# Supplementary material for: Aging of Podospora anserina Leads to Alterations of OXPHOS and the Induction of Non-Mitochondrial Salvage Pathways
Source: Cells. 2021 Nov 26;10(12):3319. doi: 10.3390/cells10123319 (PMC8699231; doi:10.3390/cells10123319)
Supplement: Supplementary file 1 [file cells-10-03319-s001.zip]

Archive with 1 entries (1 files):
- cells-1469624-supplementary.xlsx
