# Supplementary material for: Aging of Podospora anserina Leads to Alterations of OXPHOS and the Induction of Non-Mitochondrial Salvage Pathways
Source: Cells. 2021 Nov 26;10(12):3319. doi: 10.3390/cells10123319 (PMC8699231; doi:10.3390/cells10123319)
Supplement: Supplementary file 1 [file cells-10-03319-s001.zip › cells-1469624-supplementary.xlsx]

## Sheet: A_Complexome Heatmap
Complexome Heatmap
	wild type 6-day-old
kDa	2742.33	2542.15	2356.58	2184.55	2025.08	1877.25	1740.22	1613.18	1495.42	1386.26	1285.07	1191.26	1104.3	1023.69	948.958	879.686	815.47	755.942	700.76	649.605	602.185	558.227	517.477	479.702	444.684	412.223	382.132	354.237	328.378	304.407	282.186	261.586	242.491	224.79	208.38	193.169	179.068	165.996	153.879	142.646	132.233	122.58	113.632	105.337	97.6476	90.5195	83.9117	77.7863
ID	48	47	46	45	44	43	42	41	40	39	38	37	36	35	34	33	32	31	30	29	28	27	26	25	24	23	22	21	20	19	18	17	16	15	14	13	12	11	10	9	8	7	6	5	4	3	2	1
tr|B2AEU5|B2AEU5_PODAN Podospora anserina S mat+ genomic DNA chromosome 5, supercontig 1 OS=Podospora anserina (strain S / ATCC MYA-4624 / DSM 980 / FGSC 10383) OX=515849 GN=PODANS_5_1500 PE=4 SV=1	0	0	0	0	0	0	0	0	0	0	0	0	0	0	0	0	0	0	0	0	0	0	0	56240	97290.2	0	0	0	0	83801.4	72528.4	0	0	0	0	0	0	0	0	0	0	0	0	0	0	0	0	0
tr|B2AMJ5|B2AMJ5_PODAN Podospora anserina S mat+ genomic DNA chromosome 5, supercontig 8 OS=Podospora anserina (strain S / ATCC MYA-4624 / DSM 980 / FGSC 10383) OX=515849 GN=PODANS_5_7000 PE=4 SV=1	0	0	0	0	0	0	0	0	0	0	0	0	0	406221	0	0	0	0	0	0	0	0	0	0	0	0	0	0	0	0	0	0	0	0	0	0	0	0	0	0	0	0	0	0	0	0	0	0
tr|B2B4H1|B2B4H1_PODAN Podospora anserina S mat+ genomic DNA chromosome 2, supercontig 2 OS=Podospora anserina (strain S / ATCC MYA-4624 / DSM 980 / FGSC 10383) OX=515849 GN=PODANS_2_1250 PE=3 SV=1	0	0	0	0	0	0	0	0	0	0	0	0	0	0	0	0	0	0	0	0	0	0	0	0	0	0	0	0	0	0	0	0	0	0	0	0	0	0	0	0	0	0	0	0	0	0	0	0
tr|B2AE13|B2AE13_PODAN Podospora anserina S mat+ genomic DNA chromosome 4, supercontig 2 OS=Podospora anserina (strain S / ATCC MYA-4624 / DSM 980 / FGSC 10383) OX=515849 GN=PODANS_4_2510 PE=3 SV=1	0	0	0	0	0	0	0	0	0	0	0	0	0	0	0	0	0	0	0	0	0	0	0	0	0	0	0	0	0	0	0	0	0	0	0	0	0	1.14286e+06	0	0	0	0	0	0	0	0	0	0
tr|A0A090CFL9|A0A090CFL9_PODAN Transaldolase OS=Podospora anserina (strain S / ATCC MYA-4624 / DSM 980 / FGSC 10383) OX=515849 PE=3 SV=1	0	0	0	0	0	0	0	0	0	0	0	0	0	0	0	0	0	0	0	0	0	0	0	0	0	0	0	0	0	0	0	0	0	0	0	0	0	1.37857e+07	3.33936e+06	0	1.15361e+06	0	0	0	0	0	0	0
tr|B2B4Y7|B2B4Y7_PODAN Transketolase OS=Podospora anserina (strain S / ATCC MYA-4624 / DSM 980 / FGSC 10383) OX=515849 GN=PODANS_2_2940 PE=3 SV=1	0	0	0	0	0	0	0	0	0	0	0	0	0	0	2.4718e+06	1.5709e+06	0	0	0	0	0	0	0	0	0	0	0	0	0	0	0	0	0	0	0	0	0	1.06656e+07	2.85395e+06	0	0	0	0	0	0	0	0	0
tr|A0A090CHJ3|A0A090CHJ3_PODAN Citrulline--aspartate ligase OS=Podospora anserina (strain S / ATCC MYA-4624 / DSM 980 / FGSC 10383) OX=515849 PE=3 SV=1	0	0	0	0	0	0	0	0	0	0	0	0	0	0	0	0	0	0	0	0	0	0	0	0	0	0	0	0	0	0	0	0	0	0	1.89403e+06	302599	2.61652e+06	2.89002e+06	0	0	0	0	0	0	0	0	0	0
tr|B2B130|B2B130_PODAN Podospora anserina S mat+ genomic DNA chromosome 3, supercontig 2 OS=Podospora anserina (strain S / ATCC MYA-4624 / DSM 980 / FGSC 10383) OX=515849 GN=PODANS_3_9110 PE=3 SV=1	0	0	0	0	0	0	0	0	0	0	0	0	0	0	0	0	0	0	0	0	0	0	0	0	0	0	0	0	0	0	0	0	0	0	0	0	0	0	0	0	0	0	0	0	0	0	0	0
tr|B2AY18|B2AY18_PODAN Glucose-6-phosphate 1-dehydrogenase OS=Podospora anserina (strain S / ATCC MYA-4624 / DSM 980 / FGSC 10383) OX=515849 GN=PODANS_1_9580 PE=3 SV=1	0	0	0	0	0	0	0	0	0	0	0	0	0	0	0	0	0	0	0	0	0	0	0	0	0	0	0	0	0	0	0	0	0	0	0	0	0	0	0	0	0	0	0	0	0	0	0	0
tr|B2B7P0|B2B7P0_PODAN Podospora anserina S mat+ genomic DNA chromosome 2, supercontig 2 OS=Podospora anserina (strain S / ATCC MYA-4624 / DSM 980 / FGSC 10383) OX=515849 GN=PODANS_2_11740 PE=3 SV=1	0	0	0	0	0	0	0	0	0	0	0	0	0	0	0	0	0	0	0	0	0	0	0	0	0	0	0	0	0	0	0	0	0	0	0	0	0	0	0	0	0	0	0	0	0	0	0	0
tr|B2AMR6|B2AMR6_PODAN Squalene synthase OS=Podospora anserina (strain S / ATCC MYA-4624 / DSM 980 / FGSC 10383) OX=515849 GN=PODANS_5_4960 PE=3 SV=1	0	0	0	0	0	0	0	0	0	0	0	0	0	0	0	0	0	0	0	0	0	0	0	0	0	0	0	0	0	0	0	0	0	0	0	0	0	0	0	0	0	0	0	0	0	0	0	0
tr|B2APU1|B2APU1_PODAN Amidase OS=Podospora anserina (strain S / ATCC MYA-4624 / DSM 980 / FGSC 10383) OX=515849 GN=PODANS_4_6290 PE=3 SV=1	0	0	0	0	0	0	0	0	0	0	0	0	0	0	0	0	0	0	0	0	0	0	0	0	0	0	0	0	0	0	0	0	0	0	34420.5	43576.6	456906	118345	0	0	0	0	0	0	0	0	0	0
tr|B2ADN5|B2ADN5_PODAN Podospora anserina S mat+ genomic DNA chromosome 4, supercontig 1 OS=Podospora anserina (strain S / ATCC MYA-4624 / DSM 980 / FGSC 10383) OX=515849 GN=PODANS_4_1570 PE=4 SV=1	0	0	0	0	0	0	0	0	0	0	0	0	0	0	0	0	0	0	0	0	0	0	0	0	0	0	0	0	0	0	0	0	0	0	0	0	0	0	0	0	0	0	0	0	0	0	0	0
tr|A0A090C9U0|A0A090C9U0_PODAN Putative Sterol-4-alpha-carboxylate 3-dehydrogenase OS=Podospora anserina (strain S / ATCC MYA-4624 / DSM 980 / FGSC 10383) OX=515849 PE=4 SV=1	0	0	0	0	0	0	0	0	0	0	0	0	0	0	0	0	0	0	0	0	0	0	0	0	0	0	0	0	0	0	0	0	0	149431	0	0	0	551636	0	0	0	0	0	0	0	0	0	0
tr|B2ALJ5|B2ALJ5_PODAN Podospora anserina S mat+ genomic DNA chromosome 5, supercontig 4 OS=Podospora anserina (strain S / ATCC MYA-4624 / DSM 980 / FGSC 10383) OX=515849 GN=PODANS_5_3820 PE=4 SV=1	0	0	0	0	0	0	0	0	0	0	0	0	0	0	0	0	0	0	0	0	0	0	0	0	0	0	0	0	0	0	0	0	0	0	0	0	0	1.28951e+06	0	0	0	0	0	0	0	0	0	0
tr|B2AXP6|B2AXP6_PODAN Podospora anserina S mat+ genomic DNA chromosome 7, supercontig 1 OS=Podospora anserina (strain S / ATCC MYA-4624 / DSM 980 / FGSC 10383) OX=515849 GN=PODANS_7_11260 PE=4 SV=1	0	0	0	0	0	0	0	0	0	0	0	0	0	0	0	0	0	0	0	0	0	23879.7	148779	0	0	0	0	0	0	0	0	0	0	0	55343.6	0	2.25481e+06	1.05401e+07	0	0	0	0	0	0	0	0	0	0
tr|B2AYJ3|B2AYJ3_PODAN Alanine--tRNA ligase OS=Podospora anserina (strain S / ATCC MYA-4624 / DSM 980 / FGSC 10383) OX=515849 GN=ALA1 PE=3 SV=1	0	0	0	0	0	0	0	0	0	0	0	0	0	0	0	0	0	0	0	0	0	0	0	0	0	0	0	0	0	0	0	0	0	0	309590	411951	3.06686e+06	9.76058e+06	4.88516e+06	1.58818e+06	501467	330064	422585	819728	611716	211805	754256	0
tr|B2ALG3|B2ALG3_PODAN Podospora anserina S mat+ genomic DNA chromosome 5, supercontig 4 OS=Podospora anserina (strain S / ATCC MYA-4624 / DSM 980 / FGSC 10383) OX=515849 GN=PODANS_5_3540 PE=4 SV=1	0	0	0	0	0	0	0	53114.1	0	0	0	0	0	0	0	0	0	0	0	0	0	0	0	0	0	0	0	0	0	0	0	0	0	235513	152651	0	1.77176e+06	3.8663e+06	4.3692e+06	0	0	0	0	0	0	0	0	0
tr|B2B3Z2|B2B3Z2_PODAN Podospora anserina S mat+ genomic DNA chromosome 6, supercontig 2 OS=Podospora anserina (strain S / ATCC MYA-4624 / DSM 980 / FGSC 10383) OX=515849 GN=PODANS_6_7700 PE=4 SV=1	0	0	0	0	0	0	0	0	0	0	0	0	0	0	0	0	0	0	0	0	0	0	0	0	0	0	0	0	0	0	0	0	0	0	0	0	63376	103092	55112.7	0	0	0	0	0	0	0	0	0
tr|B2AAW5|B2AAW5_PODAN Podospora anserina S mat+ genomic DNA chromosome 1, supercontig 1 OS=Podospora anserina (strain S / ATCC MYA-4624 / DSM 980 / FGSC 10383) OX=515849 GN=PODANS_1_5400 PE=4 SV=1	0	0	0	0	0	0	0	168980	0	0	0	0	0	0	0	0	83521.7	0	0	0	0	0	0	161672	0	172035	0	0	0	0	0	0	341050	316159	305790	207825	1.89819e+06	1.77915e+06	2.01651e+06	0	0	0	0	0	0	0	0	0
tr|A0A090CRA2|A0A090CRA2_PODAN Putative laccase OS=Podospora anserina (strain S / ATCC MYA-4624 / DSM 980 / FGSC 10383) OX=515849 PE=3 SV=1	0	0	0	0	0	0	0	0	0	0	0	0	0	0	0	0	0	0	0	0	0	0	0	0	0	2.89755e+06	3.37988e+06	95468.8	0	0	0	0	80818.2	436239	1.37047e+06	4.76978e+06	1.76172e+07	3.28644e+07	1.80998e+07	8.97176e+06	1.8614e+07	1.45243e+07	0	0	0	0	0	0
tr|B2AAU5|B2AAU5_PODAN Podospora anserina S mat+ genomic DNA chromosome 1, supercontig 1 OS=Podospora anserina (strain S / ATCC MYA-4624 / DSM 980 / FGSC 10383) OX=515849 GN=PODANS_1_5200 PE=3 SV=1	0	0	0	0	0	0	0	0	0	0	0	0	0	0	0	0	0	0	0	0	0	0	0	0	0	0	0	0	0	0	0	0	626273	874013	2.94122e+06	1.90199e+06	6.77955e+06	1.67065e+07	8.08971e+06	4.20563e+06	0	0	0	0	0	0	0	0
tr|A0A090CMI8|A0A090CMI8_PODAN Putative peptide transporter OS=Podospora anserina (strain S / ATCC MYA-4624 / DSM 980 / FGSC 10383) OX=515849 PE=3 SV=1	0	0	0	0	0	0	0	0	0	0	0	0	0	0	0	0	0	0	0	0	0	0	0	0	0	0	0	0	0	0	0	0	0	0	1.0733e+06	1.93498e+06	3.10774e+06	1.49338e+07	1.2449e+07	0	0	0	0	0	0	0	0	0
tr|B2B227|B2B227_PODAN Podospora anserina S mat+ genomic DNA chromosome 6, supercontig 2 OS=Podospora anserina (strain S / ATCC MYA-4624 / DSM 980 / FGSC 10383) OX=515849 GN=PODANS_6_5320 PE=3 SV=1	0	0	0	0	0	0	0	0	0	0	0	0	0	0	0	0	0	0	0	0	0	0	0	0	0	0	0	0	0	0	0	0	0	305761	714893	450639	1.07703e+06	4.61395e+06	6.36757e+06	1.42138e+06	0	0	0	0	0	0	0	0
tr|A0A090CU85|A0A090CU85_PODAN Putative MFS transporter OS=Podospora anserina (strain S / ATCC MYA-4624 / DSM 980 / FGSC 10383) OX=515849 PE=4 SV=1	0	0	0	0	169919	184849	162719	0	187660	200755	210988	335134	251103	419179	0	0	0	0	0	0	0	0	0	0	0	0	0	0	0	0	0	0	0	2.37256e+06	2.22619e+06	1.87409e+06	1.40977e+06	8.15425e+06	1.13963e+07	5.79202e+06	2.0249e+06	0	0	0	0	0	0	0
tr|B2B6Y7|B2B6Y7_PODAN CAAX prenyl protease OS=Podospora anserina (strain S / ATCC MYA-4624 / DSM 980 / FGSC 10383) OX=515849 GN=PODANS_2_9310 PE=3 SV=1	0	0	0	0	0	0	0	0	0	0	0	0	0	0	0	0	0	0	0	0	0	0	0	0	0	0	0	0	0	0	0	378476	3.34331e+06	5.85914e+06	3.40139e+07	2.92538e+07	9.43859e+07	2.63072e+08	3.02663e+08	1.8571e+08	5.65491e+07	7.53754e+06	0	0	0	0	0	0
tr|A0A090CHA3|A0A090CHA3_PODAN Putative high-affinity nicotinic acid transporter OS=Podospora anserina (strain S / ATCC MYA-4624 / DSM 980 / FGSC 10383) OX=515849 PE=4 SV=1	0	0	0	0	0	0	0	0	0	0	0	0	0	0	0	0	0	0	0	0	0	0	0	0	0	0	0	0	0	0	0	433471	4.61266e+06	6.50368e+06	7.51746e+06	7.0613e+06	2.84735e+07	1.16623e+08	1.16688e+08	4.31936e+07	3.15492e+06	0	0	0	0	0	0	0
tr|B2AXT8|B2AXT8_PODAN Podospora anserina S mat+ genomic DNA chromosome 1, supercontig 2 OS=Podospora anserina (strain S / ATCC MYA-4624 / DSM 980 / FGSC 10383) OX=515849 GN=PODANS_1_8800 PE=3 SV=1	0	0	0	0	0	0	0	0	0	0	0	0	0	0	0	0	0	0	0	0	0	0	0	0	0	0	0	0	0	0	0	0	0	0	0	598636	0	6.66718e+06	9.50887e+06	1.28506e+06	0	0	0	0	0	0	0	0
tr|B2B4E1|B2B4E1_PODAN Podospora anserina S mat+ genomic DNA chromosome 2, supercontig 2 OS=Podospora anserina (strain S / ATCC MYA-4624 / DSM 980 / FGSC 10383) OX=515849 GN=PODANS_2_970 PE=4 SV=1	0	0	0	0	0	0	0	0	0	0	0	0	0	0	0	0	0	0	0	0	0	0	0	0	0	147402	0	0	0	332875	893518	737547	1.45874e+06	335148	796780	290953	0	900044	2.34337e+06	566093	0	0	0	0	0	0	0	0
tr|B2APZ0|B2APZ0_PODAN Mitochondrial import inner membrane translocase subunit TIM17 OS=Podospora anserina (strain S / ATCC MYA-4624 / DSM 980 / FGSC 10383) OX=515849 GN=PODANS_4_5820 PE=3 SV=1	0	0	0	0	0	0	0	0	0	0	0	0	0	0	0	0	0	0	0	0	0	0	0	0	0	0	0	0	0	0	0	0	2.00454e+06	0	0	5.06867e+06	4.31499e+07	5.1956e+07	2.33641e+07	8.45185e+06	1.00467e+07	1.9856e+07	4.988e+07	2.79787e+06	0	0	0	0
tr|B2AV73|B2AV73_PODAN Podospora anserina S mat+ genomic DNA chromosome 7, supercontig 1 OS=Podospora anserina (strain S / ATCC MYA-4624 / DSM 980 / FGSC 10383) OX=515849 GN=PODANS_7_3900 PE=3 SV=1	0	0	0	0	0	0	0	0	0	0	0	0	0	0	0	0	0	0	0	0	0	0	0	0	0	0	0	0	0	0	259343	0	2.31519e+06	4.88559e+06	9.77994e+06	1.05078e+07	6.79203e+07	8.23385e+07	1.34013e+07	3.61452e+06	1.12091e+07	4.07419e+07	5.86803e+07	2.96324e+07	9.10944e+06	0	0	0
tr|B2AUS2|B2AUS2_PODAN Podospora anserina S mat+ genomic DNA chromosome 1, supercontig 4 OS=Podospora anserina (strain S / ATCC MYA-4624 / DSM 980 / FGSC 10383) OX=515849 GN=PODANS_1_20100 PE=3 SV=1	0	71480	154343	197865	356712	0	104899	160668	0	0	0	0	0	0	0	0	320075	388128	225653	0	313154	1.59951e+06	2.73692e+06	3.41401e+06	5.932e+06	7.7161e+06	7.18974e+06	1.04002e+07	7.62072e+06	3.55141e+07	2.9324e+07	4.07476e+07	7.1143e+07	7.39125e+07	1.21321e+08	2.02261e+08	8.09975e+08	7.02652e+08	8.90148e+06	5.11435e+06	8.05027e+06	8.07035e+06	2.55771e+07	5.01941e+07	2.44204e+07	2.8916e+07	1.61593e+07	2.72107e+07
tr|B2B1U0|B2B1U0_PODAN Podospora anserina S mat+ genomic DNA chromosome 6, supercontig 2 OS=Podospora anserina (strain S / ATCC MYA-4624 / DSM 980 / FGSC 10383) OX=515849 GN=PODANS_6_4450 PE=3 SV=1	0	0	0	0	0	0	0	0	0	0	0	0	0	0	0	0	0	0	0	0	0	0	0	0	0	0	1.03307e+06	0	0	0	0	0	0	0	2.15943e+06	5.19173e+06	2.23322e+07	1.15548e+07	0	0	0	0	0	0	0	0	0	0
tr|B2AFQ4|B2AFQ4_PODAN Kynurenine 3-monooxygenase OS=Podospora anserina (strain S / ATCC MYA-4624 / DSM 980 / FGSC 10383) OX=515849 GN=BNA4 PE=3 SV=1	0	0	0	0	139987	0	342699	0	108850	0	0	0	0	0	0	0	1.01084e+06	0	0	0	0	1.04081e+06	1.36358e+06	3.73112e+06	8.57161e+06	5.64831e+06	5.87614e+06	5.80715e+06	8.4289e+06	2.00633e+07	5.8922e+06	2.87525e+07	3.84894e+07	7.25141e+07	1.19176e+08	9.76344e+07	2.93133e+08	1.60023e+08	1.52866e+07	818437	871360	0	724280	1.4396e+06	1.58266e+06	153892	414970	226033
sp|B2ATX1|GATA_PODAN Glutamyl-tRNA(Gln) amidotransferase subunit A, mitochondrial OS=Podospora anserina (strain S / ATCC MYA-4624 / DSM 980 / FGSC 10383) OX=515849 GN=Pa_1_17240 PE=3 SV=1	0	0	0	0	0	0	0	0	0	0	0	0	0	0	0	0	0	0	0	0	0	0	0	0	0	0	0	0	0	360598	0	214954	995778	2.76381e+06	4.34547e+06	8.20086e+06	1.95491e+07	1.19693e+07	4.5231e+06	5.62006e+06	0	0	0	0	0	0	0	0
sp|B2AL82|GATB_PODAN Glutamyl-tRNA(Gln) amidotransferase subunit B, mitochondrial OS=Podospora anserina (strain S / ATCC MYA-4624 / DSM 980 / FGSC 10383) OX=515849 GN=Pa_5_9870 PE=3 SV=2	0	0	0	0	0	0	0	0	0	0	0	0	0	0	0	0	0	0	0	0	0	0	0	0	0	0	0	0	0	112794	0	0	732957	1.09252e+06	1.82512e+06	1.70227e+06	1.09058e+07	6.08998e+06	2.90006e+06	744790	0	0	0	0	0	0	0	0
tr|B2B070|B2B070_PODAN Podospora anserina S mat+ genomic DNA chromosome 3, supercontig 2 OS=Podospora anserina (strain S / ATCC MYA-4624 / DSM 980 / FGSC 10383) OX=515849 GN=PODANS_3_6510 PE=4 SV=1	0	0	0	0	0	0	0	0	0	0	0	0	0	0	0	0	0	0	0	0	0	0	0	0	0	0	0	0	0	0	0	0	0	0	717755	710412	2.81551e+06	2.0761e+06	0	0	0	0	0	0	0	0	0	0
tr|B2ALI0|B2ALI0_PODAN Podospora anserina S mat+ genomic DNA chromosome 5, supercontig 4 OS=Podospora anserina (strain S / ATCC MYA-4624 / DSM 980 / FGSC 10383) OX=515849 GN=PODANS_5_3670 PE=4 SV=1	0	0	0	0	0	0	0	0	0	0	0	0	0	0	0	0	0	0	0	0	0	0	0	0	0	0	0	0	0	0	0	0	0	0	0	0	1.84419e+06	1.77119e+06	0	0	0	0	0	0	0	0	0	0
tr|B2AZP5|B2AZP5_PODAN Glyceraldehyde-3-phosphate dehydrogenase OS=Podospora anserina (strain S / ATCC MYA-4624 / DSM 980 / FGSC 10383) OX=515849 GN=PODANS_3_5110 PE=3 SV=1	0	0	0	0	0	0	0	0	0	0	0	0	0	0	0	0	0	0	0	0	0	0	0	0	0	0	0	0	0	0	0	0	0	0	0	0	4.49061e+07	4.62335e+07	3.61796e+06	0	0	0	0	344786	790541	700365	639446	434389
tr|B2ATM8|B2ATM8_PODAN Copper transporter OS=Podospora anserina (strain S / ATCC MYA-4624 / DSM 980 / FGSC 10383) OX=515849 GN=PODANS_1_16400 PE=3 SV=1	0	0	0	0	0	0	0	0	0	0	0	0	0	0	0	0	1.05931e+06	1.01858e+06	0	0	0	2.44054e+06	2.4807e+06	1.94537e+06	2.39973e+06	2.48263e+06	2.76926e+06	1.71088e+06	0	2.11605e+06	1.64519e+06	1.75469e+06	2.52889e+06	512367	1.16667e+06	1.61615e+06	1.70428e+07	2.91168e+07	3.8194e+06	0	0	0	0	0	0	0	0	0
tr|B2B770|B2B770_PODAN Podospora anserina S mat+ genomic DNA chromosome 2, supercontig 2 OS=Podospora anserina (strain S / ATCC MYA-4624 / DSM 980 / FGSC 10383) OX=515849 GN=PODANS_2_10110 PE=3 SV=1	0	0	0	0	0	0	0	0	0	0	0	0	0	0	0	0	0	0	0	0	0	0	316618	402291	2.2234e+06	1.7263e+06	128793	1.78273e+06	697267	1.65918e+06	1.78223e+06	4.63267e+06	1.15684e+07	2.29683e+07	2.48887e+07	2.01321e+07	1.11396e+08	1.87036e+08	1.20754e+08	5.85484e+06	0	0	0	0	0	0	0	0
tr|B2B7M8|B2B7M8_PODAN Formate dehydrogenase OS=Podospora anserina (strain S / ATCC MYA-4624 / DSM 980 / FGSC 10383) OX=515849 GN=PODANS_2_11630 PE=3 SV=1	0	0	0	0	0	0	0	0	0	0	0	0	0	0	0	0	56189.1	0	0	0	0	0	43931.6	0	0	0	0	0	0	0	0	175570	1.65867e+06	5.06509e+06	4.97115e+07	2.13907e+08	5.11428e+08	8.41098e+08	5.49535e+08	1.34731e+08	7.79928e+07	2.77873e+07	1.59571e+07	2.11418e+06	779641	1.35003e+06	1.32794e+06	0
tr|B2B471|B2B471_PODAN Podospora anserina S mat+ genomic DNA chromosome 2, supercontig 2 OS=Podospora anserina (strain S / ATCC MYA-4624 / DSM 980 / FGSC 10383) OX=515849 GN=PODANS_2_265 PE=4 SV=1	0	0	0	0	0	0	0	0	0	0	0	0	0	0	0	0	0	0	0	0	0	0	0	0	0	0	0	0	827401	0	952967	1.1458e+06	1.5889e+06	2.26033e+06	3.67346e+06	4.06078e+06	4.90338e+06	6.85384e+06	1.10134e+07	0	2.74373e+06	0	0	0	0	0	0	0
tr|B2AR28|B2AR28_PODAN Podospora anserina S mat+ genomic DNA chromosome 4, supercontig 4 OS=Podospora anserina (strain S / ATCC MYA-4624 / DSM 980 / FGSC 10383) OX=515849 GN=PODANS_4_8840 PE=4 SV=1	0	263323	754829	896315	3.58426e+06	5.00808e+06	6.67521e+06	1.47502e+07	1.53504e+07	1.16265e+07	5.96355e+06	4.56971e+06	1.00955e+06	371699	707263	1.36545e+06	4.50545e+06	5.64351e+06	1.54616e+06	0	5.23798e+06	1.4444e+07	1.32974e+07	2.48278e+07	2.65854e+07	2.73312e+07	2.6812e+07	2.76388e+07	1.49818e+07	3.17421e+07	4.63446e+07	7.09085e+07	1.26634e+08	1.47136e+08	1.58754e+08	8.44827e+07	5.86093e+07	2.5821e+08	2.3613e+08	1.42576e+06	809903	2.24821e+06	3.11383e+06	2.2229e+06	5.32533e+06	5.77373e+06	1.10392e+07	4.35579e+06
tr|B2APU5|B2APU5_PODAN 2-oxoisovalerate dehydrogenase subunit alpha OS=Podospora anserina (strain S / ATCC MYA-4624 / DSM 980 / FGSC 10383) OX=515849 GN=PODANS_4_6250 PE=3 SV=1	0	0	442485	270737	1.07681e+06	2.50773e+06	4.18297e+06	6.84416e+06	6.72641e+06	5.9277e+06	4.99051e+06	1.15462e+06	0	0	0	0	328321	320878	345224	0	771036	5.7804e+06	8.76308e+06	1.0999e+07	1.22353e+07	1.6685e+07	1.16093e+07	1.39399e+07	6.42917e+06	1.57929e+07	1.82963e+07	3.15844e+07	6.19855e+07	8.50994e+07	7.85522e+07	5.74785e+07	7.62e+07	1.6984e+08	1.23386e+08	787960	897893	0	1.52787e+06	1.30306e+06	8.52786e+06	5.86574e+06	4.28573e+06	1.25329e+06
tr|B2AUS4|B2AUS4_PODAN Podospora anserina S mat+ genomic DNA chromosome 1, supercontig 4 OS=Podospora anserina (strain S / ATCC MYA-4624 / DSM 980 / FGSC 10383) OX=515849 GN=PODANS_1_20120 PE=4 SV=1	0	0	0	0	0	0	0	0	0	0	0	0	0	0	0	0	0	0	0	0	0	0	0	105143	248027	550087	641254	456074	436038	416841	563024	1.88844e+06	2.72989e+06	5.46358e+06	6.60565e+06	6.38493e+06	8.78459e+06	2.1116e+07	1.45631e+07	2.10809e+06	835289	3.67246e+06	2.73857e+06	1.45466e+06	1.13375e+06	3.37013e+06	3.2214e+06	877455
tr|B2ASA7|B2ASA7_PODAN Mitochondrial import inner membrane translocase subunit Tim21 OS=Podospora anserina (strain S / ATCC MYA-4624 / DSM 980 / FGSC 10383) OX=515849 GN=PODANS_1_22890 PE=3 SV=1	0	0	0	0	0	0	0	0	0	0	0	0	0	0	0	0	0	0	0	0	0	0	0	0	635165	0	889000	837440	0	0	1.32823e+06	773618	1.29998e+06	6.25534e+06	8.69137e+06	1.47316e+07	1.48241e+07	2.54179e+07	1.3633e+07	2.10271e+06	1.76409e+06	1.52816e+06	1.22805e+06	1.17355e+07	2.19127e+06	2.5793e+06	2.22763e+06	1.50156e+06
tr|B2B6H7|B2B6H7_PODAN Podospora anserina S mat+ genomic DNA chromosome 2, supercontig 2 OS=Podospora anserina (strain S / ATCC MYA-4624 / DSM 980 / FGSC 10383) OX=515849 GN=PODANS_2_7810 PE=4 SV=1	0	0	0	0	0	0	0	0	0	0	0	0	0	0	0	0	0	0	0	0	0	0	0	0	7.25141e+06	3.34711e+06	2.93412e+06	5.99962e+06	3.7834e+06	1.68126e+07	1.50113e+07	2.85173e+07	4.4767e+07	8.0976e+07	9.33605e+07	1.08785e+08	2.01644e+08	2.61293e+08	2.91082e+08	2.71376e+08	1.24146e+08	5.34046e+07	6.53351e+07	1.76337e+07	0	0	0	0
tr|B2B0H7|B2B0H7_PODAN Podospora anserina S mat+ genomic DNA chromosome 3, supercontig 2 OS=Podospora anserina (strain S / ATCC MYA-4624 / DSM 980 / FGSC 10383) OX=515849 GN=PODANS_3_5690 PE=4 SV=1	0	0	0	98674.2	0	0	418053	451406	177549	0	132328	0	0	249583	0	310946	202433	191289	0	0	287016	1.04203e+06	1.47387e+06	1.57886e+06	770677	1.0525e+06	1.416e+06	976058	487613	1.87596e+06	344757	3.52968e+06	9.69819e+06	1.2553e+07	5.17602e+06	8.05672e+06	1.59342e+07	2.17879e+07	2.39471e+07	1.26175e+07	6.76793e+06	1.66083e+06	0	0	0	0	0	0
tr|B2B6I6|B2B6I6_PODAN Podospora anserina S mat+ genomic DNA chromosome 2, supercontig 2 OS=Podospora anserina (strain S / ATCC MYA-4624 / DSM 980 / FGSC 10383) OX=515849 GN=PODANS_2_7900 PE=4 SV=1	476813	4.2891e+06	9.73763e+06	8.9108e+06	1.47846e+07	1.47789e+07	1.89783e+07	1.68427e+07	1.48635e+07	6.67435e+06	7.79354e+06	4.47318e+06	8.34644e+06	1.57484e+07	1.01191e+07	9.45078e+06	9.92408e+06	9.37119e+06	9.09868e+06	1.55964e+06	1.06247e+07	1.3851e+07	2.20819e+07	2.45129e+07	2.67016e+07	2.44606e+07	2.40597e+07	2.94961e+07	7.81147e+06	1.91676e+07	1.50034e+07	2.84943e+07	7.59777e+07	8.95956e+07	9.86312e+07	1.10277e+08	2.79737e+08	3.84751e+08	3.26213e+08	1.04533e+08	5.58865e+07	7.92693e+06	760710	2.6855e+06	311398	626768	667894	474734
tr|B2A9P7|B2A9P7_PODAN Podospora anserina S mat+ genomic DNA chromosome 1, supercontig 1 OS=Podospora anserina (strain S / ATCC MYA-4624 / DSM 980 / FGSC 10383) OX=515849 GN=PODANS_1_1270 PE=4 SV=1	0	6.87206e+06	7.511e+06	1.76423e+07	9.89181e+06	1.73756e+07	2.28163e+07	9.24784e+06	1.08126e+07	1.62734e+06	4.5218e+06	6.46912e+06	1.27466e+06	1.21485e+07	2.98525e+06	4.8615e+06	1.93204e+07	8.17361e+06	1.0094e+07	6.56585e+06	1.46713e+07	1.21364e+07	2.11927e+07	1.94961e+07	9.97499e+06	1.82339e+07	7.71538e+06	0	3.08049e+06	1.22382e+07	7.75769e+06	3.12803e+07	3.65998e+07	3.40663e+07	5.97424e+07	7.58558e+07	1.69023e+08	1.78116e+08	1.1823e+08	5.42558e+07	2.96345e+07	1.57907e+07	3.71549e+07	4.444e+07	3.18504e+07	7.02237e+06	4.08473e+06	0
tr|B2B320|B2B320_PODAN Podospora anserina S mat+ genomic DNA chromosome 6, supercontig 2 OS=Podospora anserina (strain S / ATCC MYA-4624 / DSM 980 / FGSC 10383) OX=515849 GN=PODANS_6_1340 PE=3 SV=1	0	272487	509750	880108	829409	1.43917e+06	3.20476e+06	2.38654e+06	1.6216e+06	842030	1.34121e+06	1.87467e+06	1.02812e+06	2.5661e+06	1.23694e+06	3.73772e+06	7.74693e+06	6.07944e+06	1.91117e+06	729802	2.8911e+06	7.06482e+06	7.4981e+06	7.62144e+06	8.82045e+06	1.19678e+07	7.94844e+06	1.13325e+07	7.65945e+06	1.57986e+07	1.35555e+07	1.73942e+07	4.15041e+07	1.18703e+08	2.13189e+08	2.27625e+08	3.26894e+08	2.86571e+08	2.63237e+08	1.45796e+08	8.87064e+07	8.33138e+07	5.21912e+07	1.26756e+07	1.25745e+06	204190	170005	0
tr|B2B814|B2B814_PODAN Podospora anserina S mat+ genomic DNA chromosome 2, supercontig 2 OS=Podospora anserina (strain S / ATCC MYA-4624 / DSM 980 / FGSC 10383) OX=515849 GN=PODANS_2_12960 PE=3 SV=1	0	0	0	0	0	0	0	0	0	0	0	0	0	0	0	0	0	0	0	0	0	0	0	0	0	0	0	0	0	0	0	0	617546	1.02676e+06	1.29625e+06	2.64814e+06	3.89211e+06	4.03618e+06	4.4909e+06	2.90236e+06	3.27074e+06	3.16561e+06	1.11733e+06	0	0	0	0	0
tr|B2ARM6|B2ARM6_PODAN Podospora anserina S mat+ genomic DNA chromosome 4, supercontig 4 OS=Podospora anserina (strain S / ATCC MYA-4624 / DSM 980 / FGSC 10383) OX=515849 GN=PODANS_4_7010 PE=4 SV=1	0	567004	1.90034e+06	848771	2.60253e+06	1.98101e+06	1.57219e+06	1.03658e+06	314954	568080	998073	0	0	2.56876e+06	0	1.54996e+06	3.31333e+06	3.26658e+06	0	0	4.75221e+06	7.52606e+06	1.76696e+07	1.63494e+07	2.61135e+07	1.91382e+07	2.2173e+07	4.63504e+07	2.08786e+07	3.27016e+07	3.76353e+07	6.43986e+07	7.9133e+07	1.02202e+08	1.9945e+08	1.72831e+08	3.21473e+08	3.03932e+08	6.56162e+08	3.15392e+08	1.77205e+08	1.42095e+08	1.38517e+08	1.58237e+08	1.61307e+08	1.43537e+08	1.12966e+08	9.89754e+07
tr|B2B6Y0|B2B6Y0_PODAN Podospora anserina S mat+ genomic DNA chromosome 2, supercontig 2 OS=Podospora anserina (strain S / ATCC MYA-4624 / DSM 980 / FGSC 10383) OX=515849 GN=PODANS_2_9250 PE=4 SV=1	0	0	71761.1	0	98731.6	82926.5	218388	200913	0	0	0	0	0	0	114637	0	0	0	0	0	0	352230	0	417659	252157	703169	195011	179285	171468	628561	0	381574	243975	1.3851e+06	3.16037e+06	2.37098e+06	4.33026e+06	1.84943e+06	1.0951e+07	3.22097e+06	1.12278e+06	459782	296410	0	0	277263	0	0
tr|B2AWT4|B2AWT4_PODAN Podospora anserina S mat+ genomic DNA chromosome 7, supercontig 1 OS=Podospora anserina (strain S / ATCC MYA-4624 / DSM 980 / FGSC 10383) OX=515849 GN=PODANS_7_8250 PE=4 SV=1	0	243609	306923	436999	461367	0	0	782079	0	0	0	0	0	0	0	0	802947	1.5965e+07	0	0	0	1.80131e+06	1.24426e+07	1.48456e+07	3.24664e+06	9.08219e+06	4.68358e+07	3.45597e+07	1.11087e+07	5.7733e+06	1.06885e+07	1.79335e+07	6.45291e+07	4.66293e+07	4.2587e+07	4.71973e+07	1.04131e+08	7.17324e+07	3.19544e+08	1.05953e+08	1.04189e+08	2.40827e+07	3.41652e+06	1.74709e+06	0	0	0	820660
tr|B2ASQ8|B2ASQ8_PODAN Podospora anserina S mat+ genomic DNA chromosome 1, supercontig 6 OS=Podospora anserina (strain S / ATCC MYA-4624 / DSM 980 / FGSC 10383) OX=515849 GN=PODANS_1_24340 PE=4 SV=1	0	0	0	0	0	0	0	0	0	0	0	0	0	0	0	0	0	0	0	0	0	245904	458269	269690	163917	297493	0	0	209102	633939	0	0	317443	1.86965e+06	553465	1.51991e+06	2.4959e+06	2.99278e+06	5.40521e+06	3.13678e+06	1.68449e+06	3.70186e+06	1.33153e+06	282240	695969	2.54767e+06	2.87704e+06	592547
tr|B2AMB4|B2AMB4_PODAN Podospora anserina S mat+ genomic DNA chromosome 5, supercontig 8 OS=Podospora anserina (strain S / ATCC MYA-4624 / DSM 980 / FGSC 10383) OX=515849 GN=PODANS_5_7420 PE=4 SV=1	0	1.8429e+06	0	0	0	3.42958e+06	0	0	0	1.83745e+06	0	0	0	2.59687e+06	3.81187e+06	0	0	0	0	0	1.82325e+06	2.92021e+06	2.56474e+06	4.661e+06	5.20629e+06	4.13564e+06	3.18311e+06	4.75795e+06	0	2.2604e+06	3.57092e+06	7.58271e+06	6.80766e+06	6.84201e+06	1.26634e+07	0	2.61752e+07	2.87432e+07	4.71585e+07	7.06919e+06	1.33339e+08	1.06828e+08	0	1.17384e+07	0	0	1.68944e+06	0
tr|B2ACX4|B2ACX4_PODAN Biotin synthase OS=Podospora anserina (strain S / ATCC MYA-4624 / DSM 980 / FGSC 10383) OX=515849 GN=PODANS_3_11170 PE=3 SV=1	0	373463	1.84419e+06	2.28701e+06	1.40697e+06	2.02031e+06	2.10852e+06	1.7496e+06	429326	335184	779570	407827	466214	589658	0	1.09381e+06	2.49533e+06	638607	0	0	703757	4.05604e+06	4.70331e+06	3.07776e+06	2.78231e+06	3.59853e+06	927438	1.44985e+06	1.01026e+06	1.60231e+06	2.09503e+06	2.20396e+06	2.85424e+06	3.75572e+06	4.10344e+06	7.05485e+06	8.23385e+06	1.08527e+07	2.18453e+07	2.07761e+07	1.69109e+07	2.12566e+07	1.12851e+07	7.37332e+06	3.10551e+06	4.98305e+06	6.19002e+06	1.37391e+06
tr|B2B523|B2B523_PODAN Podospora anserina S mat+ genomic DNA chromosome 2, supercontig 2 OS=Podospora anserina (strain S / ATCC MYA-4624 / DSM 980 / FGSC 10383) OX=515849 GN=PODANS_2_3290 PE=3 SV=1	0	540787	2.0102e+06	1.87302e+06	2.86084e+06	3.21466e+06	2.74481e+06	1.93003e+06	3.05675e+06	1.73928e+06	1.39155e+06	1.60453e+06	0	422557	250666	2.4997e+06	2.63695e+06	6.04043e+06	1.52909e+06	0	2.53505e+06	7.75124e+06	8.75806e+06	9.41923e+06	1.11037e+07	2.06169e+07	2.2708e+07	3.33728e+07	1.55692e+07	4.83626e+07	7.95633e+07	1.60876e+08	9.94416e+07	9.33318e+07	9.53182e+07	9.1037e+07	8.36221e+07	8.04453e+07	1.60389e+08	1.90048e+08	2.413e+08	2.01278e+08	6.90627e+07	1.79492e+07	2.08521e+07	3.17809e+07	3.21796e+07	1.67847e+07
tr|B2B2G9|B2B2G9_PODAN Podospora anserina S mat+ genomic DNA chromosome 6, supercontig 2 OS=Podospora anserina (strain S / ATCC MYA-4624 / DSM 980 / FGSC 10383) OX=515849 GN=PODANS_6_3220 PE=3 SV=1	0	0	0	0	0	0	0	0	0	0	0	0	0	0	0	0	0	0	0	0	0	103923	0	0	0	0	0	111797	0	0	0	0	0	312445	685643	401416	1.03056e+06	2.54538e+06	1.17893e+07	1.4467e+07	1.47e+07	1.93211e+07	4.15464e+06	0	0	0	0	0
tr|A0A090CDE8|A0A090CDE8_PODAN Inorganic diphosphatase OS=Podospora anserina (strain S / ATCC MYA-4624 / DSM 980 / FGSC 10383) OX=515849 PE=3 SV=1	0	0	0	0	0	0	0	0	0	0	0	0	0	0	0	0	0	0	0	0	0	0	0	0	0	0	0	0	0	0	0	0	0	0	0	0	2.06291e+06	1.78517e+07	8.32492e+07	2.96231e+07	3.29626e+07	7.30806e+07	9.55405e+06	1.72501e+06	401094	239307	0	0
tr|A0A090D734|A0A090D734_PODAN Hydroxyacid-oxoacid transhydrogenase OS=Podospora anserina (strain S / ATCC MYA-4624 / DSM 980 / FGSC 10383) OX=515849 PE=3 SV=1	0	0	0	0	0	0	0	0	0	0	0	0	0	0	0	0	0	0	0	0	0	0	0	0	0	0	0	0	0	0	0	0	0	0	0	0	900187	7.73689e+07	9.86599e+07	5.28868e+07	4.63948e+07	2.96202e+07	3.83101e+07	8.93949e+06	0	0	0	0
tr|A0A090CMA4|A0A090CMA4_PODAN Profilin OS=Podospora anserina (strain S / ATCC MYA-4624 / DSM 980 / FGSC 10383) OX=515849 PE=3 SV=1	0	0	0	0	0	0	0	0	0	0	0	0	0	0	0	0	0	0	0	0	0	0	0	0	0	0	0	0	0	0	0	0	0	0	0	0	0	5.59051e+06	8.90793e+06	0	0	0	0	0	0	0	0	0
sp|B2B4S6|CYNS_PODAN Cyanate hydratase OS=Podospora anserina (strain S / ATCC MYA-4624 / DSM 980 / FGSC 10383) OX=515849 GN=CYN1 PE=3 SV=1	0	0	0	0	0	0	0	0	0	0	0	0	0	0	0	0	0	0	0	0	0	0	0	0	0	0	0	0	0	0	0	0	0	0	0	0	0	0	1.95161e+07	0	0	0	0	0	0	0	0	0
tr|B2AZH8|B2AZH8_PODAN Podospora anserina S mat+ genomic DNA chromosome 3, supercontig 2 OS=Podospora anserina (strain S / ATCC MYA-4624 / DSM 980 / FGSC 10383) OX=515849 GN=PODANS_3_4490 PE=4 SV=1	0	0	0	0	0	0	0	0	0	0	0	0	0	0	0	0	0	0	0	0	0	0	0	0	0	0	0	0	0	0	0	0	0	0	0	0	0	0	7.35826e+06	0	0	0	0	0	0	0	0	0
tr|B2VLD9|B2VLD9_PODAN Dihydrolipoyl dehydrogenase OS=Podospora anserina (strain S / ATCC MYA-4624 / DSM 980 / FGSC 10383) OX=515849 GN=PODANS_5_5810 PE=3 SV=1	0	1.17097e+06	6.26223e+06	1.5131e+07	1.88327e+07	6.36098e+06	1.8041e+06	373033	213283	0	0	0	0	379702	0	378677	566717	0	0	0	0	2.34366e+06	2.02648e+06	1.97392e+06	1.7192e+06	2.08449e+06	1.54652e+06	1.2563e+06	1.46878e+06	3.93327e+06	4.39402e+06	4.17745e+06	3.90251e+06	1.6008e+07	2.66248e+07	2.22827e+07	1.11453e+08	1.70048e+08	5.4757e+09	1.65351e+09	5.52898e+08	1.51346e+08	4.12108e+06	0	0	1.197e+06	2.38611e+06	475286
tr|B2B079|B2B079_PODAN Alanine--glyoxylate transaminase OS=Podospora anserina (strain S / ATCC MYA-4624 / DSM 980 / FGSC 10383) OX=515849 GN=PODANS_3_8220 PE=4 SV=1	0	0	0	0	0	0	0	0	0	0	0	0	0	0	0	0	0	0	0	0	0	0	0	0	0	0	0	0	0	0	0	0	0	0	0	0	1.3922e+07	8.85989e+06	2.55162e+08	9.11016e+07	2.83445e+07	5.20894e+06	1.20768e+06	0	0	0	0	0
tr|B2ADQ7|B2ADQ7_PODAN Podospora anserina S mat+ genomic DNA chromosome 4, supercontig 1 OS=Podospora anserina (strain S / ATCC MYA-4624 / DSM 980 / FGSC 10383) OX=515849 GN=PODANS_4_1760 PE=4 SV=1	0	0	0	0	0	0	0	0	0	0	0	0	0	0	0	0	0	0	0	0	0	0	0	0	0	0	0	0	0	0	0	0	0	0	0	0	107911	304908	3.49361e+06	2.55363e+06	392546	0	0	0	0	0	0	0
tr|B2AS68|B2AS68_PODAN 6-hydroxymethyl-7,8-dihydropterin pyrophosphokinase OS=Podospora anserina (strain S / ATCC MYA-4624 / DSM 980 / FGSC 10383) OX=515849 GN=PODANS_1_22520 PE=3 SV=1	0	0	0	0	0	0	0	0	0	0	0	0	0	0	0	0	0	0	0	0	0	0	0	0	0	0	0	0	0	0	0	0	0	0	0	0	412474	1.00718e+06	2.06642e+06	4.4564e+06	2.45036e+06	2.0282e+06	484931	0	0	0	0	0
tr|B2B602|B2B602_PODAN Podospora anserina S mat+ genomic DNA chromosome 2, supercontig 2 OS=Podospora anserina (strain S / ATCC MYA-4624 / DSM 980 / FGSC 10383) OX=515849 GN=PODANS_2_6290 PE=3 SV=1	0	888857	1.144e+06	1.84369e+06	1.43608e+06	1.56158e+06	1.92271e+06	1.81127e+06	658916	545261	61941	0	585462	947803	1.05343e+06	440241	2.11483e+06	2.14495e+06	1.12952e+06	0	0	3.55744e+06	2.68622e+06	3.17737e+06	3.08034e+06	5.31636e+06	2.61437e+06	2.92107e+06	1.50242e+06	2.95937e+06	1.62655e+06	5.04314e+06	6.35753e+06	5.66638e+06	1.03214e+07	8.9653e+06	1.09789e+07	1.52414e+07	4.35637e+07	4.38785e+07	5.50919e+07	2.49819e+07	4.32288e+06	0	0	0	0	0
tr|B2B4V0|B2B4V0_PODAN Podospora anserina S mat+ genomic DNA chromosome 2, supercontig 2 OS=Podospora anserina (strain S / ATCC MYA-4624 / DSM 980 / FGSC 10383) OX=515849 GN=PODANS_2_2550 PE=4 SV=1	0	889359	1.58818e+06	2.76474e+06	2.63538e+06	2.75893e+06	1.16595e+06	1.74939e+06	5.55853e+06	2.98102e+06	168714	1.84813e+06	0	4.71012e+06	5.09621e+06	1.45437e+06	2.4244e+06	1.55168e+06	2.33283e+06	0	265538	1.85609e+06	4.51241e+06	6.84854e+06	9.66807e+06	1.89381e+07	1.61493e+07	6.63929e+07	1.45537e+07	4.09663e+06	4.18548e+06	8.23528e+06	3.14818e+07	4.41202e+07	8.40452e+07	3.72739e+07	1.35232e+08	2.82935e+08	6.39841e+08	5.03891e+08	3.1124e+08	5.23382e+07	1.0606e+07	288988	3.66041e+06	2.31081e+06	0	3.4138e+06
tr|B2AWZ6|B2AWZ6_PODAN Mitochondrial import inner membrane translocase subunit OS=Podospora anserina (strain S / ATCC MYA-4624 / DSM 980 / FGSC 10383) OX=515849 GN=PODANS_7_8810 PE=3 SV=1	0	0	0	0	0	0	0	0	0	0	0	0	0	0	0	0	0	0	0	0	0	0	0	0	0	0	0	0	0	0	752391	0	0	0	0	0	5.47527e+06	8.79678e+06	1.52163e+07	1.62726e+07	1.80174e+07	0	0	0	0	0	0	0
sp|O13498|MDM10_PODAN Mitochondrial distribution and morphology protein 10 OS=Podospora anserina (strain S / ATCC MYA-4624 / DSM 980 / FGSC 10383) OX=515849 GN=MDM10 PE=1 SV=1	0	0	0	0	0	0	0	0	0	0	0	0	0	0	0	0	0	0	0	0	0	0	0	0	0	0	0	0	0	115340	0	343373	0	342900	3.592e+06	3.40046e+06	5.81576e+06	6.17424e+06	2.82699e+07	1.80848e+07	7.85163e+06	702753	0	0	0	0	0	0
tr|B2ACZ8|B2ACZ8_PODAN Podospora anserina S mat+ genomic DNA chromosome 3, supercontig 3 OS=Podospora anserina (strain S / ATCC MYA-4624 / DSM 980 / FGSC 10383) OX=515849 GN=PODANS_3_10900 PE=4 SV=1	0	0	0	100618	0	0	0	0	0	0	0	0	0	0	0	0	0	0	0	0	0	0	0	0	0	0	0	0	0	0	0	0	0	0	0	2.13333e+06	0	7.2299e+06	8.93231e+07	1.62275e+08	8.09401e+07	0	0	0	0	0	0	0
tr|B2AFU9|B2AFU9_PODAN Podospora anserina S mat+ genomic DNA chromosome 6, supercontig 3 OS=Podospora anserina (strain S / ATCC MYA-4624 / DSM 980 / FGSC 10383) OX=515849 GN=PODANS_0_140 PE=4 SV=1	0	0	0	0	0	0	0	0	0	0	0	0	0	0	0	0	0	0	0	0	0	0	0	0	0	0	0	0	0	0	0	1.01794e+06	0	3.29189e+06	4.06838e+06	7.12068e+06	0	1.37154e+07	3.31426e+07	4.9662e+07	3.75565e+07	2.74194e+06	0	0	0	0	0	0
tr|B2B818|B2B818_PODAN Podospora anserina S mat+ genomic DNA chromosome 2, supercontig 2 OS=Podospora anserina (strain S / ATCC MYA-4624 / DSM 980 / FGSC 10383) OX=515849 GN=PODANS_2_13000 PE=4 SV=1	0	95418.6	350265	349641	417659	395887	978711	1.08348e+06	917972	321839	939270	0	0	688841	0	0	1.66821e+06	138797	0	0	0	288256	389620	761570	741276	1.38452e+06	1.05781e+06	1.33741e+06	473242	429018	3.47346e+06	2.26019e+06	8.61463e+06	1.16236e+07	1.03034e+07	6.89544e+06	1.60016e+07	2.09045e+07	4.24436e+07	8.31488e+07	9.52106e+07	1.88406e+07	0	0	0	0	0	0
tr|B2B710|B2B710_PODAN Leucyl-tRNA synthetase OS=Podospora anserina (strain S / ATCC MYA-4624 / DSM 980 / FGSC 10383) OX=515849 GN=PODANS_2_9520 PE=3 SV=1	0	0	0	0	0	0	0	0	0	0	0	0	0	0	0	0	0	0	0	0	0	0	0	0	125788	126089	0	153720	157011	183472	328142	786526	891582	1.60475e+06	3.52775e+06	4.75329e+06	8.32421e+06	6.57066e+06	1.29797e+07	7.44144e+06	8.5293e+06	2.47066e+06	1.74795e+06	992766	686539	935039	862898	129266
tr|B2B499|B2B499_PODAN Podospora anserina S mat+ genomic DNA chromosome 2, supercontig 2 OS=Podospora anserina (strain S / ATCC MYA-4624 / DSM 980 / FGSC 10383) OX=515849 GN=PODANS_2_550 PE=4 SV=1	0	243538	557158	0	320949	339637	378727	321839	0	76587.3	118359	0	0	175426	165380	0	186276	0	0	0	99549.1	299042	389046	300913	364844	264276	198776	255212	143286	175885	239644	317228	999507	1.3435e+06	3.50717e+06	4.11427e+06	1.2325e+07	4.13686e+06	1.15541e+07	6.7191e+06	1.86499e+06	1.46742e+06	1.60288e+06	2.11174e+06	2.29597e+06	1.5808e+06	1.60898e+06	535100
tr|B2AV87|B2AV87_PODAN Podospora anserina S mat+ genomic DNA chromosome 7, supercontig 1 OS=Podospora anserina (strain S / ATCC MYA-4624 / DSM 980 / FGSC 10383) OX=515849 GN=PODANS_7_3760 PE=4 SV=1	0	0	0	0	388745	0	410724	363718	334431	0	0	0	0	0	0	0	0	0	0	0	0	259644	455429	325238	0	0	0	0	0	0	0	0	0	0	0	0	0	1.47682e+06	0	0	0	0	0	0	0	0	0	0
tr|B2AR88|B2AR88_PODAN Podospora anserina S mat+ genomic DNA chromosome 4, supercontig 4 OS=Podospora anserina (strain S / ATCC MYA-4624 / DSM 980 / FGSC 10383) OX=515849 GN=PODANS_4_8280 PE=4 SV=1	0	0	0	0	0	0	0	0	0	0	0	0	0	0	0	0	0	0	0	0	0	0	0	0	0	0	0	0	0	0	0	0	0	448645	70844.7	0	0	343646	0	0	0	0	0	0	0	0	0	0
tr|B2AX08|B2AX08_PODAN Mitochondrial import inner membrane translocase subunit OS=Podospora anserina (strain S / ATCC MYA-4624 / DSM 980 / FGSC 10383) OX=515849 GN=PODANS_7_8930 PE=3 SV=1	0	0	0	0	0	0	0	0	0	0	0	0	0	0	0	0	0	0	0	0	0	0	0	0	0	0	0	0	0	0	0	0	0	0	0	0	0	1.37707e+06	2.27933e+06	1.86248e+06	2.21415e+06	0	0	0	0	0	0	0
tr|B2B4W1|B2B4W1_PODAN Mitochondrial presequence protease OS=Podospora anserina (strain S / ATCC MYA-4624 / DSM 980 / FGSC 10383) OX=515849 GN=PODANS_2_2660 PE=3 SV=1	0	0	0	0	0	0	0	0	0	0	0	0	0	0	0	0	0	0	0	0	0	0	0	0	0	0	0	0	0	0	0	0	0	0	433514	1.87553e+06	3.54575e+07	2.85625e+08	3.19565e+08	1.3207e+08	3.03129e+07	1.43845e+06	2.26592e+06	5.17724e+06	3.91212e+06	2.63667e+06	3.69828e+06	2.24412e+06
tr|B2ASH7|B2ASH7_PODAN Podospora anserina S mat+ genomic DNA chromosome 1, supercontig 6 OS=Podospora anserina (strain S / ATCC MYA-4624 / DSM 980 / FGSC 10383) OX=515849 GN=PODANS_1_23530 PE=4 SV=1	0	0	0	0	0	0	0	0	0	0	0	0	0	0	0	0	0	0	0	0	0	0	0	0	0	0	0	0	0	0	0	0	284929	72320.5	308830	34807.1	97548.4	969317	1.99356e+06	257041	108255	0	0	0	0	0	0	0
tr|B2AF56|B2AF56_PODAN Podospora anserina S mat+ genomic DNA chromosome 5, supercontig 1 OS=Podospora anserina (strain S / ATCC MYA-4624 / DSM 980 / FGSC 10383) OX=515849 GN=PODANS_5_480 PE=3 SV=1	0	0	215721	0	0	0	54541.2	60144	0	0	0	0	0	0	0	0	0	0	0	0	0	745220	0	0	789896	677181	0	0	468480	0	0	1.31159e+06	0	8.67415e+06	9.30306e+06	4.3928e+06	1.77893e+07	5.37818e+07	1.11575e+08	3.60806e+07	1.05558e+07	0	0	0	0	0	0	0
tr|B2B6B4|B2B6B4_PODAN Podospora anserina S mat+ genomic DNA chromosome 2, supercontig 2 OS=Podospora anserina (strain S / ATCC MYA-4624 / DSM 980 / FGSC 10383) OX=515849 GN=PODANS_2_7270 PE=3 SV=1	0	0	0	0	0	0	0	0	0	0	0	0	0	0	0	0	0	0	0	0	0	0	0	0	0	0	0	0	0	0	0	0	0	0	0	0	0	2.64334e+06	2.99185e+07	506552	0	0	0	0	0	0	0	0
tr|B2B2E7|B2B2E7_PODAN Podospora anserina S mat+ genomic DNA chromosome 6, supercontig 2 OS=Podospora anserina (strain S / ATCC MYA-4624 / DSM 980 / FGSC 10383) OX=515849 GN=PODANS_6_3410 PE=3 SV=1	0	0	0	0	0	0	0	0	0	0	0	0	0	0	0	0	0	0	0	0	0	0	0	0	0	0	0	0	0	0	0	0	0	365633	0	0	0	0	0	0	0	0	0	0	0	0	0	0
tr|B2AYW5|B2AYW5_PODAN Podospora anserina S mat+ genomic DNA chromosome 1, supercontig 2 OS=Podospora anserina (strain S / ATCC MYA-4624 / DSM 980 / FGSC 10383) OX=515849 GN=PODANS_1_12470 PE=3 SV=1	0	0	0	0	0	0	0	0	0	0	0	0	0	0	0	0	0	0	0	0	0	0	0	0	0	0	0	0	0	0	0	0	0	0	0	0	0	4.72052e+06	175835	1.52171e+06	0	1.27954e+06	0	2.5869e+06	1.21407e+06	0	0	0
tr|B2B141|B2B141_PODAN Podospora anserina S mat+ genomic DNA chromosome 3, supercontig 2 OS=Podospora anserina (strain S / ATCC MYA-4624 / DSM 980 / FGSC 10383) OX=515849 GN=PODANS_3_9220 PE=3 SV=1	0	0	0	0	0	0	0	0	0	0	0	0	0	0	0	0	0	0	0	0	0	0	0	0	0	0	0	0	0	0	0	0	0	0	516240	451872	123852	0	0	0	0	0	0	0	0	0	0	0
tr|B2B411|B2B411_PODAN Podospora anserina S mat+ genomic DNA chromosome 6, supercontig 2 OS=Podospora anserina (strain S / ATCC MYA-4624 / DSM 980 / FGSC 10383) OX=515849 GN=PODANS_6_7860 PE=4 SV=1	0	0	42163.9	0	0	132981	134193	189797	135541	0	0	0	122619	0	0	0	0	0	0	0	0	0	0	0	0	0	0	0	0	0	0	0	0	0	0	0	0	0	1.04203e+06	472532	0	0	0	0	0	0	0	0
tr|B2APN2|B2APN2_PODAN Podospora anserina S mat+ genomic DNA chromosome 5, supercontig 10 OS=Podospora anserina (strain S / ATCC MYA-4624 / DSM 980 / FGSC 10383) OX=515849 GN=PODANS_5_11560 PE=3 SV=1	0	0	0	0	0	0	0	0	0	0	0	0	0	0	0	0	0	0	0	0	0	0	0	0	0	0	0	0	0	0	0	0	0	0	0	0	0	0	197958	0	0	0	0	0	0	0	0	0
tr|B2AE99|B2AE99_PODAN Podospora anserina S mat+ genomic DNA chromosome 4, supercontig 3 OS=Podospora anserina (strain S / ATCC MYA-4624 / DSM 980 / FGSC 10383) OX=515849 GN=PODANS_4_9820 PE=3 SV=1	0	0	0	0	0	0	0	0	0	0	0	0	0	0	0	0	0	0	0	0	0	0	0	0	0	0	0	0	0	0	0	0	0	0	0	0	0	0	729802	0	0	0	0	0	0	0	0	0
tr|A0A090CDY6|A0A090CDY6_PODAN Putative DNA repair protein OS=Podospora anserina (strain S / ATCC MYA-4624 / DSM 980 / FGSC 10383) OX=515849 PE=3 SV=1	0	0	0	0	0	0	0	0	0	0	0	0	0	0	0	0	0	0	0	0	0	0	0	0	0	0	0	0	0	0	0	0	0	0	0	0	0	0	2.56532e+06	0	0	0	0	0	0	0	0	0
tr|B2ATI6|B2ATI6_PODAN Podospora anserina S mat+ genomic DNA chromosome 1, supercontig 4 OS=Podospora anserina (strain S / ATCC MYA-4624 / DSM 980 / FGSC 10383) OX=515849 GN=PODANS_1_15990 PE=4 SV=1	0	0	0	0	0	0	0	0	0	0	0	0	0	0	0	0	0	0	0	0	0	0	0	0	0	0	0	0	0	0	0	0	0	304822	571135	0	849631	2.05509e+06	7.11989e+06	0	0	0	0	0	0	0	0	0
tr|B2B5U8|B2B5U8_PODAN Podospora anserina S mat+ genomic DNA chromosome 2, supercontig 2 OS=Podospora anserina (strain S / ATCC MYA-4624 / DSM 980 / FGSC 10383) OX=515849 GN=PODANS_2_5820 PE=3 SV=1	0	0	0	0	0	0	0	0	0	0	0	0	0	0	0	0	0	0	0	0	0	0	0	0	0	0	0	0	0	0	0	0	0	0	0	0	0	839735	1.32414e+06	0	0	0	0	0	0	0	0	0
tr|A0A090CD79|A0A090CD79_PODAN Autophagy-related protein OS=Podospora anserina (strain S / ATCC MYA-4624 / DSM 980 / FGSC 10383) OX=515849 PE=3 SV=1	0	0	0	0	0	0	0	0	0	0	0	0	0	0	0	0	0	0	0	0	0	0	0	0	0	0	0	0	0	0	0	0	0	0	0	0	0	354381	260511	0	0	0	0	0	0	0	0	0
tr|B2B7K4|B2B7K4_PODAN Podospora anserina S mat+ genomic DNA chromosome 2, supercontig 2 OS=Podospora anserina (strain S / ATCC MYA-4624 / DSM 980 / FGSC 10383) OX=515849 GN=PODANS_2_11410 PE=3 SV=1	0	0	0	0	0	0	0	0	0	0	0	0	0	0	0	0	0	0	0	0	0	0	0	0	0	0	0	0	0	0	0	271017	0	0	297744	337601	0	1.12056e+06	0	0	0	0	0	0	0	0	0	0
tr|B2AQM8|B2AQM8_PODAN Podospora anserina S mat+ genomic DNA chromosome 4, supercontig 4 OS=Podospora anserina (strain S / ATCC MYA-4624 / DSM 980 / FGSC 10383) OX=515849 GN=PODANS_4_3690 PE=4 SV=1	0	0	0	0	0	0	0	0	0	0	0	0	0	0	0	0	0	0	0	0	0	0	0	0	0	0	0	0	0	0	0	0	0	0	0	0	0	712333	0	0	0	0	0	0	0	0	0	0
tr|B2A9U3|B2A9U3_PODAN Podospora anserina S mat+ genomic DNA chromosome 1, supercontig 1 OS=Podospora anserina (strain S / ATCC MYA-4624 / DSM 980 / FGSC 10383) OX=515849 GN=PODANS_1_1810 PE=4 SV=1	0	0	0	0	0	0	0	0	0	0	0	0	0	0	0	0	0	0	0	0	0	0	27599.4	0	0	0	21503.2	48218.4	0	0	29842.5	31641	44736.9	56875.4	166893	81434.9	205244	347160	163178	0	0	120675	97211.3	194494	91833	104884	43308.4	0
tr|B2AT35|B2AT35_PODAN Podospora anserina S mat+ genomic DNA chromosome 1, supercontig 4 OS=Podospora anserina (strain S / ATCC MYA-4624 / DSM 980 / FGSC 10383) OX=515849 GN=PODANS_1_14550 PE=4 SV=1	0	0	0	0	0	99240.8	0	0	0	0	0	0	0	0	0	0	0	0	0	0	0	0	0	0	483654	160654	434267	204484	148944	633745	2.16259e+06	1.48305e+06	759921	1.25544e+06	3.77752e+06	3.81007e+06	9.92479e+06	1.16853e+07	5.81439e+06	5.42615e+06	411370	0	0	0	0	0	0	0
tr|A0A090CNB4|A0A090CNB4_PODAN Copper transporter OS=Podospora anserina (strain S / ATCC MYA-4624 / DSM 980 / FGSC 10383) OX=515849 PE=3 SV=1	0	0	0	0	0	0	0	0	0	0	863758	0	0	0	0	0	0	1.52744e+06	0	0	0	9.0449e+06	7.97139e+06	1.42289e+07	1.15204e+07	1.22791e+07	1.10973e+07	1.16867e+07	3.93865e+06	7.14729e+06	7.67164e+06	1.07566e+07	7.20551e+06	7.54184e+06	1.73275e+07	1.12328e+07	5.16118e+07	7.93482e+07	6.48116e+07	2.35477e+07	0	0	0	0	0	0	0	0
tr|B2ACG3|B2ACG3_PODAN Podospora anserina S mat+ genomic DNA chromosome 3, supercontig 1 OS=Podospora anserina (strain S / ATCC MYA-4624 / DSM 980 / FGSC 10383) OX=515849 GN=PODANS_3_930 PE=4 SV=1	0	0	0	0	0	0	0	0	0	0	0	0	0	0	0	0	0	0	0	0	0	0	0	0	0	0	0	0	0	0	0	0	0	235248	0	0	749308	783657	0	0	0	0	0	0	0	0	0	0
tr|B2AYR8|B2AYR8_PODAN Podospora anserina S mat+ genomic DNA chromosome 1, supercontig 2 OS=Podospora anserina (strain S / ATCC MYA-4624 / DSM 980 / FGSC 10383) OX=515849 GN=PODANS_1_12010 PE=4 SV=1	0	0	0	0	0	0	0	0	0	0	0	0	0	0	0	0	0	0	0	0	0	0	0	0	0	0	0	0	0	0	0	0	0	314954	90642.6	0	643555	250364	160123	0	0	252329	0	0	0	0	0	0
tr|B2VL99|B2VL99_PODAN Histone H2B OS=Podospora anserina (strain S / ATCC MYA-4624 / DSM 980 / FGSC 10383) OX=515849 GN=PODANS_5_5410 PE=3 SV=1	0	0	298827	646747	0	0	0	673036	0	0	0	0	0	0	0	0	0	0	0	0	0	0	1.02102e+06	0	0	0	0	0	0	0	0	0	0	0	0	0	2.3116e+06	0	0	0	0	0	0	0	0	0	0	0
tr|B2ARG1|B2ARG1_PODAN Glycerol kinase OS=Podospora anserina (strain S / ATCC MYA-4624 / DSM 980 / FGSC 10383) OX=515849 GN=PODANS_4_7610 PE=3 SV=1	0	0	0	0	0	0	0	0	0	0	0	0	0	0	0	0	0	0	0	0	0	0	0	0	0	0	0	0	0	0	0	0	0	0	0	368408	953540	95949.2	0	0	0	0	0	0	0	0	0	0
tr|A0A090D439|A0A090D439_PODAN tRNA (guanine-N(7)-)-methyltransferase non-catalytic subunit TRM82 OS=Podospora anserina (strain S / ATCC MYA-4624 / DSM 980 / FGSC 10383) OX=515849 GN=TRM82 PE=3 SV=1	0	0	0	0	0	0	0	0	0	0	0	0	0	0	0	0	0	0	0	0	0	0	0	0	0	0	0	0	0	0	0	0	0	354948	656112	1.75348e+06	7.45292e+06	0	0	568015	1.36911e+06	2.24082e+06	692842	0	0	0	0	0
tr|B2ATS5|B2ATS5_PODAN Podospora anserina S mat+ genomic DNA chromosome 1, supercontig 4 OS=Podospora anserina (strain S / ATCC MYA-4624 / DSM 980 / FGSC 10383) OX=515849 GN=PODANS_1_16810 PE=3 SV=1	0	0	0	0	0	0	0	0	0	0	0	0	0	0	0	0	0	0	0	0	0	0	0	0	0	0	0	0	0	0	0	0	0	0	272315	0	349935	0	0	0	0	0	0	0	0	0	0	0
tr|A0A090CT20|A0A090CT20_PODAN Putative PEX11C peroxisomal biogenesis factor 11 isoform C OS=Podospora anserina (strain S / ATCC MYA-4624 / DSM 980 / FGSC 10383) OX=515849 PE=4 SV=1	0	0	0	0	0	0	0	0	0	0	0	0	0	0	0	0	0	0	0	0	0	0	0	0	0	0	0	0	0	0	0	0	4.37157e+06	7.71681e+06	1.3813e+07	6.38249e+07	7.84948e+07	5.56097e+07	9.34752e+06	0	0	0	0	0	0	0	0	0
tr|B2ATL0|B2ATL0_PODAN Podospora anserina S mat+ genomic DNA chromosome 1, supercontig 4 OS=Podospora anserina (strain S / ATCC MYA-4624 / DSM 980 / FGSC 10383) OX=515849 GN=PODANS_1_16230 PE=3 SV=1	0	0	0	0	0	0	0	0	0	0	0	0	0	0	0	0	0	0	0	0	0	0	0	0	0	0	0	0	0	0	0	0	0	0	0	2.6097e+06	3.74546e+06	0	0	0	0	0	0	0	0	0	0	44372.6
tr|B2ADC3|B2ADC3_PODAN Podospora anserina S mat+ genomic DNA chromosome 4, supercontig 1 OS=Podospora anserina (strain S / ATCC MYA-4624 / DSM 980 / FGSC 10383) OX=515849 GN=PODANS_4_700 PE=4 SV=1	0	0	0	0	0	0	0	0	0	0	0	0	0	0	0	0	0	0	0	0	0	0	0	0	0	0	0	0	0	0	0	0	0	0	0	984950	749164	0	0	0	0	0	0	0	0	0	0	0
sp|B2AM55|NAO_PODAN Nitroalkane oxidase OS=Podospora anserina (strain S / ATCC MYA-4624 / DSM 980 / FGSC 10383) OX=515849 GN=Pa_5_6340 PE=1 SV=1	0	0	0	0	0	0	0	0	0	0	0	0	0	0	0	0	0	0	0	0	0	0	0	0	0	0	0	0	0	0	0	0	0	0	0	147925	737260	0	0	0	0	0	0	0	0	0	0	0
tr|A0A090D418|A0A090D418_PODAN 5-aminoimidazole-4-carboxamide ribonucleotide formyltransferase OS=Podospora anserina (strain S / ATCC MYA-4624 / DSM 980 / FGSC 10383) OX=515849 PE=3 SV=1	0	0	0	0	0	0	0	0	0	0	0	0	0	0	0	0	0	0	0	0	0	0	0	0	0	0	0	0	0	0	0	0	0	0	0	0	297012	290630	0	0	0	0	0	0	0	0	0	0
tr|A0A090D5Y6|A0A090D5Y6_PODAN Putative fungal-specific cytosolic translation elongation factor 3 (EEF3) OS=Podospora anserina (strain S / ATCC MYA-4624 / DSM 980 / FGSC 10383) OX=515849 PE=3 SV=1	0	0	0	0	0	0	0	0	0	0	0	0	0	0	0	0	0	0	0	0	0	0	0	163458	0	47702.1	26762.5	0	0	0	0	0	0	38802.8	88620.4	81592.7	418763	0	0	0	0	0	71368.9	60282.4	53977.5	77175.3	79534.6	36121.5
sp|B2ASU5|KATG_PODAN Catalase-peroxidase OS=Podospora anserina (strain S / ATCC MYA-4624 / DSM 980 / FGSC 10383) OX=515849 GN=katG PE=3 SV=1	0	0	0	0	0	0	0	0	0	0	0	0	0	0	0	0	0	0	0	0	0	0	0	0	0	0	0	0	0	0	0	0	0	0	1.13913e+06	7.02954e+06	5.17122e+07	1.59392e+06	0	0	0	0	0	0	0	0	0	0
tr|B2AZ17|B2AZ17_PODAN Podospora anserina S mat+ genomic DNA chromosome 3, supercontig 2 OS=Podospora anserina (strain S / ATCC MYA-4624 / DSM 980 / FGSC 10383) OX=515849 GN=PODANS_3_3800 PE=4 SV=1	0	0	0	0	0	0	0	0	0	0	0	0	0	0	0	0	0	0	0	0	0	0	0	0	0	0	0	0	0	0	0	0	0	0	0	0	1.7874e+06	0	0	0	0	0	0	0	0	0	0	0
tr|B2AXV7|B2AXV7_PODAN Podospora anserina S mat+ genomic DNA chromosome 1, supercontig 2 OS=Podospora anserina (strain S / ATCC MYA-4624 / DSM 980 / FGSC 10383) OX=515849 GN=PODANS_1_8990 PE=3 SV=1	0	0	0	0	0	0	0	0	0	0	0	0	0	0	0	0	0	0	0	0	0	0	0	0	0	0	0	0	0	0	0	0	0	0	0	496978	1.40489e+07	0	0	0	0	0	0	0	0	0	0	0
sp|B2AWV6|AMPP1_PODAN Probable Xaa-Pro aminopeptidase P OS=Podospora anserina (strain S / ATCC MYA-4624 / DSM 980 / FGSC 10383) OX=515849 GN=AMPP PE=3 SV=1	0	0	0	0	0	0	0	0	0	0	0	0	0	0	0	0	0	0	0	0	0	0	0	0	0	0	0	0	0	0	0	0	0	0	0	0	3.68766e+07	5.43935e+06	0	0	0	0	0	0	0	0	0	0
tr|B2AMZ0|B2AMZ0_PODAN Podospora anserina S mat+ genomic DNA chromosome 6, supercontig 4 OS=Podospora anserina (strain S / ATCC MYA-4624 / DSM 980 / FGSC 10383) OX=515849 GN=PODANS_6_8420 PE=3 SV=1	0	0	0	0	121794	0	0	0	0	0	0	0	0	0	0	0	0	0	0	0	0	0	607521	470237	2.00619e+06	1.85358e+06	3.84227e+06	4.10782e+06	4.16511e+06	2.10644e+07	2.67424e+07	5.0055e+07	8.15927e+07	1.58151e+08	2.11024e+08	3.24707e+08	1.98352e+09	1.90966e+08	8.99614e+06	4.26479e+06	3.02376e+06	2.67475e+07	3.31921e+07	5.81454e+07	3.29533e+07	2.91605e+06	0	172709
tr|B2ATK9|B2ATK9_PODAN Podospora anserina S mat+ genomic DNA chromosome 1, supercontig 4 OS=Podospora anserina (strain S / ATCC MYA-4624 / DSM 980 / FGSC 10383) OX=515849 GN=PODANS_1_16220 PE=4 SV=1	0	0	0	0	0	0	0	0	0	0	0	0	0	0	0	0	0	0	0	0	0	0	0	0	0	0	0	0	0	0	0	0	0	0	960066	4.54368e+06	8.38444e+06	2.1088e+06	577373	0	0	0	0	0	0	0	0	0
tr|A0A090CN83|A0A090CN83_PODAN Nitrate reductase [NADPH] OS=Podospora anserina (strain S / ATCC MYA-4624 / DSM 980 / FGSC 10383) OX=515849 PE=4 SV=1	0	0	0	0	0	0	0	0	0	0	0	0	0	0	0	0	0	0	0	0	0	0	0	0	0	0	0	0	0	0	0	0	0	124698	1.12543e+06	3.41158e+06	8.87781e+06	972472	0	0	0	0	0	0	0	0	0	0
tr|B2ACZ7|B2ACZ7_PODAN Acetyl-CoA deacylase OS=Podospora anserina (strain S / ATCC MYA-4624 / DSM 980 / FGSC 10383) OX=515849 GN=PODANS_3_10910 PE=3 SV=1	0	243918	214351	652964	183415	484121	878029	696471	825465	121693	179349	1.02396e+06	0	0	150256	0	2.85087e+06	3.9862e+06	207539	0	72012.1	1.4685e+06	1.45093e+06	1.57262e+06	3.97967e+06	2.7912e+06	1.99113e+06	1.78489e+06	1.92816e+06	1.90127e+06	3.53585e+06	6.00945e+06	1.15942e+07	5.27714e+07	1.64727e+08	1.49496e+09	2.90938e+09	7.8e+08	2.7078e+08	1.84835e+08	8.19513e+07	2.1111e+07	1.75132e+07	3.26163e+07	3.80484e+07	5.1363e+07	3.57321e+07	1.4467e+07
tr|A0A090CHW5|A0A090CHW5_PODAN Putative Adenosylmethionine-8-amino-7-oxononanoate aminotransferase OS=Podospora anserina (strain S / ATCC MYA-4624 / DSM 980 / FGSC 10383) OX=515849 PE=4 SV=1	0	0	0	0	0	0	0	0	0	0	0	0	0	0	0	0	0	0	0	0	0	0	0	80144.1	0	288945	259049	0	0	493127	410473	689666	656521	992264	5.30819e+06	2.51476e+07	5.68137e+07	0	0	0	0	0	0	0	0	0	0	0
tr|A0A090CIL9|A0A090CIL9_PODAN Uncharacterized protein OS=Podospora anserina (strain S / ATCC MYA-4624 / DSM 980 / FGSC 10383) OX=515849 PE=4 SV=1	0	518406	643168	2.33276e+06	1.17878e+06	421947	1.60589e+06	898323	1.29101e+06	804382	912020	847408	0	0	0	881399	729013	109804	0	0	1.84914e+06	1.79442e+06	1.17355e+06	1.30636e+06	3.06041e+06	3.4181e+06	5.08674e+06	5.97503e+06	2.52114e+06	3.61402e+06	497057	6.36248e+06	4.24536e+06	6.19704e+06	1.81794e+07	2.8442e+07	5.53953e+07	5.8382e+06	0	0	0	0	0	0	0	0	0	0
tr|B2AXV1|B2AXV1_PODAN Succinate dehydrogenase [ubiquinone] iron-sulfur subunit, mitochondrial OS=Podospora anserina (strain S / ATCC MYA-4624 / DSM 980 / FGSC 10383) OX=515849 GN=PODANS_1_8920 PE=3 SV=1	0	631960	1.46369e+06	1.59241e+06	2.06384e+06	2.89734e+06	1.40245e+06	2.11232e+06	2.27281e+06	1.14859e+06	1.36997e+06	0	0	1.63989e+06	1.39987e+06	2.99451e+06	4.4019e+06	1.59349e+06	416289	1.39621e+06	979356	5.18563e+06	7.55116e+06	1.01987e+07	1.61364e+07	1.83415e+07	1.6462e+07	2.13648e+07	1.79865e+07	5.05218e+07	7.02946e+07	1.30062e+08	2.5983e+08	2.96604e+08	4.20714e+08	1.28061e+09	2.58948e+09	3.21444e+08	1.30327e+08	2.08313e+08	4.86781e+08	7.01785e+08	1.36781e+08	1.07344e+07	1.30026e+07	2.28901e+07	2.74646e+07	1.35068e+07
tr|B2AXY9|B2AXY9_PODAN Succinate dehydrogenase [ubiquinone] flavoprotein subunit, mitochondrial OS=Podospora anserina (strain S / ATCC MYA-4624 / DSM 980 / FGSC 10383) OX=515849 GN=PODANS_1_9290 PE=3 SV=1	0	665836	1.88134e+06	2.00977e+06	2.73549e+06	2.43344e+06	3.23954e+06	3.29591e+06	1.80324e+06	534978	471980	1.04081e+06	1.36272e+06	2.48457e+06	909868	3.2077e+06	1.68471e+07	1.6353e+07	1.97255e+06	3.04621e+06	1.81006e+06	9.1288e+06	1.71633e+07	2.8229e+07	3.04062e+07	2.89813e+07	4.553e+07	6.53509e+07	3.41911e+07	7.29946e+07	8.42245e+07	2.01128e+08	3.18232e+08	2.95076e+08	5.01302e+08	1.16043e+09	2.57442e+09	3.70559e+08	1.51367e+08	1.65287e+08	5.20593e+08	6.64416e+08	3.33757e+08	1.30191e+08	1.59894e+08	9.46226e+07	4.61847e+07	9.46584e+06
tr|B2AA95|B2AA95_PODAN Succinate dehydrogenase [ubiquinone] cytochrome b small subunit OS=Podospora anserina (strain S / ATCC MYA-4624 / DSM 980 / FGSC 10383) OX=515849 GN=PODANS_1_3300 PE=3 SV=1	0	0	0	0	0	0	0	0	0	0	0	0	0	0	0	0	0	0	0	0	0	0	0	0	9.34178e+06	5.34634e+06	1.22848e+07	1.03163e+07	6.86467e+06	1.79241e+07	2.25681e+07	7.07113e+07	7.04904e+07	8.92084e+07	1.53913e+08	2.73563e+08	1.0667e+09	8.72292e+07	3.30616e+07	3.18956e+07	6.57783e+07	4.51736e+07	2.15606e+08	2.30357e+08	1.44182e+08	4.4057e+07	7.49666e+06	0
tr|B2B683|B2B683_PODAN Podospora anserina S mat+ genomic DNA chromosome 2, supercontig 2 OS=Podospora anserina (strain S / ATCC MYA-4624 / DSM 980 / FGSC 10383) OX=515849 GN=PODANS_2_7010 PE=4 SV=1	0	0	0	390516	523798	626008	777490	0	0	0	0	0	0	0	0	0	2.61336e+06	1.1146e+06	0	0	1.27932e+06	5.24157e+06	2.33756e+06	3.97228e+06	1.2203e+07	1.54688e+07	1.67144e+07	2.41085e+07	9.04275e+06	1.18861e+07	1.47517e+07	3.74123e+07	1.76524e+08	1.01837e+08	2.92258e+08	6.56822e+08	1.46176e+09	1.83917e+08	4.19366e+07	3.6143e+07	2.3357e+07	8.82188e+07	2.19801e+08	3.26794e+08	1.70256e+08	6.30124e+07	1.00553e+07	714750
sp|B2B0E2|KAD2_PODAN Adenylate kinase OS=Podospora anserina (strain S / ATCC MYA-4624 / DSM 980 / FGSC 10383) OX=515849 GN=ADK1 PE=3 SV=1	85780.6	2.01658e+06	3.77816e+06	7.03348e+06	1.0809e+07	5.6922e+06	6.63799e+06	9.52106e+06	8.60388e+06	7.69745e+06	3.09483e+06	5.96578e+06	5.68861e+06	1.19779e+07	5.98442e+06	6.58679e+06	2.34043e+07	2.11002e+07	1.10198e+07	7.06216e+06	4.54669e+07	6.0694e+07	7.22918e+07	7.46009e+07	9.14601e+07	1.03422e+08	1.07739e+08	1.16444e+08	5.68661e+07	1.22669e+08	7.64941e+07	1.86154e+08	1.8348e+08	2.47919e+08	3.52273e+08	4.70366e+08	8.50922e+08	3.02054e+08	2.32573e+08	2.00884e+08	3.47927e+08	1.89654e+08	9.04562e+07	6.94714e+07	8.87997e+07	8.60388e+07	8.11338e+07	2.54416e+07
tr|A0A090D6L0|A0A090D6L0_PODAN Putative Flavin carrier protein OS=Podospora anserina (strain S / ATCC MYA-4624 / DSM 980 / FGSC 10383) OX=515849 PE=3 SV=1	0	0	0	0	0	0	0	0	0	0	0	0	0	0	0	0	0	0	0	0	0	0	0	0	0	0	0	0	0	0	0	0	0	0	0	569220	736615	0	0	0	0	0	0	0	0	0	0	0
tr|A0A090CGD4|A0A090CGD4_PODAN Ubiquitin OS=Podospora anserina (strain S / ATCC MYA-4624 / DSM 980 / FGSC 10383) OX=515849 PE=3 SV=1;tr|B2ALC5|B2ALC5_PODAN Podospora anserina S mat+ genomic DNA chromosome 5, supercontig 4 OS=Podospora anserina (strain S /	118079	5.05612e+06	9.40489e+06	6.01246e+06	6.27693e+06	6.51981e+06	1.4652e+07	1.68456e+07	1.28936e+07	1.19714e+07	1.63845e+07	2.27976e+07	2.21687e+07	4.60786e+07	1.97793e+07	1.64455e+07	1.8244e+07	1.48994e+07	2.00898e+06	3.24822e+06	2.02526e+07	3.62743e+07	3.32445e+07	2.89303e+07	3.56238e+07	2.24111e+07	1.40439e+07	2.36675e+07	1.31339e+07	1.43099e+07	8.7681e+06	1.09997e+07	1.23106e+07	1.18223e+07	2.12071e+07	6.56994e+07	1.18624e+08	5.89421e+07	3.59781e+07	2.03387e+07	1.27481e+07	2.41745e+06	1.09581e+07	1.29668e+07	1.38782e+07	1.62404e+07	2.02017e+07	1.27739e+07
tr|B2B7A3|B2B7A3_PODAN Podospora anserina S mat+ genomic DNA chromosome 2, supercontig 2 OS=Podospora anserina (strain S / ATCC MYA-4624 / DSM 980 / FGSC 10383) OX=515849 GN=PODANS_2_10420 PE=3 SV=1	0	0	0	0	0	0	0	0	0	0	0	0	0	0	0	0	0	0	0	0	0	0	0	0	167825	151948	0	114888	0	358598	383818	0	0	0	0	607184	1.0203e+06	382979	315342	358232	428623	0	0	0	0	0	763435	153763
tr|B2ASM0|B2ASM0_PODAN Alpha-1,4 glucan phosphorylase OS=Podospora anserina (strain S / ATCC MYA-4624 / DSM 980 / FGSC 10383) OX=515849 GN=PODANS_1_23940 PE=3 SV=1	0	0	0	0	0	0	0	0	0	0	0	0	0	0	0	0	0	0	0	0	0	0	0	0	0	0	0	0	0	0	0	0	0	0	0	685083	0	0	0	108843	0	0	0	0	0	0	0	0
tr|A0A090CMX6|A0A090CMX6_PODAN Putative mitochondrial glutaryl-CoA dehydrogenase OS=Podospora anserina (strain S / ATCC MYA-4624 / DSM 980 / FGSC 10383) OX=515849 PE=3 SV=1	0	0	0	0	0	0	0	0	0	0	0	0	0	0	0	0	0	0	0	0	0	0	0	0	0	0	0	0	0	69987	0	0	0	2.05057e+06	1.03701e+08	4.51485e+08	6.51286e+06	0	0	0	0	0	0	0	301559	365080	2.17363e+06	302742
tr|B2ARH5|B2ARH5_PODAN Podospora anserina S mat+ genomic DNA chromosome 4, supercontig 4 OS=Podospora anserina (strain S / ATCC MYA-4624 / DSM 980 / FGSC 10383) OX=515849 GN=PODANS_4_7480 PE=3 SV=1	0	0	0	0	0	0	0	0	0	0	0	0	0	0	0	0	0	0	0	0	0	0	0	0	0	151152	0	0	0	0	0	0	0	0	1.14852e+07	1.11776e+08	5.0818e+07	1.2193e+07	4.54289e+06	679067	1.39227e+06	0	0	0	0	0	0	0
tr|B2B7P2|B2B7P2_PODAN Podospora anserina S mat+ genomic DNA chromosome 2, supercontig 2 OS=Podospora anserina (strain S / ATCC MYA-4624 / DSM 980 / FGSC 10383) OX=515849 GN=PODANS_2_11760 PE=4 SV=1	0	0	0	0	0	0	0	0	0	0	0	0	0	0	0	0	0	0	0	0	0	0	0	0	0	0	0	0	0	0	0	0	0	0	7.58056e+06	1.93655e+07	1.79873e+06	472238	0	0	0	0	0	0	0	385762	381825	0
tr|B2B591|B2B591_PODAN ATP-dependent Clp protease proteolytic subunit OS=Podospora anserina (strain S / ATCC MYA-4624 / DSM 980 / FGSC 10383) OX=515849 GN=PODANS_2_3900 PE=3 SV=1	0	0	0	0	0	0	0	0	0	0	0	0	0	0	0	0	0	0	0	0	0	0	0	0	0	69740.3	84439.6	1.44168e+07	4.40786e+07	4.11757e+06	172773	91087.2	80560.1	128441	4.48867e+07	1.54924e+08	5.23927e+07	924354	59588.2	0	0	0	0	71725.3	0	0	68603.7	0
tr|B2AWB9|B2AWB9_PODAN Podospora anserina S mat+ genomic DNA chromosome 7, supercontig 1 OS=Podospora anserina (strain S / ATCC MYA-4624 / DSM 980 / FGSC 10383) OX=515849 GN=PODANS_7_6640 PE=4 SV=1	0	0	0	0	0	0	0	0	0	0	0	0	0	0	0	0	0	0	0	0	0	0	0	0	0	0	0	0	0	8562.29	0	0	0	0	0	0	0	0	0	0	0	0	0	0	0	0	0	0
tr|B2B0A0|B2B0A0_PODAN Podospora anserina S mat+ genomic DNA chromosome 3, supercontig 2 OS=Podospora anserina (strain S / ATCC MYA-4624 / DSM 980 / FGSC 10383) OX=515849 GN=PODANS_3_8430 PE=4 SV=1	0	0	0	0	0	0	0	0	0	0	0	0	0	0	0	0	0	0	0	0	0	0	0	0	0	0	0	0	0	0	0	0	0	110428	0	200683	217607	183716	159335	168607	0	0	0	0	0	109223	0	0
tr|B2AUT5|B2AUT5_PODAN Podospora anserina S mat+ genomic DNA chromosome 1, supercontig 4 OS=Podospora anserina (strain S / ATCC MYA-4624 / DSM 980 / FGSC 10383) OX=515849 GN=PODANS_1_20230 PE=4 SV=1	0	68004.9	226176	197513	318683	269712	258073	508760	410796	125903	207560	0	0	0	0	283674	315578	180547	0	0	162017	465956	562135	342104	627320	378153	220439	219737	37737.9	654577	337450	552131	967954	1.22769e+06	2.14624e+06	1.63802e+06	3.31599e+06	3.11892e+06	2.10931e+06	3.2569e+06	839663	632498	2.52107e+06	3.25711e+06	1.0041e+06	413872	263093	50107.3
tr|B2A9B5|B2A9B5_PODAN Podospora anserina S mat+ genomic DNA chromosome 1, supercontig 1 OS=Podospora anserina (strain S / ATCC MYA-4624 / DSM 980 / FGSC 10383) OX=515849 GN=PODANS_1_870 PE=4 SV=1	0	0	1.05322e+06	2.37535e+06	593494	1.48406e+06	818509	713258	791904	0	570310	0	0	0	0	913167	1.57018e+06	0	1.57463e+06	0	705528	1.92781e+06	1.05386e+06	1.23974e+06	1.01994e+06	1.24067e+06	1.85688e+06	2.61573e+06	0	1.65244e+06	0	2.73814e+06	2.77098e+06	5.025e+06	7.37834e+06	4.07168e+06	4.47505e+06	4.74103e+06	4.27153e+06	5.07003e+06	2.31196e+06	1.48212e+06	3.40684e+06	0	2.48607e+06	2.39694e+06	460879	1.19772e+06
tr|A0A090CD18|A0A090CD18_PODAN Mitochondrial inner membrane protease subunit OS=Podospora anserina (strain S / ATCC MYA-4624 / DSM 980 / FGSC 10383) OX=515849 PE=3 SV=1	0	127402	116000	0	129410	0	158746	324019	222368	0	0	0	0	0	0	0	127488	0	0	0	0	342190	461410	832636	697002	814923	676005	782008	516971	425970	577008	799720	1.34343e+06	1.5529e+06	1.07817e+06	761355	1.81472e+06	1.42812e+06	1.07516e+06	700386	0	0	0	0	0	0	0	0
tr|B2AAH6|B2AAH6_PODAN Podospora anserina S mat+ genomic DNA chromosome 1, supercontig 1 OS=Podospora anserina (strain S / ATCC MYA-4624 / DSM 980 / FGSC 10383) OX=515849 GN=PODANS_1_4030 PE=4 SV=1	0	0	0	0	259780	40874.5	525598	568388	106276	0	126570	179586	0	492123	0	536656	3.04843e+06	924856	0	0	177857	3.71061e+06	5.1383e+06	7.36686e+06	9.95706e+06	1.19069e+07	1.432e+07	1.18646e+07	1.05372e+07	3.71907e+07	4.16784e+07	6.20457e+07	8.99327e+07	9.30019e+07	1.29782e+08	1.2178e+08	1.74688e+08	7.38408e+07	2.15197e+07	6.5153e+06	8.97319e+06	1.21772e+07	1.93784e+07	2.28077e+07	3.07009e+07	1.56667e+07	3.90681e+06	113891
tr|B2B3D4|B2B3D4_PODAN CDP-diacylglycerol synthase OS=Podospora anserina (strain S / ATCC MYA-4624 / DSM 980 / FGSC 10383) OX=515849 GN=PODANS_6_360 PE=3 SV=1	0	166979	482306	456175	561109	158847	590525	309691	342513	105530	183386	101973	0	113855	159858	160876	171905	148105	129933	0	612698	428932	1.03006e+06	910872	1.38818e+06	1.26269e+06	1.19793e+06	1.31288e+06	899972	2.32178e+06	2.1002e+06	2.66227e+06	5.27097e+06	8.27329e+06	1.26469e+07	1.07387e+07	1.30779e+07	1.08276e+07	1.06211e+07	1.00202e+07	5.77746e+06	5.36591e+06	3.48157e+06	499789	201493	0	0	0
tr|B2ACV8|B2ACV8_PODAN Aspartate aminotransferase OS=Podospora anserina (strain S / ATCC MYA-4624 / DSM 980 / FGSC 10383) OX=515849 GN=PODANS_3_11290 PE=3 SV=1	0	48980.7	112787	126082	165308	136652	0	129417	0	0	0	0	0	0	274725	0	1.61629e+06	602228	0	0	0	721340	1.77018e+06	2.21049e+06	5.78757e+06	1.71188e+07	2.10974e+07	1.06304e+07	6.078e+06	1.97693e+07	3.28759e+07	2.01809e+08	2.81544e+09	2.33283e+09	2.80232e+09	2.48536e+09	2.8371e+09	2.16739e+09	1.82648e+09	1.34429e+09	1.65652e+09	1.40532e+09	2.58783e+09	1.48348e+09	2.58453e+08	1.24992e+08	1.81543e+08	1.2543e+08
tr|A0A090CGN0|A0A090CGN0_PODAN Protein-serine/threonine kinase OS=Podospora anserina (strain S / ATCC MYA-4624 / DSM 980 / FGSC 10383) OX=515849 PE=3 SV=1	0	215140	487986	882045	1.01112e+06	921557	993196	476103	0	0	0	296862	0	0	0	0	536075	0	0	0	0	1.62497e+06	1.37147e+06	2.17177e+06	2.34803e+06	3.63481e+06	3.19716e+06	3.60003e+06	1.48062e+06	3.33176e+06	4.10445e+06	5.33601e+06	4.90625e+06	6.50848e+06	1.50729e+07	1.18481e+07	1.04877e+07	1.20976e+07	1.55684e+07	8.52428e+06	9.59134e+06	1.64404e+06	5.03891e+06	8.6383e+06	1.26541e+07	4.60757e+06	1.73885e+06	0
tr|B2B277|B2B277_PODAN Podospora anserina S mat+ genomic DNA chromosome 6, supercontig 2 OS=Podospora anserina (strain S / ATCC MYA-4624 / DSM 980 / FGSC 10383) OX=515849 GN=PODANS_6_5760 PE=4 SV=1	0	223831	446300	479086	831703	698880	894594	695367	1.21062e+06	0	0	0	0	160604	0	0	588288	0	0	0	708511	2.58862e+06	2.95872e+06	4.17838e+06	4.06285e+06	3.86938e+06	3.0954e+06	4.68688e+06	2.55642e+06	4.18498e+06	2.55363e+06	5.86904e+06	3.51692e+06	6.82086e+06	1.08764e+07	6.30626e+06	1.25021e+07	7.32671e+06	1.1686e+07	3.83288e+06	4.41266e+06	5.17782e+06	6.59188e+06	9.40202e+06	1.19349e+07	6.96442e+06	2.3486e+06	515602
tr|B2ASK4|B2ASK4_PODAN Podospora anserina S mat+ genomic DNA chromosome 1, supercontig 6 OS=Podospora anserina (strain S / ATCC MYA-4624 / DSM 980 / FGSC 10383) OX=515849 GN=PODANS_1_23780 PE=4 SV=1	0	0	0	0	0	0	0	0	0	0	0	0	0	0	0	0	0	0	0	0	140718	1.25458e+06	2.06298e+06	1.71669e+06	2.24857e+06	3.26708e+06	2.31583e+06	2.17141e+06	1.06562e+06	1.70715e+06	1.26964e+06	1.50528e+06	2.3798e+06	1.83394e+06	4.1839e+06	3.51283e+06	3.95493e+06	2.38238e+06	2.07374e+06	1.1582e+06	2.67668e+06	1.63802e+06	1.93218e+06	2.78726e+06	1.75591e+06	3.50351e+06	1.21564e+06	914816
tr|B2AWQ6|B2AWQ6_PODAN Podospora anserina S mat+ genomic DNA chromosome 7, supercontig 1 OS=Podospora anserina (strain S / ATCC MYA-4624 / DSM 980 / FGSC 10383) OX=515849 GN=PODANS_7_7970 PE=3 SV=1	0	0	298224	0	0	488983	517968	711480	203164	0	0	0	0	225638	0	577165	1.56057e+06	1.28097e+06	0	0	875232	3.26156e+06	2.75865e+06	3.07697e+06	3.31462e+06	1.47839e+06	2.51383e+06	2.44334e+06	949668	1.87811e+06	828405	424471	3.89505e+06	3.42707e+06	4.40714e+06	2.41207e+06	2.88099e+06	3.37873e+06	5.45957e+06	2.51928e+06	1.15835e+06	1.00223e+06	754112	345561	1.6538e+06	2.27395e+06	1.27495e+06	0
tr|A0A090CT95|A0A090CT95_PODAN Putative mitochondrial-processing peptidase subunit alpha, mitochondrial OS=Podospora anserina (strain S / ATCC MYA-4624 / DSM 980 / FGSC 10383) OX=515849 PE=3 SV=1	0	0	0	0	0	0	56493.2	0	0	0	0	0	0	0	414138	0	300146	0	0	0	0	1.31002e+06	1.65846e+06	2.17657e+06	3.81968e+06	3.97221e+06	5.80321e+06	9.03916e+06	6.78077e+06	8.54866e+06	9.80217e+06	1.32866e+07	1.48477e+07	1.19858e+07	1.52988e+07	1.14164e+07	1.84727e+07	9.71898e+06	1.22676e+07	6.30303e+06	7.75195e+06	3.85683e+06	4.28953e+06	3.65439e+06	858738	747515	1.28047e+06	0
tr|B2AWB2|B2AWB2_PODAN Podospora anserina S mat+ genomic DNA chromosome 7, supercontig 1 OS=Podospora anserina (strain S / ATCC MYA-4624 / DSM 980 / FGSC 10383) OX=515849 GN=PODANS_7_6570 PE=3 SV=1	0	0	137556	0	287898	379035	532418	630461	827186	965373	1.21837e+06	1.632e+06	1.16301e+06	1.54508e+06	1.70371e+06	2.45345e+06	2.79214e+06	1.49711e+06	2.65474e+06	1.73411e+06	2.90716e+06	4.28043e+06	4.66157e+06	3.28443e+06	6.51874e+06	6.52469e+06	4.97903e+06	6.13709e+06	2.94223e+06	6.64925e+06	4.70818e+06	7.67164e+06	7.46081e+06	1.08025e+07	9.40704e+06	6.96055e+06	1.19054e+07	5.17782e+06	1.48255e+07	1.06527e+07	3.53743e+06	1.48671e+06	2.11447e+06	1.01579e+06	329476	1.63264e+06	761570	0
tr|B2AYU9|B2AYU9_PODAN Podospora anserina S mat+ genomic DNA chromosome 1, supercontig 2 OS=Podospora anserina (strain S / ATCC MYA-4624 / DSM 980 / FGSC 10383) OX=515849 GN=PODANS_1_12310 PE=3 SV=1	0	0	0	0	0	0	0	0	0	0	0	0	0	0	0	0	0	0	0	0	0	467376	710849	1.00675e+06	1.87051e+06	1.5699e+06	1.75254e+06	1.94946e+06	492833	2.56596e+06	2.03064e+06	2.26219e+06	3.70036e+06	3.24499e+06	3.91599e+06	2.19149e+06	3.25525e+06	4.13134e+06	3.37221e+06	4.11298e+06	1.83723e+06	0	0	0	0	0	55663.5	0
tr|B2AW09|B2AW09_PODAN Podospora anserina S mat+ genomic DNA chromosome 7, supercontig 1 OS=Podospora anserina (strain S / ATCC MYA-4624 / DSM 980 / FGSC 10383) OX=515849 GN=PODANS_7_5540 PE=4 SV=1	0	0	323581	365676	480592	436899	557230	0	519123	0	0	0	0	0	0	0	611006	0	0	0	0	434611	1.32063e+06	576821	771466	493730	721555	826182	332696	0	676937	0	779641	0	507398	424514	779785	2.71541e+06	1.74473e+06	1.45989e+06	0	0	0	1.15985e+06	1.63809e+06	2.69604e+06	1.66068e+06	682043
tr|B2A8Z9|B2A8Z9_PODAN Uridylate kinase OS=Podospora anserina (strain S / ATCC MYA-4624 / DSM 980 / FGSC 10383) OX=515849 GN=PODANS_1_7950 PE=3 SV=1	0	1.13999e+06	1.61421e+06	1.8282e+06	3.09504e+06	1.59492e+06	1.91762e+06	2.27689e+06	2.26815e+06	125100	354955	0	0	692785	0	542773	1.09538e+06	267568	0	0	888929	2.07983e+06	3.39594e+06	2.23387e+06	3.37651e+06	4.65698e+06	2.58324e+06	3.1413e+06	1.57714e+06	2.94983e+06	2.43459e+06	3.94052e+06	3.59214e+06	3.0736e+06	5.19797e+06	5.16362e+06	1.78682e+06	8.81471e+06	6.88604e+06	2.14961e+06	1.80109e+06	1.42798e+06	2.72265e+06	4.33765e+06	673495	6.91466e+06	5.28502e+06	1.91985e+06
tr|B2B1I8|B2B1I8_PODAN Podospora anserina S mat+ genomic DNA chromosome 3, supercontig 2 OS=Podospora anserina (strain S / ATCC MYA-4624 / DSM 980 / FGSC 10383) OX=515849 GN=PODANS_3_10260 PE=4 SV=1	0	0	0	0	0	533020	0	0	0	0	0	0	0	0	0	0	0	0	0	0	0	1.35699e+06	1.13791e+06	1.28535e+06	990615	929732	1.20474e+06	0	0	0	0	0	0	0	1.46254e+06	2.5405e+06	0	2.24427e+06	0	0	0	0	0	2.4784e+06	0	0	1.1212e+06	0
tr|B2ACU3|B2ACU3_PODAN Podospora anserina S mat+ genomic DNA chromosome 3, supercontig 3 OS=Podospora anserina (strain S / ATCC MYA-4624 / DSM 980 / FGSC 10383) OX=515849 GN=PODANS_3_11420 PE=3 SV=1	0	0	0	0	0	0	0	0	0	0	0	0	0	0	0	0	0	0	0	0	1.34824e+07	0	0	0	0	0	0	0	0	0	0	0	0	0	0	6.74886e+07	0	754184	208672	0	0	0	0	544408	1.78173e+06	1.35993e+06	94020.2	0
tr|B2APT9|B2APT9_PODAN Podospora anserina S mat+ genomic DNA chromosome 4, supercontig 4 OS=Podospora anserina (strain S / ATCC MYA-4624 / DSM 980 / FGSC 10383) OX=515849 GN=PODANS_4_6310 PE=3 SV=1	0	0	0	0	0	0	0	0	0	0	0	0	0	0	0	0	0	0	0	0	0	0	0	0	0	0	0	0	0	0	56730.5	87501.7	331147	0	399150	598191	0	0	0	0	0	0	0	0	0	0	0	0
tr|B2AAK0|B2AAK0_PODAN Dipeptidyl-peptidase V OS=Podospora anserina (strain S / ATCC MYA-4624 / DSM 980 / FGSC 10383) OX=515849 GN=PODANS_1_4280 PE=3 SV=1	0	0	0	0	0	0	0	0	0	0	0	0	0	0	0	0	0	0	0	0	0	0	0	0	0	0	0	0	0	0	0	0	62630.9	116150	2.22074e+06	672118	0	0	0	0	0	0	0	0	0	0	0	0
tr|A0A090C8L2|A0A090C8L2_PODAN Putative neutral sphingomyelinase OS=Podospora anserina (strain S / ATCC MYA-4624 / DSM 980 / FGSC 10383) OX=515849 PE=3 SV=1	0	0	0	0	0	0	0	0	0	0	0	0	0	0	0	0	0	0	0	0	0	0	0	0	0	0	0	0	0	0	0	0	0	0	3.53829e+06	0	0	0	0	0	0	0	0	0	0	0	0	0
tr|B2AYR1|B2AYR1_PODAN Podospora anserina S mat+ genomic DNA chromosome 1, supercontig 2 OS=Podospora anserina (strain S / ATCC MYA-4624 / DSM 980 / FGSC 10383) OX=515849 GN=PODANS_1_11940 PE=4 SV=1	0	0	0	0	0	0	0	0	0	0	0	0	0	0	0	0	0	0	0	0	0	0	0	0	0	0	0	0	0	0	0	0	0	0	1.98955e+08	8.6046e+07	0	0	0	0	0	0	0	0	0	0	0	0
tr|B2AVP6|B2AVP6_PODAN Podospora anserina S mat+ genomic DNA chromosome 7, supercontig 1 OS=Podospora anserina (strain S / ATCC MYA-4624 / DSM 980 / FGSC 10383) OX=515849 GN=PODANS_7_2220 PE=4 SV=1	0	74113.3	0	0	0	0	0	0	0	0	0	0	0	0	0	0	0	0	0	0	0	0	0	0	0	0	0	0	0	0	0	0	0	1.46706e+06	4.83425e+06	0	0	0	0	0	0	0	0	0	0	0	0	0
tr|B2APQ9|B2APQ9_PODAN Podospora anserina S mat+ genomic DNA chromosome 5, supercontig 10 OS=Podospora anserina (strain S / ATCC MYA-4624 / DSM 980 / FGSC 10383) OX=515849 GN=PODANS_5_11210 PE=4 SV=1	0	0	0	0	0	0	0	0	0	0	0	0	0	0	0	0	0	0	0	0	0	0	0	0	0	0	0	0	0	0	0	0	0	3.93076e+07	7.9384e+07	0	0	0	0	0	0	0	0	0	0	0	0	0
tr|B2B0Q4|B2B0Q4_PODAN Podospora anserina S mat+ genomic DNA chromosome 3, supercontig 2 OS=Podospora anserina (strain S / ATCC MYA-4624 / DSM 980 / FGSC 10383) OX=515849 GN=PODANS_3_6930 PE=3 SV=1	0	0	0	0	0	0	0	0	0	0	0	0	0	0	0	0	0	0	0	0	0	0	0	0	0	0	0	0	0	0	0	0	0	1.19671e+07	3.13986e+07	0	0	0	0	0	0	0	0	0	0	0	0	0
tr|B2ASC2|B2ASC2_PODAN Podospora anserina S mat+ genomic DNA chromosome 1, supercontig 6 OS=Podospora anserina (strain S / ATCC MYA-4624 / DSM 980 / FGSC 10383) OX=515849 GN=PODANS_1_23035 PE=4 SV=1	0	126441	215671	435314	639009	349046	358720	487434	370480	117685	254588	288407	0	412008	347339	490811	396554	471779	402169	229432	643319	534641	465261	677338	676550	747085	806605	844038	242620	708762	931884	1.3093e+06	1.19815e+06	2.65201e+06	9.73691e+06	1.20474e+06	1.45846e+06	1.0444e+06	371233	927222	0	0	0	0	0	0	0	0
tr|B2AX67|B2AX67_PODAN Podospora anserina S mat+ genomic DNA chromosome 7, supercontig 1 OS=Podospora anserina (strain S / ATCC MYA-4624 / DSM 980 / FGSC 10383) OX=515849 GN=PODANS_7_9490 PE=3 SV=1	0	0	0	0	0	29958.7	25030	0	0	0	0	0	0	0	0	0	0	0	0	0	0	37957.3	185774	0	125401	65518	104870	0	0	579037	602429	848627	1.24662e+06	9.14314e+06	3.68049e+07	1.53268e+07	1.92465e+06	839663	284169	0	658335	0	1.16014e+06	1.79607e+06	369440	225251	2.43251e+06	0
tr|A0A090CTI4|A0A090CTI4_PODAN Uncharacterized protein OS=Podospora anserina (strain S / ATCC MYA-4624 / DSM 980 / FGSC 10383) OX=515849 PE=4 SV=1	0	0	0	0	285381	0	0	0	0	0	0	0	0	0	0	0	0	0	0	0	0	0	5.4681e+06	0	5.71751e+06	0	0	0	271784	0	0	1.26089e+06	1.43924e+06	1.2378e+07	5.19646e+07	1.7676e+07	5.35681e+06	7.67307e+06	0	0	0	0	0	5.89693e+06	8.27257e+06	0	0	0
tr|B2B031|B2B031_PODAN Glutathione reductase OS=Podospora anserina (strain S / ATCC MYA-4624 / DSM 980 / FGSC 10383) OX=515849 GN=PODANS_3_6140 PE=3 SV=1	0	0	0	0	0	0	0	0	0	0	0	0	0	0	0	0	0	0	0	0	0	0	0	0	0	0	0	0	0	0	0	0	0	7.09006e+07	1.06476e+08	3.51986e+07	2.05602e+07	1.78381e+07	3.66923e+06	2.03724e+06	0	0	0	0	0	0	0	0
tr|B2AXG0|B2AXG0_PODAN Podospora anserina S mat+ genomic DNA chromosome 7, supercontig 1 OS=Podospora anserina (strain S / ATCC MYA-4624 / DSM 980 / FGSC 10383) OX=515849 GN=PODANS_7_10440 PE=4 SV=1	0	0	0	0	0	0	0	0	0	0	0	0	0	0	0	0	0	0	0	0	0	0	0	0	0	0	0	0	0	0	0	0	0	1.20768e+06	1.39463e+06	1.07014e+06	532719	0	0	0	0	0	0	0	0	0	0	0
tr|B2AZ90|B2AZ90_PODAN Podospora anserina S mat+ genomic DNA chromosome 3, supercontig 2 OS=Podospora anserina (strain S / ATCC MYA-4624 / DSM 980 / FGSC 10383) OX=515849 GN=PODANS_3_2940 PE=3 SV=1	0	0	0	0	0	0	0	0	0	0	0	0	0	0	0	0	0	0	0	0	0	0	0	0	0	0	0	0	0	0	0	0	0	1.24017e+06	3.15901e+06	2.91376e+06	226779	0	0	0	0	0	0	0	0	0	0	0
tr|B2B2Z5|B2B2Z5_PODAN Podospora anserina S mat+ genomic DNA chromosome 6, supercontig 2 OS=Podospora anserina (strain S / ATCC MYA-4624 / DSM 980 / FGSC 10383) OX=515849 GN=PODANS_6_1590 PE=3 SV=1	0	243301	546401	1.4482e+06	1.39334e+06	231583	332301	896315	656686	411441	650791	0	0	686768	1.23501e+06	1.99055e+06	4.51126e+06	1.56402e+06	1.70894e+06	1.64806e+06	4.09369e+06	1.29237e+07	2.26341e+07	3.74252e+07	6.05699e+07	8.05601e+07	8.57735e+07	8.57519e+07	6.78385e+07	1.53763e+08	1.06598e+08	1.85193e+08	1.99478e+08	3.7725e+08	1.33196e+09	1.31109e+09	8.65838e+07	0	0	0	0	0	0	0	0	0	0	0
tr|B2ABP6|B2ABP6_PODAN Valyl-tRNA synthetase OS=Podospora anserina (strain S / ATCC MYA-4624 / DSM 980 / FGSC 10383) OX=515849 GN=PODANS_1_20540 PE=3 SV=1	0	0	0	0	0	0	0	0	0	0	0	0	0	0	0	0	0	0	0	0	0	0	0	28364.5	44473.7	45885.7	0	0	68567.1	171697	0	0	0	1.03988e+06	4.29549e+06	4.37229e+06	2.67826e+06	2.60569e+06	528560	152034	0	0	0	0	0	0	0	0
tr|B2A8S4|B2A8S4_PODAN Podospora anserina S mat+ genomic DNA chromosome 1, supercontig 1 OS=Podospora anserina (strain S / ATCC MYA-4624 / DSM 980 / FGSC 10383) OX=515849 GN=PODANS_1_7230 PE=3 SV=1	0	0	0	0	0	0	0	0	0	0	0	0	0	0	0	0	0	0	0	0	0	0	0	0	0	0	0	0	0	0	0	0	0	661067	3.94503e+06	694061	0	0	0	0	0	0	0	0	0	0	0	0
tr|B2AAY7|B2AAY7_PODAN Podospora anserina S mat+ genomic DNA chromosome 1, supercontig 1 OS=Podospora anserina (strain S / ATCC MYA-4624 / DSM 980 / FGSC 10383) OX=515849 GN=PODANS_1_5600 PE=3 SV=1	0	305166	446946	748662	730304	791976	949740	746224	967524	129058	847193	277521	148069	277371	88276.2	538965	687701	163078	0	0	118230	1.31059e+06	1.37377e+06	2.1121e+06	3.63825e+06	3.33843e+06	3.7697e+06	4.18161e+06	2.28772e+06	5.84803e+06	4.19366e+06	6.75058e+06	1.27488e+07	1.2472e+07	1.32959e+07	8.11983e+06	5.63203e+06	2.76517e+06	0	0	0	0	0	0	0	0	0	0
tr|A0A090D4N3|A0A090D4N3_PODAN Uncharacterized protein OS=Podospora anserina (strain S / ATCC MYA-4624 / DSM 980 / FGSC 10383) OX=515849 PE=4 SV=1	0	901908	5.06114e+06	9.06928e+06	1.12414e+07	5.40234e+06	4.16418e+06	4.46343e+06	4.29699e+06	0	0	0	0	0	922059	1.69295e+06	1.83673e+06	4.02657e+06	0	0	3.28623e+06	2.37679e+07	2.41895e+07	2.97916e+07	4.29054e+07	5.75688e+07	2.49776e+06	7.95059e+07	4.51535e+07	9.44505e+07	9.3174e+07	1.59786e+08	2.11468e+08	1.96825e+08	2.89791e+08	2.32222e+08	1.66965e+08	1.0406e+08	0	0	0	0	6.28726e+06	5.55279e+06	5.73121e+06	6.61153e+06	4.65124e+06	1.13662e+06
tr|B2B487|B2B487_PODAN Cysteine desulfurase OS=Podospora anserina (strain S / ATCC MYA-4624 / DSM 980 / FGSC 10383) OX=515849 GN=PODANS_2_430 PE=3 SV=1	0	88168.6	625613	1.99148e+06	4.72991e+06	1.23701e+06	465117	474454	275779	301021	493077	280304	424192	779785	890865	1.16946e+06	2.29654e+06	1.2203e+06	902697	647700	3.75851e+06	8.37225e+06	1.01313e+07	1.35261e+07	1.52974e+07	2.37535e+07	2.72487e+07	3.0764e+07	1.08707e+07	3.39472e+07	4.49836e+07	4.68237e+07	5.91895e+07	5.9254e+07	6.79067e+07	7.90111e+07	1.25372e+08	2.95822e+07	257148	0	0	0	0	0	0	0	0	0
tr|B2AMW9|B2AMW9_PODAN Podospora anserina S mat+ genomic DNA chromosome 6, supercontig 4 OS=Podospora anserina (strain S / ATCC MYA-4624 / DSM 980 / FGSC 10383) OX=515849 GN=PODANS_6_8230 PE=4 SV=1	0	0	0	0	0	128872	0	0	0	0	0	0	0	0	0	0	0	0	0	0	0	0	215068	715883	191260	947803	496598	507111	705464	3.43259e+06	1.63386e+06	5.40507e+06	4.68882e+06	6.53358e+06	1.16638e+07	1.60697e+07	2.13634e+07	4.40585e+06	0	0	0	0	0	0	0	0	0	0
tr|A0A090CTN5|A0A090CTN5_PODAN Pyruvate dehydrogenase E1 component subunit alpha OS=Podospora anserina (strain S / ATCC MYA-4624 / DSM 980 / FGSC 10383) OX=515849 PE=4 SV=1	1.25028e+06	7.04352e+06	9.33892e+06	1.06311e+07	1.06175e+07	1.01686e+07	1.73791e+07	1.59872e+07	1.86312e+07	1.22776e+07	1.67789e+07	2.01608e+07	1.41141e+07	2.42648e+07	2.93219e+07	5.29341e+07	6.95775e+07	6.99669e+07	6.27973e+07	4.37594e+07	1.19392e+08	1.80697e+08	2.77901e+08	2.69475e+08	3.19336e+08	3.45532e+08	3.64019e+08	4.23503e+08	2.1628e+08	3.42276e+08	3.41789e+08	4.10201e+08	3.36324e+08	3.81e+08	7.90613e+08	1.23121e+09	1.81629e+08	5.49801e+06	450359	432324	0	0	746869	3.43969e+06	4.84744e+06	5.36211e+06	4.22951e+06	1.13497e+06
tr|B2ATG7|B2ATG7_PODAN Pyruvate dehydrogenase E1 component subunit beta OS=Podospora anserina (strain S / ATCC MYA-4624 / DSM 980 / FGSC 10383) OX=515849 GN=PODANS_1_15800 PE=4 SV=1	1.65136e+06	9.96352e+06	1.05365e+07	3.79021e+06	1.08484e+07	9.29732e+06	1.43866e+07	1.62203e+07	2.02103e+07	1.36681e+07	1.9438e+07	2.95772e+07	3.46249e+07	4.05368e+07	3.11484e+07	3.37809e+07	5.21496e+07	5.92985e+07	9.50744e+07	6.75847e+07	1.14544e+08	1.59614e+08	2.40052e+08	2.17564e+08	3.11907e+08	3.28694e+08	3.53327e+08	3.43639e+08	2.37542e+08	2.94273e+08	3.98283e+08	2.84061e+08	3.96275e+08	4.25167e+08	8.9359e+08	1.36674e+09	1.66843e+08	7.9592e+06	2.79544e+06	3.32416e+06	0	0	0	2.9456e+06	6.912e+06	2.18647e+06	7.44861e+06	6.84875e+06
tr|B2AVZ3|B2AVZ3_PODAN Podospora anserina S mat+ genomic DNA chromosome 7, supercontig 1 OS=Podospora anserina (strain S / ATCC MYA-4624 / DSM 980 / FGSC 10383) OX=515849 GN=PODANS_7_5390 PE=4 SV=1	0	1.21457e+06	3.66048e+06	3.56862e+06	4.41273e+06	4.47964e+06	4.88782e+06	6.95804e+06	4.70603e+06	2.27675e+06	3.23567e+06	3.45417e+06	3.0944e+06	6.88769e+06	6.69687e+06	8.62754e+06	1.55627e+07	1.19944e+07	8.454e+06	6.14125e+06	1.9808e+07	3.27654e+07	3.8777e+07	4.26608e+07	5.09535e+07	5.32604e+07	5.28072e+07	5.20112e+07	2.48012e+07	5.23683e+07	6.12684e+07	9.5899e+07	1.23285e+08	1.25279e+08	1.74681e+08	1.97076e+08	9.10227e+07	1.41041e+07	1.51439e+07	1.0809e+07	1.51733e+07	2.91605e+07	3.67626e+07	1.8614e+07	3.11964e+06	596047	330444	260174
tr|A0A090CHA0|A0A090CHA0_PODAN NADH:ubiquinone reductase (non-electrogenic) OS=Podospora anserina (strain S / ATCC MYA-4624 / DSM 980 / FGSC 10383) OX=515849 PE=3 SV=1	0	507140	1.85466e+06	2.40203e+06	2.48686e+06	1.97599e+06	3.01423e+06	2.43968e+06	1.63078e+06	188514	641404	136954	0	235764	692383	747228	2.06513e+06	1.27344e+06	0	0	1.29653e+06	3.27239e+06	3.96009e+06	5.61497e+06	5.00657e+06	4.04622e+06	4.8445e+06	5.76742e+06	2.38704e+06	6.10088e+06	5.95853e+06	8.43392e+06	6.10346e+06	6.97217e+06	1.37936e+07	1.00238e+07	5.63662e+06	6.01942e+06	5.99869e+06	2.88199e+06	5.66653e+06	1.46319e+06	2.97349e+06	1.83143e+06	939342	1.06175e+06	0	0
tr|B2AVU0|B2AVU0_PODAN Podospora anserina S mat+ genomic DNA chromosome 7, supercontig 1 OS=Podospora anserina (strain S / ATCC MYA-4624 / DSM 980 / FGSC 10383) OX=515849 GN=PODANS_7_1820 PE=4 SV=1	0	0	192486	0	0	0	0	150586	0	0	0	0	0	0	0	0	1.46434e+06	2.02354e+06	0	0	0	68174.2	37484.7	789609	1.01672e+06	2.04003e+06	1.87438e+06	1.49804e+06	1.35534e+06	2.00619e+06	1.81135e+06	5.81016e+06	5.34433e+06	5.37266e+06	3.36217e+06	3.62083e+06	7.1376e+06	2.40325e+06	0	0	0	0	0	0	0	0	0	0
tr|A0A090CST9|A0A090CST9_PODAN Ribonuclease Z OS=Podospora anserina (strain S / ATCC MYA-4624 / DSM 980 / FGSC 10383) OX=515849 PE=3 SV=1	0	0	0	0	0	0	0	0	0	0	0	0	0	0	0	0	0	0	0	0	0	0	0	0	5864.59	8263.25	0	9153.18	0	15240	0	0	0	22748.9	0	0	27493.3	13816.5	0	0	12520	13449.4	15559.8	16424	0	0	0	0
tr|A0A090CIW8|A0A090CIW8_PODAN Peroxin-14 OS=Podospora anserina (strain S / ATCC MYA-4624 / DSM 980 / FGSC 10383) OX=515849 PE=3 SV=1	0	0	0	0	0	0	0	0	0	0	0	0	0	0	0	0	0	0	0	0	276532	1.62024e+06	2.10715e+06	4.14826e+06	1.25222e+06	3.67884e+06	2.10436e+06	2.01637e+06	353506	530102	687443	709250	606911	1.03457e+06	4.80535e+06	605527	5.67936e+06	3.54317e+06	1.29983e+06	629722	0	0	0	0	0	0	0	0
tr|B2B368|B2B368_PODAN Podospora anserina S mat+ genomic DNA chromosome 6, supercontig 2 OS=Podospora anserina (strain S / ATCC MYA-4624 / DSM 980 / FGSC 10383) OX=515849 GN=PODANS_6_880 PE=3 SV=1	0	0	137491	0	0	0	239679	266958	0	0	0	0	0	0	0	0	457078	0	0	0	164039	876451	986671	885200	1.11518e+06	1.251e+06	856444	129761	0	315973	0	193734	3.11017e+06	2.00819e+06	2.8736e+06	3.44965e+06	4.51471e+06	5.56226e+06	3.3048e+06	4.74382e+06	2.22555e+06	1.59177e+06	1.51289e+06	1.84727e+06	1.44569e+06	3.83496e+06	6.11701e+06	2.5276e+06
tr|A0A090C969|A0A090C969_PODAN Putative dehydrogenase OS=Podospora anserina (strain S / ATCC MYA-4624 / DSM 980 / FGSC 10383) OX=515849 PE=3 SV=1	0	45212.3	85085	0	0	162303	231017	155462	239837	0	0	0	0	222447	0	0	308651	0	257313	0	0	531701	492446	816859	387641	614462	680221	743642	185373	196008	290946	0	1.47839e+06	2.2992e+06	2.41243e+06	272387	1.25286e+06	2.95291e+06	3.27554e+06	3.22183e+06	1.27911e+06	0	883981	0	1.27574e+06	1.80152e+06	296209	0
tr|B2AT26|B2AT26_PODAN Cytochrome b mRNA-processing protein 4 OS=Podospora anserina (strain S / ATCC MYA-4624 / DSM 980 / FGSC 10383) OX=515849 GN=PODANS_1_14460 PE=3 SV=1	0	0	128341	233139	0	0	0	0	0	0	0	0	0	0	0	0	0	0	0	0	0	0	0	1.35519e+06	1.67072e+06	1.66212e+06	0	0	1.05752e+06	2.47754e+06	3.84134e+06	3.4977e+06	9.15605e+06	1.0875e+07	3.18533e+07	7.81219e+06	1.49582e+07	2.35922e+07	3.59465e+07	2.25352e+07	9.13884e+06	0	5.19603e+06	5.29499e+06	6.55868e+06	0	4.3322e+06	2.81078e+06
tr|B2AQT7|B2AQT7_PODAN Podospora anserina S mat+ genomic DNA chromosome 4, supercontig 4 OS=Podospora anserina (strain S / ATCC MYA-4624 / DSM 980 / FGSC 10383) OX=515849 GN=PODANS_4_3210 PE=4 SV=1	0	0	0	0	281315	0	0	0	0	0	0	0	0	0	0	0	0	0	0	0	0	0	0	0	0	0	0	0	0	0	0	0	0	0	0	0	0	0	0	0	0	0	0	0	0	0	0	0
tr|B2AY38|B2AY38_PODAN Podospora anserina S mat+ genomic DNA chromosome 1, supercontig 2 OS=Podospora anserina (strain S / ATCC MYA-4624 / DSM 980 / FGSC 10383) OX=515849 GN=PODANS_1_9760 PE=4 SV=1	0	0	0	0	0	0	0	0	0	0	0	0	0	0	0	0	0	0	0	0	0	0	0	0	0	0	0	0	0	0	0	0	0	1.76796e+06	1.91275e+06	2.8992e+06	2.15233e+06	714076	832923	0	0	0	0	0	0	0	0	0
tr|B2AT49|B2AT49_PODAN Podospora anserina S mat+ genomic DNA chromosome 1, supercontig 4 OS=Podospora anserina (strain S / ATCC MYA-4624 / DSM 980 / FGSC 10383) OX=515849 GN=PODANS_1_14670 PE=4 SV=1	0	0	0	0	0	0	0	0	0	0	0	0	0	0	0	0	0	55290.6	0	0	0	0	0	0	0	0	36683.7	0	0	0	0	0	0	0	44559.7	0	190701	0	0	0	0	0	0	0	0	0	0	0
tr|B2AUT0|B2AUT0_PODAN Podospora anserina S mat+ genomic DNA chromosome 1, supercontig 4 OS=Podospora anserina (strain S / ATCC MYA-4624 / DSM 980 / FGSC 10383) OX=515849 GN=PODANS_1_20180 PE=4 SV=1	0	0	0	0	0	0	0	0	0	0	0	0	0	0	0	0	0	0	0	0	0	0	0	0	0	0	0	0	0	0	0	0	0	203666	215197	173562	143343	390129	575193	1.17764e+06	1.77212e+06	1.01987e+06	386407	0	0	101320	0	0
tr|B2B6I8|B2B6I8_PODAN Podospora anserina S mat+ genomic DNA chromosome 2, supercontig 2 OS=Podospora anserina (strain S / ATCC MYA-4624 / DSM 980 / FGSC 10383) OX=515849 GN=PODANS_2_7920 PE=3 SV=1	0	202347	944433	573415	1.09969e+06	807680	1.10141e+06	974695	1.53648e+06	0	518750	271584	0	761068	0	87114.4	1.01586e+06	498226	321150	0	1.06677e+06	1.39356e+06	1.25501e+06	1.7415e+06	2.19514e+06	1.11453e+06	862109	739340	699612	2.91261e+06	1.20137e+06	3.95177e+06	3.87734e+06	4.66279e+06	9.5103e+06	1.24619e+07	6.37345e+06	4.2346e+06	3.82728e+06	2.99938e+06	4.69327e+06	6.11601e+06	7.7749e+06	4.73973e+06	5.1117e+06	2.43387e+06	2.62706e+06	343603
tr|B2APF3|B2APF3_PODAN Podospora anserina S mat+ genomic DNA chromosome 5, supercontig 10 OS=Podospora anserina (strain S / ATCC MYA-4624 / DSM 980 / FGSC 10383) OX=515849 GN=PODANS_5_10790 PE=3 SV=1	0	0	0	0	0	0	0	0	476620	0	0	0	0	0	0	0	432001	0	262813	0	554490	1.82347e+06	880825	902984	1.06512e+06	1.05558e+06	2.54574e+06	2.42254e+06	1.16552e+06	2.19794e+06	3.32581e+06	4.11836e+06	8.44468e+06	7.46296e+06	1.24311e+07	3.2513e+06	8.65838e+06	5.72131e+06	1.04218e+07	7.9341e+06	4.26013e+06	2.37557e+07	1.44763e+07	2.48636e+06	1.05386e+06	1.66362e+06	0	0
tr|B2AQW1|B2AQW1_PODAN Podospora anserina S mat+ genomic DNA chromosome 4, supercontig 4 OS=Podospora anserina (strain S / ATCC MYA-4624 / DSM 980 / FGSC 10383) OX=515849 GN=PODANS_4_9510 PE=3 SV=1	0	684158	2.78468e+06	2.82685e+06	3.8688e+06	3.80319e+06	4.73428e+06	3.92151e+06	3.65224e+06	1.3633e+06	1.06218e+06	2.06972e+06	872722	3.89383e+06	0	0	3.62671e+06	2.87482e+06	1.45602e+06	1.08671e+06	2.08722e+06	3.58512e+06	4.56139e+06	5.0331e+06	5.42422e+06	5.54369e+06	5.65505e+06	6.46488e+06	3.22047e+06	6.99002e+06	5.38112e+06	8.1478e+06	9.34752e+06	1.70464e+07	1.759e+07	1.54802e+07	1.84426e+07	1.56093e+07	1.76868e+07	2.20131e+07	3.16389e+07	2.51505e+07	2.4102e+07	1.11941e+07	1.02145e+07	8.49344e+06	3.59343e+06	169403
tr|B2AAM4|B2AAM4_PODAN Podospora anserina S mat+ genomic DNA chromosome 1, supercontig 1 OS=Podospora anserina (strain S / ATCC MYA-4624 / DSM 980 / FGSC 10383) OX=515849 GN=PODANS_1_4520 PE=3 SV=1	0	0	0	0	37709.2	26060.5	101256	0	22246.9	0	0	83328.1	40178.2	42859.5	0	98896.6	86476.2	76451	87616.4	111016	303552	838875	903845	2.27546e+06	2.88637e+06	2.18259e+06	1.51898e+06	1.70235e+06	1.28348e+06	1.69948e+06	1.1752e+06	1.99536e+06	4.14224e+06	5.37359e+06	1.21442e+07	9.02769e+06	1.95176e+07	2.03243e+07	2.10228e+07	1.46176e+07	1.56122e+07	2.9798e+07	2.13907e+07	1.68334e+07	1.79665e+07	2.4878e+07	1.9382e+07	5.44078e+06
tr|B2AE87|B2AE87_PODAN Podospora anserina S mat+ genomic DNA chromosome 4, supercontig 3 OS=Podospora anserina (strain S / ATCC MYA-4624 / DSM 980 / FGSC 10383) OX=515849 GN=PODANS_4_9700 PE=3 SV=1	0	0	0	0	82015.8	0	0	96996.2	0	0	0	0	0	38118.7	0	0	227094	181185	0	0	354840	66285.3	332646	144512	52493.8	374862	557660	592576	25654.6	286514	72987.4	273878	1.01349e+06	1.34229e+06	2.07395e+06	1.99708e+06	2.3755e+06	2.11949e+06	3.21337e+06	1.79751e+06	2.39636e+06	482457	2.24419e+06	2.2178e+06	1.72931e+06	1.58861e+06	599267	0
tr|A0A090CR75|A0A090CR75_PODAN Uncharacterized protein OS=Podospora anserina (strain S / ATCC MYA-4624 / DSM 980 / FGSC 10383) OX=515849 PE=4 SV=1	0	0	0	0	0	0	0	0	0	0	0	0	0	0	0	0	169740	0	0	0	0	0	0	0	0	0	0	0	0	0	0	0	0	562242	932672	655818	1.12966e+06	723778	0	574770	0	0	996567	1.18811e+06	503289	845830	0	0
tr|B2B7G8|B2B7G8_PODAN Podospora anserina S mat+ genomic DNA chromosome 2, supercontig 2 OS=Podospora anserina (strain S / ATCC MYA-4624 / DSM 980 / FGSC 10383) OX=515849 GN=PODANS_2_11060 PE=4 SV=1	0	0	0	0	0	0	0	0	0	0	0	0	0	0	0	0	0	0	0	0	0	0	0	0	0	31033.6	0	0	42054.9	120905	20725.9	379279	436770	0	0	0	0	0	0	0	0	0	0	1.77822e+08	0	0	0	0
tr|B2AYR3|B2AYR3_PODAN Podospora anserina S mat+ genomic DNA chromosome 1, supercontig 2 OS=Podospora anserina (strain S / ATCC MYA-4624 / DSM 980 / FGSC 10383) OX=515849 GN=PODANS_1_11960 PE=3 SV=1	0	0	0	0	0	0	0	0	0	0	0	0	0	0	0	0	0	0	0	0	0	0	0	0	0	0	0	0	0	0	0	0	0	0	0	0	0	0	0	0	0	0	0	412481	0	0	0	0
tr|B2B5B1|B2B5B1_PODAN Podospora anserina S mat+ genomic DNA chromosome 2, supercontig 2 OS=Podospora anserina (strain S / ATCC MYA-4624 / DSM 980 / FGSC 10383) OX=515849 GN=PODANS_2_4100 PE=4 SV=1	0	0	0	0	0	0	0	0	0	0	0	0	0	0	0	0	0	0	0	0	0	0	0	0	0	0	0	0	0	0	0	0	0	0	0	0	0	0	0	0	0	0	0	5.79589e+07	0	0	0	0
tr|A0A090CD75|A0A090CD75_PODAN Uncharacterized protein OS=Podospora anserina (strain S / ATCC MYA-4624 / DSM 980 / FGSC 10383) OX=515849 PE=4 SV=1	0	0	0	0	0	0	0	0	0	0	0	0	0	0	0	0	0	0	0	0	0	0	0	0	0	0	0	0	0	0	0	0	0	0	0	0	0	0	0	0	0	0	0	5.04687e+06	0	0	0	0
tr|B2B3E1|B2B3E1_PODAN Mitochondrial intermediate peptidase OS=Podospora anserina (strain S / ATCC MYA-4624 / DSM 980 / FGSC 10383) OX=515849 GN=PODANS_6_300 PE=3 SV=1	0	0	0	0	0	0	0	0	0	0	0	0	0	0	0	0	0	0	0	0	0	0	0	0	0	0	0	0	0	0	0	0	0	0	0	0	582415	0	0	0	0	355564	1.45767e+06	1.33483e+08	3.6285e+07	0	0	0
tr|B2AX19|B2AX19_PODAN Podospora anserina S mat+ genomic DNA chromosome 7, supercontig 1 OS=Podospora anserina (strain S / ATCC MYA-4624 / DSM 980 / FGSC 10383) OX=515849 GN=PODANS_7_9040 PE=3 SV=1	0	0	46853.8	60917	69556.7	0	57786.8	63837.1	0	0	0	0	0	0	0	0	0	670483	0	0	0	0	0	0	99950.7	101055	0	0	0	0	0	0	0	0	1.2733e+06	1.20094e+06	1.8021e+06	1.81249e+06	2.06714e+06	2.22031e+06	1.9197e+06	3.1821e+06	7.91187e+06	4.65354e+07	1.17656e+07	7.17468e+06	6.34269e+06	1.87926e+06
tr|A0A090CPY4|A0A090CPY4_PODAN Putative 2-oxoglutarate/malate translocator OS=Podospora anserina (strain S / ATCC MYA-4624 / DSM 980 / FGSC 10383) OX=515849 PE=3 SV=1	0	0	0	0	0	0	0	0	0	0	0	0	0	0	0	0	0	0	0	0	0	0	0	0	0	0	0	0	0	0	0	0	0	0	0	0	0	0	0	0	0	801657	9.82225e+06	2.23157e+07	1.3889e+07	6.4874e+06	3.45037e+06	0
tr|A0A090CDS5|A0A090CDS5_PODAN Methionyl-tRNA formyltransferase OS=Podospora anserina (strain S / ATCC MYA-4624 / DSM 980 / FGSC 10383) OX=515849 PE=3 SV=1	0	0	0	0	0	0	0	0	0	0	0	0	0	0	0	0	0	0	0	0	0	0	0	0	0	0	0	0	0	0	0	0	0	0	171396	141816	779211	702437	460642	1.00661e+06	1.0705e+06	393062	164878	5.23891e+06	2.85166e+06	919549	0	0
tr|B2B532|B2B532_PODAN Signal sequence receptor subunit alpha OS=Podospora anserina (strain S / ATCC MYA-4624 / DSM 980 / FGSC 10383) OX=515849 GN=PODANS_2_3350 PE=3 SV=1	0	0	0	0	0	0	0	0	0	0	0	0	0	0	0	0	0	0	0	0	0	0	0	0	0	0	0	0	0	0	0	0	0	0	0	0	0	0	0	0	0	0	966950	3.21853e+06	1.95828e+06	1.78352e+06	176803	373922
tr|A0A090CTU2|A0A090CTU2_PODAN zf-Tim10_DDP domain-containing protein OS=Podospora anserina (strain S / ATCC MYA-4624 / DSM 980 / FGSC 10383) OX=515849 PE=3 SV=1	0	0	0	0	0	0	0	0	0	0	0	0	0	0	0	0	0	0	0	0	0	0	0	0	3.04241e+06	4.11549e+06	3.8929e+06	6.78034e+06	999077	0	0	6.15825e+06	0	0	5.77954e+06	3.37615e+06	4.49936e+06	0	4.07225e+06	3.97415e+06	0	0	3.1395e+07	6.75811e+07	1.11905e+07	7.98214e+06	0	0
tr|B2B5E1|B2B5E1_PODAN 1,3-beta-glucanosyltransferase OS=Podospora anserina (strain S / ATCC MYA-4624 / DSM 980 / FGSC 10383) OX=515849 GN=PODANS_2_4390 PE=3 SV=1	0	0	0	0	0	0	109574	30029.7	0	0	0	0	0	91825.9	48296.6	0	0	267396	0	0	0	234538	258418	257923	0	50759.2	229647	0	0	0	0	0	0	892945	1.56186e+06	396024	493572	2.64434e+06	9.40274e+06	1.33468e+07	6.26553e+06	2.48127e+06	2.71125e+07	4.19158e+07	1.87818e+07	317321	0	0
sp|B2AR67|TVP18_PODAN Golgi apparatus membrane protein TVP18 OS=Podospora anserina (strain S / ATCC MYA-4624 / DSM 980 / FGSC 10383) OX=515849 GN=TVP18 PE=3 SV=1	0	0	0	0	0	0	0	0	0	0	0	0	0	0	0	0	0	0	0	0	0	0	0	0	0	0	0	0	0	0	0	0	0	0	0	0	0	0	0	0	0	0	1.35204e+07	2.3727e+07	1.40518e+07	2.36037e+06	0	0
tr|B2AZR3|B2AZR3_PODAN Coproporphyrinogen oxidase OS=Podospora anserina (strain S / ATCC MYA-4624 / DSM 980 / FGSC 10383) OX=515849 GN=PODANS_3_5260 PE=3 SV=1	0	0	0	0	0	0	0	0	0	0	0	0	0	0	0	0	0	0	0	0	0	0	0	0	0	0	0	0	0	0	0	0	0	0	0	0	0	0	296525	0	0	446659	5.20378e+07	8.58308e+07	2.44154e+07	747443	313656	122030
tr|B2AYJ8|B2AYJ8_PODAN Podospora anserina S mat+ genomic DNA chromosome 1, supercontig 2 OS=Podospora anserina (strain S / ATCC MYA-4624 / DSM 980 / FGSC 10383) OX=515849 GN=PODANS_1_11340 PE=4 SV=1	0	0	0	0	0	0	0	0	0	0	0	0	0	0	0	0	0	0	0	0	0	0	0	0	0	0	0	0	0	0	0	0	0	0	0	615997	0	0	0	0	0	0	1.47897e+06	2.93075e+06	0	0	0	0
tr|A0A090CKI0|A0A090CKI0_PODAN Putative Phosphoglycerate dehydrogenase or related dehydrogenases OS=Podospora anserina (strain S / ATCC MYA-4624 / DSM 980 / FGSC 10383) OX=515849 PE=4 SV=1	0	0	0	0	0	0	0	0	0	0	0	0	0	0	0	0	0	0	0	0	0	0	0	0	0	0	0	0	0	0	0	0	0	0	0	0	0	0	0	1.58746e+06	3.17809e+06	489585	5.82924e+06	6.70167e+06	920195	0	0	0
tr|Q02690|Q02690_PODAN Dod ND1 i4 grp IB protein a (Fragment) OS=Podospora anserina (strain S / ATCC MYA-4624 / DSM 980 / FGSC 10383) OX=515849 PE=4 SV=1	0	0	0	0	0	0	0	0	0	0	0	0	0	0	0	0	0	0	0	0	0	0	0	0	0	0	0	0	0	0	0	0	0	0	0	0	0	0	0	0	0	0	273943	329160	0	0	0	64045.8
tr|B2ATI1|B2ATI1_PODAN Podospora anserina S mat+ genomic DNA chromosome 1, supercontig 4 OS=Podospora anserina (strain S / ATCC MYA-4624 / DSM 980 / FGSC 10383) OX=515849 GN=PODANS_1_15940 PE=4 SV=1	0	0	46006.2	0	0	0	0	0	0	0	0	0	0	0	0	0	0	0	0	0	0	0	0	0	0	0	0	0	0	0	0	0	0	53536.5	42817.2	0	0	0	0	0	331218	0	314252	0	0	0	0	0
tr|B2B1C3|B2B1C3_PODAN Podospora anserina S mat+ genomic DNA chromosome 3, supercontig 2 OS=Podospora anserina (strain S / ATCC MYA-4624 / DSM 980 / FGSC 10383) OX=515849 GN=PODANS_3_8980 PE=4 SV=1	0	373607	305266	2.43251e+06	3.13535e+06	4.62363e+06	3.00562e+06	4.95817e+06	2.66671e+07	5.21274e+07	1.42848e+07	5.36491e+06	5.24343e+06	1.04476e+07	1.32773e+07	2.79809e+07	4.08487e+06	3.17177e+06	6.5495e+06	9.46584e+06	8.72937e+06	6.05635e+06	6.29601e+06	5.27857e+06	6.55847e+06	1.34752e+07	2.28636e+07	3.16833e+07	1.67072e+07	1.13891e+08	2.49217e+08	4.65684e+07	1.09022e+07	1.40726e+07	1.96337e+07	1.89561e+07	5.30037e+07	4.50287e+07	7.28225e+07	4.46953e+07	6.78335e+07	8.21449e+07	1.60181e+08	1.45631e+08	1.30593e+08	9.1331e+07	2.35664e+07	0
tr|A0A090D6X8|A0A090D6X8_PODAN Delta(24)-sterol reductase OS=Podospora anserina (strain S / ATCC MYA-4624 / DSM 980 / FGSC 10383) OX=515849 PE=3 SV=1	0	0	0	0	0	0	0	0	0	0	0	0	0	0	0	0	0	0	0	0	0	0	0	0	0	0	0	0	0	0	0	0	0	645879	997786	0	317859	1.21966e+06	299924	872364	0	0	2.90623e+06	448602	2.11217e+06	1.73519e+06	0	0
tr|B2AV40|B2AV40_PODAN Mitochondrial pyruvate carrier OS=Podospora anserina (strain S / ATCC MYA-4624 / DSM 980 / FGSC 10383) OX=515849 GN=PODANS_7_4180 PE=3 SV=1	0	0	0	0	0	0	0	0	0	0	0	0	0	0	0	0	0	0	0	0	0	0	0	0	0	0	0	0	0	0	0	0	0	0	0	0	0	1.67761e+06	0	2.15362e+06	2.51598e+06	3.92797e+06	1.20897e+07	1.22719e+07	7.04703e+06	2.88816e+06	580550	0
tr|B2A902|B2A902_PODAN Podospora anserina S mat+ genomic DNA chromosome 1, supercontig 1 OS=Podospora anserina (strain S / ATCC MYA-4624 / DSM 980 / FGSC 10383) OX=515849 GN=PODANS_1_7980 PE=3 SV=1	0	0	0	0	0	0	0	0	0	0	0	0	0	0	0	0	0	0	0	0	0	0	0	0	0	0	0	0	0	0	0	0	442292	0	1.07301e+06	819226	1.03149e+06	1.39069e+06	2.22347e+06	2.01544e+06	5.28502e+06	1.18746e+07	2.13849e+07	1.76093e+07	8.32277e+06	2.6437e+06	0	0
tr|B2AE72|B2AE72_PODAN Podospora anserina S mat+ genomic DNA chromosome 4, supercontig 2 OS=Podospora anserina (strain S / ATCC MYA-4624 / DSM 980 / FGSC 10383) OX=515849 GN=PODANS_4_3060 PE=3 SV=1	0	0	0	0	0	0	0	0	0	0	0	0	0	0	0	0	0	0	0	0	0	0	0	0	0	0	0	0	0	0	0	0	0	0	0	0	0	0	0	0	0	1.62167e+06	1.5131e+07	1.4482e+07	415529	345281	337766	392338
tr|A0A090D6Q7|A0A090D6Q7_PODAN Alpha-galactosidase OS=Podospora anserina (strain S / ATCC MYA-4624 / DSM 980 / FGSC 10383) OX=515849 PE=4 SV=1	0	0	0	0	0	0	0	0	0	0	0	0	0	0	0	0	335069	0	0	0	0	0	0	0	0	0	0	0	0	0	0	0	0	717324	1.30844e+06	825608	178575	0	0	0	0	1.18832e+06	7.77418e+06	4.68652e+06	1.5643e+06	0	0	0
tr|B2B4E9|B2B4E9_PODAN Ketol-acid reductoisomerase, mitochondrial OS=Podospora anserina (strain S / ATCC MYA-4624 / DSM 980 / FGSC 10383) OX=515849 GN=PODANS_2_1050 PE=3 SV=1	0	162576	1.30729e+06	1.69001e+06	1.22088e+06	1.90687e+06	757841	781721	1.7932e+06	0	563684	0	0	1.05824e+06	197442	1.77944e+06	5.90461e+06	4.40707e+06	2.45624e+06	0	3.90172e+06	1.11848e+07	1.15239e+07	1.00969e+07	1.23916e+07	1.19162e+07	1.90808e+07	1.56129e+07	6.20278e+06	2.25825e+07	1.43278e+07	3.0452e+07	1.04253e+08	2.74646e+08	1.76201e+09	4.6739e+08	6.24007e+08	1.28786e+09	5.85118e+08	6.12433e+08	1.01206e+09	1.13784e+09	1.34358e+09	1.81931e+09	7.10892e+08	4.04041e+08	3.50236e+08	2.74854e+08
tr|B2AVV9|B2AVV9_PODAN Podospora anserina S mat+ genomic DNA chromosome 7, supercontig 1 OS=Podospora anserina (strain S / ATCC MYA-4624 / DSM 980 / FGSC 10383) OX=515849 GN=PODANS_7_1630 PE=3 SV=1	0	0	0	381151	487140	379760	0	0	0	0	0	0	0	0	0	0	0	0	0	0	0	2.37994e+06	3.21114e+06	4.57143e+06	7.53897e+06	9.49238e+06	1.22188e+07	2.16424e+07	1.0951e+07	2.11268e+07	4.9586e+07	5.20134e+07	5.62343e+07	7.14377e+07	1.11826e+08	1.11231e+08	1.28011e+08	1.37312e+08	1.64067e+08	1.10485e+08	1.77614e+08	1.6586e+08	1.68972e+08	1.4614e+08	1.15132e+08	7.4479e+07	3.42628e+07	3.35478e+06
tr|B2AZA0|B2AZA0_PODAN Pantoate--beta-alanine ligase OS=Podospora anserina (strain S / ATCC MYA-4624 / DSM 980 / FGSC 10383) OX=515849 GN=PODANS_3_3020 PE=3 SV=1	0	0	0	0	0	0	0	0	0	0	0	0	0	0	0	0	0	0	0	0	0	59697.2	68608	91854.5	78007.2	65375.3	82783.1	0	76386.5	221601	274352	552734	462557	1.16e+06	584939	272767	2.67769e+06	5.92354e+06	1.52056e+07	7.49881e+06	8.46332e+06	1.21048e+07	7.50885e+06	1.20998e+07	3.67662e+06	3.55335e+06	2.39106e+06	261573
tr|A0A090D5C4|A0A090D5C4_PODAN Uncharacterized protein OS=Podospora anserina (strain S / ATCC MYA-4624 / DSM 980 / FGSC 10383) OX=515849 PE=4 SV=1	0	0	0	0	0	0	0	0	0	0	0	0	0	0	0	0	0	0	0	0	0	0	1.4695e+06	0	0	0	3.81552e+06	4.65096e+06	0	0	0	0	1.71332e+06	2.7547e+06	3.66751e+06	4.03833e+06	8.22166e+06	4.952e+06	4.68179e+06	3.83431e+06	8.32134e+06	9.20984e+06	6.33071e+06	1.43063e+07	5.76118e+06	5.0473e+06	0	0
tr|B2B2S7|B2B2S7_PODAN Podospora anserina S mat+ genomic DNA chromosome 6, supercontig 2 OS=Podospora anserina (strain S / ATCC MYA-4624 / DSM 980 / FGSC 10383) OX=515849 GN=PODANS_6_2210 PE=3 SV=1	0	0	0	0	0	0	0	0	0	0	0	0	0	0	0	0	0	0	0	0	0	0	0	0	0	266083	0	0	0	772040	573523	583835	1.29173e+06	5.34569e+06	7.03814e+06	5.43418e+06	8.93805e+06	1.32443e+07	2.45789e+07	7.36471e+06	1.1245e+07	1.46075e+07	3.34281e+07	3.11914e+07	3.24463e+07	1.16143e+07	5.53164e+06	846619
tr|B2AVP8|B2AVP8_PODAN 5-aminolevulinate synthase OS=Podospora anserina (strain S / ATCC MYA-4624 / DSM 980 / FGSC 10383) OX=515849 GN=PODANS_7_2200 PE=3 SV=1	0	0	319565	227761	242383	273807	59236.1	138983	291727	0	0	0	0	0	0	0	0	0	0	0	0	523526	608482	326019	969747	514684	190228	215147	103995	151511	395357	0	1.19843e+06	1.88578e+06	2.31325e+06	2.52695e+06	3.9474e+06	1.53368e+06	6.81648e+06	2.51971e+06	7.38192e+06	9.30378e+06	1.55304e+07	7.05499e+06	4.52145e+06	6.15323e+06	2.85539e+06	474841
tr|B2B5H6|B2B5H6_PODAN Succinate--CoA ligase [ADP-forming] subunit alpha, mitochondrial OS=Podospora anserina (strain S / ATCC MYA-4624 / DSM 980 / FGSC 10383) OX=515849 GN=PODANS_2_4710 PE=3 SV=1	0	0	296604	401789	386034	491241	908793	530295	356912	0	0	0	0	0	1.29524e+06	0	479015	1.56287e+06	0	0	1.18474e+06	7.39125e+06	6.53566e+06	9.95706e+06	1.4102e+07	1.56258e+07	2.09676e+07	2.71153e+07	1.59514e+07	2.83065e+07	2.90487e+07	4.56046e+07	4.88079e+07	9.86384e+07	1.9661e+08	2.74215e+08	4.99997e+08	5.39897e+08	6.25513e+08	7.44001e+08	9.33892e+08	9.88966e+08	1.89381e+09	1.20008e+09	9.72902e+08	7.14205e+08	5.47133e+08	1.81457e+08
tr|B2ALM2|B2ALM2_PODAN Podospora anserina S mat+ genomic DNA chromosome 5, supercontig 4 OS=Podospora anserina (strain S / ATCC MYA-4624 / DSM 980 / FGSC 10383) OX=515849 GN=PODANS_5_4060 PE=4 SV=1	0	0	0	0	0	0	0	0	0	0	0	0	0	0	0	0	0	0	0	0	0	0	0	0	96616.1	0	0	0	0	0	0	0	0	0	371628	418634	614634	473307	830843	1.08807e+06	998718	991404	2.17786e+06	922131	1.29747e+06	882188	574448	0
tr|A0A090D530|A0A090D530_PODAN Succinate dehydrogenase assembly factor 2, mitochondrial OS=Podospora anserina (strain S / ATCC MYA-4624 / DSM 980 / FGSC 10383) OX=515849 PE=3 SV=1	0	0	0	0	0	0	0	0	0	0	0	0	0	0	0	0	0	0	0	0	0	207223	0	0	388186	273276	590152	725786	224742	507319	0	709601	1.24763e+06	1.8424e+06	3.85152e+06	2.34566e+06	8.54364e+06	5.82099e+06	7.64797e+06	8.53432e+06	1.7965e+07	2.12523e+07	3.63754e+07	1.92752e+07	1.39428e+07	9.43572e+06	9.34824e+06	4.08967e+06
tr|B2AT52|B2AT52_PODAN Podospora anserina S mat+ genomic DNA chromosome 1, supercontig 4 OS=Podospora anserina (strain S / ATCC MYA-4624 / DSM 980 / FGSC 10383) OX=515849 GN=PODANS_1_14700 PE=4 SV=1	0	0	0	0	0	0	0	0	0	0	0	0	0	0	0	0	0	0	0	0	0	0	0	0	0	0	0	0	0	0	0	0	0	479223	1.1169e+06	341272	2.17671e+06	2.59952e+06	7.21053e+06	6.076e+06	9.9083e+06	9.92623e+06	1.55878e+07	1.29589e+07	8.24174e+06	5.26867e+06	1.13712e+06	0
tr|B2B3P5|B2B3P5_PODAN Podospora anserina S mat+ genomic DNA chromosome 6, supercontig 2 OS=Podospora anserina (strain S / ATCC MYA-4624 / DSM 980 / FGSC 10383) OX=515849 GN=PODANS_6_6860 PE=4 SV=1	0	487821	938481	1.3524e+06	1.15275e+06	1.10112e+06	1.66534e+06	1.29431e+06	1.19435e+06	848986	396927	0	0	519861	257966	495666	854149	617037	336955	0	592519	1.83186e+06	2.24957e+06	2.52537e+06	2.82663e+06	2.25474e+06	2.77141e+06	2.56603e+06	1.77606e+06	2.71605e+06	1.85746e+06	3.21573e+06	5.53709e+06	7.07765e+06	9.17972e+06	6.33451e+06	1.56968e+07	1.14981e+07	1.26154e+07	1.25774e+07	2.31339e+07	3.29526e+07	4.16189e+07	2.32014e+07	3.4513e+07	2.74079e+07	1.64548e+07	5.41339e+06
tr|B2B5D5|B2B5D5_PODAN Podospora anserina S mat+ genomic DNA chromosome 2, supercontig 2 OS=Podospora anserina (strain S / ATCC MYA-4624 / DSM 980 / FGSC 10383) OX=515849 GN=PODANS_2_4340 PE=3 SV=1	0	0	0	0	156366	0	132127	0	0	0	0	0	0	0	84188.6	0	226119	71256.3	118251	0	0	566187	34194.6	637439	841600	833138	1.08958e+06	1.22948e+06	369806	564186	0	1.02568e+06	3.31355e+06	4.18512e+06	1.04598e+07	1.09976e+07	1.75111e+07	1.80511e+07	2.35384e+07	1.40747e+07	3.62771e+07	5.32353e+07	6.5855e+07	6.37446e+07	7.61642e+07	4.44034e+07	6.52491e+06	631974
tr|B2B3P4|B2B3P4_PODAN Podospora anserina S mat+ genomic DNA chromosome 6, supercontig 2 OS=Podospora anserina (strain S / ATCC MYA-4624 / DSM 980 / FGSC 10383) OX=515849 GN=PODANS_6_6850 PE=3 SV=1	0	0	0	0	0	0	0	0	0	0	0	0	0	0	0	0	0	0	0	0	0	95110.2	0	166721	295549	405690	240662	0	0	657941	146656	640450	0	429656	1.34171e+06	1.44103e+06	2.90795e+06	2.58016e+06	1.74831e+06	1.42984e+06	7.91976e+06	5.40614e+06	1.08391e+07	1.15218e+07	8.76021e+06	4.73744e+06	1.66656e+06	263617
tr|A0A090CFS8|A0A090CFS8_PODAN Putative TBC1 domain family member 20 OS=Podospora anserina (strain S / ATCC MYA-4624 / DSM 980 / FGSC 10383) OX=515849 PE=4 SV=1	0	0	0	0	0	0	0	0	0	0	0	0	0	0	0	0	0	0	0	0	0	87975	71162.3	98681.4	326371	436849	130449	125996	213491	231024	376941	432976	454827	774693	1.52278e+06	2.19729e+06	3.53463e+06	2.75535e+06	5.49779e+06	2.32767e+06	7.99505e+06	7.6745e+06	1.64204e+07	1.79865e+07	1.31159e+07	3.92295e+06	194387	0
tr|B2B7S1|B2B7S1_PODAN Phosphatidylserine decarboxylase proenzyme 1, mitochondrial OS=Podospora anserina (strain S / ATCC MYA-4624 / DSM 980 / FGSC 10383) OX=515849 GN=PSD1 PE=3 SV=1	0	648274	2.86815e+06	2.48851e+06	4.68774e+06	2.13864e+06	2.72961e+06	2.38482e+06	2.01802e+06	707930	1.37771e+06	805887	0	2.36825e+06	992910	1.79069e+06	2.738e+06	1.54917e+06	1.68829e+06	882762	2.50952e+06	3.83281e+06	4.48688e+06	5.29643e+06	6.36169e+06	6.68066e+06	5.88811e+06	6.08919e+06	2.99264e+06	5.1548e+06	4.64178e+06	8.35648e+06	1.31762e+07	2.0822e+07	2.67008e+07	1.77614e+07	3.71706e+07	2.71827e+07	4.41001e+07	4.29735e+07	4.44572e+07	6.2428e+07	7.27723e+07	8.76953e+07	8.92012e+07	4.71729e+07	1.87359e+07	5.14461e+06
tr|B2ATD4|B2ATD4_PODAN Podospora anserina S mat+ genomic DNA chromosome 1, supercontig 4 OS=Podospora anserina (strain S / ATCC MYA-4624 / DSM 980 / FGSC 10383) OX=515849 GN=PODANS_1_15480 PE=3 SV=1	0	0	0	0	0	0	0	0	0	0	0	0	0	0	0	0	0	213412	161837	162138	0	0	0	0	0	0	0	0	0	683470	0	1.42296e+06	1.81988e+06	4.57487e+06	6.53294e+06	5.78693e+06	1.05566e+07	1.07982e+07	9.397e+06	1.01263e+07	1.35734e+07	1.93827e+07	2.46707e+07	2.25552e+07	1.72336e+07	1.26943e+07	3.36798e+06	0
tr|A0A090CMB1|A0A090CMB1_PODAN Selenoprotein O OS=Podospora anserina (strain S / ATCC MYA-4624 / DSM 980 / FGSC 10383) OX=515849 PE=3 SV=1	0	0	0	0	0	0	0	0	0	0	0	0	0	0	0	0	0	0	0	0	0	0	0	0	0	0	0	0	0	0	0	0	0	0	45683.5	22198.1	516928	67045.4	556247	1.37979e+06	1.53598e+06	612576	2.24147e+06	2.67632e+06	2.31476e+06	472188	0	27821
tr|B2B318|B2B318_PODAN Probable electron transfer flavoprotein subunit alpha OS=Podospora anserina (strain S / ATCC MYA-4624 / DSM 980 / FGSC 10383) OX=515849 GN=PODANS_6_1360 PE=3 SV=1	0	0	0	0	0	0	0	0	0	0	0	0	0	0	0	0	0	0	0	0	0	0	0	0	0	0	0	0	0	218862	250070	306184	2.66786e+06	3.45618e+07	1.68112e+07	3.33026e+07	5.61611e+07	6.88626e+07	7.112e+07	6.8902e+07	3.82363e+08	2.54172e+08	2.35276e+08	3.43166e+08	1.69575e+08	2.02418e+08	1.68822e+08	6.96134e+07
tr|B2B2Y9|B2B2Y9_PODAN Probable electron transfer flavoprotein subunit beta OS=Podospora anserina (strain S / ATCC MYA-4624 / DSM 980 / FGSC 10383) OX=515849 GN=PODANS_6_1650 PE=3 SV=1	0	0	0	0	240504	154401	0	0	0	0	0	0	0	0	0	0	421259	0	0	0	0	1.15949e+06	726503	1.10793e+06	920195	1.30858e+06	1.71877e+06	988966	405109	1.70952e+06	1.10614e+06	2.97328e+06	4.16397e+06	3.09827e+07	2.66177e+07	3.35234e+07	4.37853e+07	7.61785e+07	1.2183e+08	1.11826e+08	4.96376e+08	3.90954e+08	3.08773e+08	2.83416e+08	2.2632e+08	1.64663e+08	1.41823e+08	4.60685e+07
tr|B2AZE2|B2AZE2_PODAN Podospora anserina S mat+ genomic DNA chromosome 3, supercontig 2 OS=Podospora anserina (strain S / ATCC MYA-4624 / DSM 980 / FGSC 10383) OX=515849 GN=PODANS_3_3390 PE=4 SV=1	0	0	45223.8	54653.8	136846	72836.8	45773.8	34998.5	19301.7	0	0	0	0	0	0	0	46063.5	0	0	0	0	117670	631415	362276	441732	1.3605e+06	1.03508e+06	578958	824174	1.07588e+06	978209	2.88629e+06	6.14785e+06	5.043e+06	9.53469e+06	9.84161e+06	9.32601e+06	1.62518e+07	2.86478e+07	1.92013e+07	5.00263e+07	4.87806e+07	5.04465e+07	2.26262e+07	3.13549e+07	1.42396e+07	6.27399e+06	1.73046e+06
tr|B2AVJ0|B2AVJ0_PODAN Podospora anserina S mat+ genomic DNA chromosome 7, supercontig 1 OS=Podospora anserina (strain S / ATCC MYA-4624 / DSM 980 / FGSC 10383) OX=515849 GN=PODANS_7_2780 PE=3 SV=1	0	0	0	0	0	420785	382750	0	0	0	0	0	0	0	0	0	0	0	0	0	0	0	0	353585	0	0	0	0	1.02504e+06	477394	0	0	2.885e+06	7.93625e+06	1.12099e+07	1.00223e+07	9.32888e+06	7.79928e+06	1.92852e+07	2.63717e+07	5.37151e+07	9.38266e+07	1.17986e+08	1.21249e+08	6.95818e+07	3.518e+07	7.54112e+06	2.10163e+06
tr|B2AN97|B2AN97_PODAN Podospora anserina S mat+ genomic DNA chromosome 6, supercontig 4 OS=Podospora anserina (strain S / ATCC MYA-4624 / DSM 980 / FGSC 10383) OX=515849 GN=PODANS_6_9340 PE=3 SV=1	0	0	51393.8	0	349483	101385	85988.6	316009	0	0	0	0	0	0	0	0	393291	419868	0	0	0	512783	883909	819441	692634	884124	1.34128e+06	1.16975e+06	451750	130959	1.15942e+06	0	1.4089e+06	4.29534e+06	5.73623e+06	6.49264e+06	1.8325e+07	2.38826e+07	4.53536e+07	5.96578e+07	1.30679e+08	2.34272e+08	2.02691e+08	1.6989e+08	1.09847e+08	9.31166e+07	7.6451e+07	1.91934e+07
tr|B2B7Z1|B2B7Z1_PODAN Podospora anserina S mat+ genomic DNA chromosome 2, supercontig 2 OS=Podospora anserina (strain S / ATCC MYA-4624 / DSM 980 / FGSC 10383) OX=515849 GN=PODANS_2_12730 PE=4 SV=1	0	857017	0	0	0	0	0	0	0	0	0	0	0	0	0	1.958e+06	1.73469e+06	0	0	0	0	0	3.99408e+06	4.30968e+06	4.26859e+06	6.61792e+06	1.43035e+07	8.08684e+06	1.39363e+06	7.27866e+06	8.00509e+06	1.3202e+07	1.72988e+07	1.69109e+07	2.80576e+07	2.09647e+07	4.47792e+07	5.30969e+07	9.32816e+07	1.15082e+08	2.22333e+08	4.00011e+08	5.67377e+08	4.61546e+08	2.36746e+08	1.58883e+08	8.19082e+07	3.47784e+07
tr|A0A090CJ40|A0A090CJ40_PODAN Electron transfer flavoprotein-ubiquinone oxidoreductase OS=Podospora anserina (strain S / ATCC MYA-4624 / DSM 980 / FGSC 10383) OX=515849 PE=4 SV=1	0	0	0	0	0	0	0	0	0	0	0	2.83617e+06	0	0	0	0	0	768813	458219	0	0	0	217435	0	0	0	0	1.16136e+06	363940	0	596061	0	193756	3.03344e+06	4.14482e+06	4.72367e+06	1.93003e+07	1.85394e+07	2.01795e+07	3.39989e+07	1.31396e+08	2.14229e+08	2.98203e+08	1.59958e+08	1.24031e+08	7.84159e+07	2.45811e+07	949955
tr|B2VLF5|B2VLF5_PODAN Aconitate hydratase, mitochondrial OS=Podospora anserina (strain S / ATCC MYA-4624 / DSM 980 / FGSC 10383) OX=515849 GN=PODANS_5_5970 PE=3 SV=1	0	121328	337099	781076	1.41364e+06	1.04074e+06	700917	998790	505046	402463	819871	0	0	1.20639e+06	944433	1.25093e+06	5.00528e+06	1.32579e+06	923995	0	1.21629e+06	4.86803e+06	6.40171e+06	8.89431e+06	9.11303e+06	9.83874e+06	8.34213e+06	8.88498e+06	4.90696e+06	9.66663e+06	5.63074e+06	1.11095e+07	2.52967e+07	5.36462e+07	5.933e+07	7.43714e+07	1.19162e+08	1.46011e+08	3.00304e+08	4.38326e+08	1.05351e+09	2.24219e+09	2.1765e+09	9.3676e+08	1.06182e+09	1.3245e+09	5.9277e+08	1.4368e+08
tr|A0A090CE33|A0A090CE33_PODAN Uncharacterized protein OS=Podospora anserina (strain S / ATCC MYA-4624 / DSM 980 / FGSC 10383) OX=515849 PE=4 SV=1	0	1.03221e+06	1.60475e+06	3.76941e+06	6.68963e+06	5.3226e+06	5.96018e+06	6.15473e+06	6.01791e+06	3.56575e+06	1.21579e+06	0	0	3.75651e+06	4.36999e+06	1.20697e+07	8.93949e+06	1.3278e+07	3.61674e+06	3.46048e+06	1.02446e+07	1.46964e+07	2.36409e+07	3.21903e+07	1.76423e+07	3.89376e+07	3.57077e+07	5.58062e+07	3.03165e+07	5.70088e+07	5.49205e+07	3.81395e+07	3.37845e+07	5.09922e+07	8.80395e+07	9.00187e+07	6.97453e+07	6.26173e+07	7.72829e+07	4.54196e+07	2.18073e+08	4.43088e+08	6.56908e+08	2.35348e+08	1.43078e+08	1.2079e+08	9.67381e+07	3.93263e+07
tr|B2AXM4|B2AXM4_PODAN Podospora anserina S mat+ genomic DNA chromosome 7, supercontig 1 OS=Podospora anserina (strain S / ATCC MYA-4624 / DSM 980 / FGSC 10383) OX=515849 GN=PODANS_7_11060 PE=3 SV=1	0	160396	346873	205688	150980	180274	172537	159908	0	0	0	0	0	0	0	0	0	0	0	0	0	109452	0	114594	0	156559	0	0	203444	0	0	0	431614	2.81157e+06	2.30565e+06	3.865e+06	6.02745e+06	6.86783e+06	1.44713e+07	2.62577e+07	4.8103e+07	8.9316e+07	1.21285e+08	6.80544e+07	2.06327e+07	2.8878e+06	0	0
tr|B2B6B5|B2B6B5_PODAN Podospora anserina S mat+ genomic DNA chromosome 2, supercontig 2 OS=Podospora anserina (strain S / ATCC MYA-4624 / DSM 980 / FGSC 10383) OX=515849 GN=PODANS_2_7280 PE=4 SV=1	0	0	0	0	0	0	0	0	0	0	0	0	0	0	0	0	0	0	0	0	0	0	0	0	0	0	0	0	0	0	0	0	0	0	0	0	0	414446	743140	1.03099e+06	3.26149e+06	4.8364e+06	4.92496e+06	2.87661e+06	1.88707e+06	818939	480528	0
tr|A0A090CNI5|A0A090CNI5_PODAN Putative mitochondrial carrier OS=Podospora anserina (strain S / ATCC MYA-4624 / DSM 980 / FGSC 10383) OX=515849 PE=3 SV=1	0	0	0	0	0	0	0	0	0	0	0	0	0	0	0	0	0	0	0	0	0	0	0	0	0	0	0	0	0	0	0	0	0	206872	323137	5.76133e+06	2.11942e+06	9.68815e+06	2.86435e+07	4.10043e+07	9.3633e+07	1.12263e+08	1.4297e+08	5.6884e+07	4.15257e+07	2.83437e+07	1.03866e+07	2.15914e+06
tr|B2AE00|B2AE00_PODAN Podospora anserina S mat+ genomic DNA chromosome 4, supercontig 2 OS=Podospora anserina (strain S / ATCC MYA-4624 / DSM 980 / FGSC 10383) OX=515849 GN=PODANS_4_2380 PE=3 SV=1	0	53989.7	803306	563505	574032	966520	236804	751100	0	0	0	0	0	0	0	0	0	0	0	0	0	0	192106	0	0	186025	0	0	0	395708	0	0	539675	1.30951e+06	856372	3.21903e+06	2.74452e+06	1.23881e+07	1.80733e+07	4.03173e+07	9.47445e+07	8.49488e+07	1.10858e+08	7.23133e+07	2.05516e+07	5.48832e+06	2.3339e+06	266392
tr|B2B0E9|B2B0E9_PODAN Podospora anserina S mat+ genomic DNA chromosome 3, supercontig 2 OS=Podospora anserina (strain S / ATCC MYA-4624 / DSM 980 / FGSC 10383) OX=515849 GN=PODANS_3_5440 PE=3 SV=1	0	0	0	0	0	0	0	0	0	0	0	0	0	0	0	0	0	0	0	0	0	0	0	0	0	0	0	174537	0	0	0	0	0	225710	0	0	0	1.75233e+06	1.83738e+06	4.04199e+06	1.19614e+07	1.72723e+07	2.28285e+07	1.52637e+07	1.16401e+07	3.43474e+06	716263	350050
tr|B2AQV2|B2AQV2_PODAN Podospora anserina S mat+ genomic DNA chromosome 4, supercontig 4 OS=Podospora anserina (strain S / ATCC MYA-4624 / DSM 980 / FGSC 10383) OX=515849 GN=PODANS_4_9600 PE=3 SV=1	0	0	0	0	0	0	0	0	0	0	0	0	0	0	0	0	0	0	0	0	0	0	0	0	0	0	0	0	0	0	0	0	0	0	2.07661e+06	5.47233e+06	8.97964e+06	1.24368e+07	4.21861e+07	6.70712e+07	1.60489e+08	3.03086e+08	4.01072e+08	2.6741e+08	1.56459e+08	3.99337e+07	2.21321e+07	3.66479e+06
tr|B2B1X2|B2B1X2_PODAN Podospora anserina S mat+ genomic DNA chromosome 6, supercontig 2 OS=Podospora anserina (strain S / ATCC MYA-4624 / DSM 980 / FGSC 10383) OX=515849 GN=PODANS_6_4750 PE=3 SV=1	0	813632	1.97348e+06	2.97227e+06	2.82434e+06	2.02254e+06	3.3859e+06	3.31943e+06	2.1651e+06	292222	589335	321351	0	311362	350932	556771	1.9078e+06	1.27143e+06	0	0	199328	2.76804e+06	3.43517e+06	4.82321e+06	5.2681e+06	6.67995e+06	6.16234e+06	1.03629e+07	1.43816e+07	7.77275e+06	1.90235e+06	5.44501e+06	1.45846e+07	1.65789e+07	2.54875e+07	1.96094e+07	4.5601e+07	4.37752e+07	6.48855e+07	1.02181e+08	2.77887e+08	6.37926e+08	1.18187e+09	8.89287e+08	3.59874e+08	6.88038e+07	1.02547e+07	1.21027e+06
tr|B2B0N8|B2B0N8_PODAN Podospora anserina S mat+ genomic DNA chromosome 3, supercontig 2 OS=Podospora anserina (strain S / ATCC MYA-4624 / DSM 980 / FGSC 10383) OX=515849 GN=PODANS_3_6770 PE=3 SV=1	456254	2.93585e+06	4.4658e+06	5.34741e+06	5.54863e+06	4.69362e+06	4.97215e+06	4.48157e+06	3.86457e+06	1.73878e+06	741850	1.77814e+06	1.43207e+06	2.31813e+06	1.88621e+06	1.9476e+06	3.13111e+06	293262	1.58625e+06	0	1.41242e+06	3.67339e+06	4.33471e+06	4.10875e+06	2.99314e+06	6.43692e+06	5.63139e+06	2.15161e+06	3.84844e+06	7.41419e+06	6.3959e+06	1.07946e+07	1.53275e+07	2.53979e+07	3.19946e+07	3.42011e+07	6.59676e+07	8.05314e+07	9.56265e+07	1.23149e+08	1.92838e+08	2.65818e+08	5.6747e+08	4.82292e+08	3.46679e+08	1.77528e+08	3.88028e+07	1.99701e+07
tr|B2ATW0|B2ATW0_PODAN D-arabinono-1,4-lactone oxidase OS=Podospora anserina (strain S / ATCC MYA-4624 / DSM 980 / FGSC 10383) OX=515849 GN=PODANS_1_17130 PE=3 SV=1	0	0	73037.6	89997.2	126842	28780.5	121780	132156	0	0	0	0	0	0	0	0	340060	500363	0	0	228098	894020	979428	1.90895e+06	2.36546e+06	3.78182e+06	2.42419e+06	4.68294e+06	2.1357e+06	6.11092e+06	4.65203e+06	7.94772e+06	1.19542e+07	1.27323e+07	2.8528e+07	2.05337e+07	4.79129e+07	3.69146e+07	4.60191e+07	5.23131e+07	8.75232e+07	1.06182e+08	1.51382e+08	1.39772e+08	1.28076e+08	6.15387e+07	2.97988e+06	0
tr|B2AWQ3|B2AWQ3_PODAN MICOS complex subunit MIC10 OS=Podospora anserina (strain S / ATCC MYA-4624 / DSM 980 / FGSC 10383) OX=515849 GN=PODANS_7_7950 PE=3 SV=1	0	2.95506e+06	9.62504e+06	7.49092e+06	6.81612e+06	1.28671e+07	1.34322e+07	1.78216e+07	1.84096e+07	1.45573e+07	1.08226e+07	1.22303e+07	1.82318e+07	2.25681e+07	3.09705e+07	2.89182e+07	3.57802e+07	4.03603e+07	3.41609e+07	1.0857e+07	4.98162e+07	7.21771e+07	5.45692e+07	7.5906e+07	1.00876e+08	8.58954e+07	1.2069e+08	1.39026e+08	9.21772e+07	1.6936e+08	1.3103e+08	5.67549e+07	1.07265e+08	7.86741e+07	1.51611e+08	9.99937e+07	1.815e+08	2.07725e+08	2.27611e+08	2.99917e+08	3.45891e+08	7.90039e+08	1.07523e+09	7.67952e+08	6.60207e+08	4.82249e+08	2.63638e+08	5.90109e+07
tr|B2ABC2|B2ABC2_PODAN Podospora anserina S mat+ genomic DNA chromosome 1, supercontig 1 OS=Podospora anserina (strain S / ATCC MYA-4624 / DSM 980 / FGSC 10383) OX=515849 GN=PODANS_1_6830 PE=3 SV=1	0	2.14724e+06	5.61984e+06	8.38875e+06	1.15612e+07	8.51065e+06	7.38264e+06	9.23422e+06	2.77378e+06	3.42628e+06	5.68625e+06	2.52889e+06	1.42231e+06	5.55179e+06	7.33029e+06	7.57483e+06	7.57913e+06	9.45509e+06	6.28891e+06	436885	2.13806e+06	8.58021e+06	8.87781e+06	1.72271e+07	1.30593e+07	1.5572e+07	2.3339e+07	3.00383e+07	1.8946e+07	2.18288e+07	3.36023e+07	6.30074e+07	1.30571e+08	1.22547e+08	1.71461e+08	1.95219e+08	2.25488e+08	2.45531e+08	3.80491e+08	4.51865e+08	7.0025e+08	1.1146e+09	1.60001e+09	1.30241e+09	1.85839e+09	1.35118e+09	4.39896e+08	4.9766e+07
tr|B2B209|B2B209_PODAN Podospora anserina S mat+ genomic DNA chromosome 6, supercontig 2 OS=Podospora anserina (strain S / ATCC MYA-4624 / DSM 980 / FGSC 10383) OX=515849 GN=PODANS_6_5140 PE=3 SV=1	2.29647e+06	1.98553e+07	4.60621e+07	5.68445e+07	6.47292e+07	6.3457e+07	6.7655e+07	4.93572e+07	5.24881e+07	2.64219e+07	3.44657e+07	1.69453e+07	8.48269e+06	3.66178e+07	3.19565e+07	4.28021e+07	1.12357e+08	1.62626e+08	1.8865e+07	2.39629e+07	2.17786e+07	9.34107e+07	7.17898e+07	7.84231e+07	7.78996e+07	9.8079e+07	1.05386e+08	9.79069e+07	5.8656e+07	1.01492e+08	9.41565e+07	1.55269e+08	3.12244e+08	3.63883e+08	5.53745e+08	5.42751e+08	6.02386e+08	9.13024e+08	1.06684e+09	1.26025e+09	2.27281e+09	3.52603e+09	5.75466e+09	5.20779e+09	4.41202e+09	4.63747e+09	2.97844e+09	1.01055e+09
tr|B2AAF9|B2AAF9_PODAN Podospora anserina S mat+ genomic DNA chromosome 1, supercontig 1 OS=Podospora anserina (strain S / ATCC MYA-4624 / DSM 980 / FGSC 10383) OX=515849 GN=PODANS_1_3870 PE=4 SV=1	0	0	0	0	0	0	0	0	0	0	0	0	0	0	0	0	0	0	0	0	0	0	0	0	9011.2	0	0	0	0	0	0	0	0	24804.8	37063.1	57410.3	97605.8	49071.1	82180.7	93037.8	159241	239292	401423	615617	275463	320390	47011.5	0
tr|B2ADM3|B2ADM3_PODAN Podospora anserina S mat+ genomic DNA chromosome 4, supercontig 1 OS=Podospora anserina (strain S / ATCC MYA-4624 / DSM 980 / FGSC 10383) OX=515849 GN=PODANS_4_1470 PE=4 SV=1	0	0	0	0	499244	0	580228	0	0	0	0	0	0	0	0	0	0	0	0	0	0	0	688095	0	0	0	0	0	0	0	781577	0	0	0	1.27602e+06	1.83214e+06	0	4.75372e+06	8.06246e+06	9.76058e+06	9.85595e+06	1.10413e+07	9.24497e+06	5.7794e+06	7.31595e+06	7.79068e+06	4.15945e+06	556950
tr|B2B0D9|B2B0D9_PODAN 4-hydroxybenzoate polyprenyltransferase, mitochondrial OS=Podospora anserina (strain S / ATCC MYA-4624 / DSM 980 / FGSC 10383) OX=515849 GN=PODANS_3_5350 PE=3 SV=1	0	0	0	0	0	0	0	0	0	0	0	0	0	0	0	0	0	0	0	0	0	0	0	0	0	0	0	0	0	0	0	0	0	0	0	0	0	0	2.76417e+06	1.24533e+06	5.97452e+06	7.94629e+06	1.38316e+07	4.79302e+06	0	0	0	0
tr|B2AW63|B2AW63_PODAN NAD(+) diphosphatase OS=Podospora anserina (strain S / ATCC MYA-4624 / DSM 980 / FGSC 10383) OX=515849 GN=PODANS_7_6080 PE=4 SV=1	0	0	0	0	0	0	0	0	0	0	0	0	0	0	0	0	0	0	0	0	0	0	0	0	0	0	0	0	0	0	0	0	0	0	0	0	0	0	0	0	0	1.91762e+06	1.31382e+06	0	0	0	0	0
tr|B2AQB6|B2AQB6_PODAN Cysteinyl-tRNA synthetase OS=Podospora anserina (strain S / ATCC MYA-4624 / DSM 980 / FGSC 10383) OX=515849 GN=PODANS_4_4710 PE=3 SV=1	0	0	0	0	0	0	0	0	0	0	0	0	0	0	0	0	0	0	0	0	0	0	0	0	0	0	0	0	0	0	0	0	0	0	0	0	0	0	0	0	1.99543e+06	9.87388e+06	5.64071e+06	2.87174e+06	2.40726e+06	330996	699555	32272.8
tr|B2AZ00|B2AZ00_PODAN Podospora anserina S mat+ genomic DNA chromosome 1, supercontig 2 OS=Podospora anserina (strain S / ATCC MYA-4624 / DSM 980 / FGSC 10383) OX=515849 GN=PODANS_1_12800 PE=4 SV=1	0	128649	524271	516885	576900	839735	396942	841026	595079	0	0	0	0	0	0	0	888212	0	0	0	0	638665	235025	124648	1.37599e+06	719046	0	434045	262441	810190	282957	305022	0	1.17133e+06	1.60869e+06	2.26341e+06	1.74035e+06	2.08715e+06	2.69526e+06	2.6627e+06	4.8506e+06	2.39522e+07	8.56587e+06	0	0	0	0	0
tr|B2ATB1|B2ATB1_PODAN Podospora anserina S mat+ genomic DNA chromosome 1, supercontig 4 OS=Podospora anserina (strain S / ATCC MYA-4624 / DSM 980 / FGSC 10383) OX=515849 GN=PODANS_1_15250 PE=4 SV=1	0	242333	743714	814565	842675	820732	1.11181e+06	784446	355156	0	0	417601	0	508344	148685	0	1.31805e+06	426486	163422	0	0	1.39528e+06	2.54689e+06	799147	859384	1.36036e+06	994129	1.1491e+06	702215	1.71597e+06	1.10248e+06	1.23852e+06	4.39344e+06	6.13867e+06	7.80932e+06	8.99614e+06	9.78281e+06	1.13963e+07	6.89709e+06	1.15598e+07	1.88213e+07	3.50982e+07	3.50394e+07	6.08381e+06	0	0	0	0
tr|B2B157|B2B157_PODAN Podospora anserina S mat+ genomic DNA chromosome 3, supercontig 2 OS=Podospora anserina (strain S / ATCC MYA-4624 / DSM 980 / FGSC 10383) OX=515849 GN=PODANS_3_9380 PE=3 SV=1	0	0	0	0	0	0	0	0	0	0	0	0	0	0	0	0	0	0	0	0	0	0	0	0	0	0	0	0	0	0	0	0	0	0	0	0	0	696844	0	161672	1.53619e+06	2.67073e+06	4.41553e+06	1.6264e+06	694047	0	0	0
tr|B2AX66|B2AX66_PODAN 3-oxoacyl-[acyl-carrier-protein] synthase OS=Podospora anserina (strain S / ATCC MYA-4624 / DSM 980 / FGSC 10383) OX=515849 GN=PODANS_7_9480 PE=3 SV=1	0	0	0	0	0	0	0	0	0	0	0	0	0	0	0	0	0	0	0	0	0	0	0	0	0	0	0	0	0	0	0	0	0	0	0	0	0	0	0	0	642688	1.97922e+06	5.01733e+06	0	0	0	0	0
tr|B2VLB2|B2VLB2_PODAN Podospora anserina S mat+ genomic DNA chromosome 5, supercontig 6 OS=Podospora anserina (strain S / ATCC MYA-4624 / DSM 980 / FGSC 10383) OX=515849 GN=PODANS_5_5540 PE=3 SV=1	0	0	0	0	0	0	0	0	0	0	0	0	0	0	0	0	0	0	0	0	0	0	0	0	0	0	0	0	0	0	0	0	0	0	0	0	0	0	0	726575	0	1.82942e+07	3.29103e+07	6.63742e+06	0	0	0	0
tr|A0A090C9D6|A0A090C9D6_PODAN Aminopeptidase OS=Podospora anserina (strain S / ATCC MYA-4624 / DSM 980 / FGSC 10383) OX=515849 PE=3 SV=1	0	0	0	0	0	0	0	0	0	0	0	0	0	0	0	0	0	0	0	0	0	0	0	0	0	0	0	0	0	0	0	0	0	0	0	0	0	0	0	208270	1.15204e+07	2.88565e+08	2.93154e+08	3.48114e+06	0	0	0	0
tr|B2AZ14|B2AZ14_PODAN Glucoamylase OS=Podospora anserina (strain S / ATCC MYA-4624 / DSM 980 / FGSC 10383) OX=515849 GN=PODANS_3_3770 PE=3 SV=1	0	0	0	0	0	0	0	0	0	0	0	0	0	0	0	0	0	0	0	0	0	228801	678170	698092	1.37721e+06	2.4822e+06	2.96998e+06	3.34324e+06	1.24562e+06	2.53685e+06	1.77097e+06	3.32918e+06	7.28511e+06	8.44181e+06	1.39155e+07	1.46771e+07	1.68026e+07	9.72472e+06	1.40295e+07	1.38538e+07	1.27918e+07	1.48485e+07	3.61301e+07	951461	0	0	0	0
tr|B2AZ57|B2AZ57_PODAN Rab GDP dissociation inhibitor OS=Podospora anserina (strain S / ATCC MYA-4624 / DSM 980 / FGSC 10383) OX=515849 GN=PODANS_3_4200 PE=3 SV=1	0	0	0	0	0	0	0	0	0	0	0	0	0	0	0	0	0	0	0	0	0	0	0	0	0	0	0	0	0	0	0	0	0	0	0	0	0	0	0	0	0	0	8.07107e+06	663606	0	427268	321014	0
tr|B2AN44|B2AN44_PODAN Podospora anserina S mat+ genomic DNA chromosome 6, supercontig 4 OS=Podospora anserina (strain S / ATCC MYA-4624 / DSM 980 / FGSC 10383) OX=515849 GN=PODANS_6_8940 PE=3 SV=1	0	0	0	0	0	0	0	0	0	0	0	0	0	0	0	0	0	0	0	0	0	0	0	0	0	0	0	0	0	0	0	0	0	0	0	0	0	0	0	0	0	1.06828e+06	4.76569e+07	1.74322e+07	0	0	0	0
tr|B2AER5|B2AER5_PODAN Podospora anserina S mat+ genomic DNA chromosome 5, supercontig 1 OS=Podospora anserina (strain S / ATCC MYA-4624 / DSM 980 / FGSC 10383) OX=515849 GN=PODANS_5_1750 PE=4 SV=1	0	0	0	0	0	0	0	0	0	0	0	0	0	0	0	0	0	0	0	0	0	0	0	0	0	0	0	0	0	0	0	0	0	0	28551.7	0	0	0	0	0	0	0	3.09382e+06	1.48377e+06	0	0	0	0
tr|B2ANQ0|B2ANQ0_PODAN Podospora anserina S mat+ genomic DNA chromosome 6, supercontig 4 OS=Podospora anserina (strain S / ATCC MYA-4624 / DSM 980 / FGSC 10383) OX=515849 GN=PODANS_6_9720 PE=3 SV=1	0	0	0	0	0	0	47061	0	0	0	0	0	0	0	0	0	0	0	0	0	0	0	0	0	0	0	0	0	0	0	0	0	0	0	0	0	0	0	0	0	0	0	2.31884e+06	966018	0	0	0	0
tr|B2AQN7|B2AQN7_PODAN Podospora anserina S mat+ genomic DNA chromosome 4, supercontig 4 OS=Podospora anserina (strain S / ATCC MYA-4624 / DSM 980 / FGSC 10383) OX=515849 GN=PODANS_4_3610 PE=3 SV=1	0	0	0	0	0	0	0	0	0	0	0	0	0	0	0	0	0	0	0	0	0	0	0	0	0	0	0	0	0	0	0	0	132694	105594	2.88386e+06	3.36805e+06	478749	1.18624e+06	3.00533e+06	5.58435e+06	1.04712e+07	5.24752e+07	3.05259e+08	1.82304e+08	4.66501e+07	3.60261e+06	4.41273e+06	1.5661e+06
tr|A0A090C987|A0A090C987_PODAN Histidine--tRNA ligase OS=Podospora anserina (strain S / ATCC MYA-4624 / DSM 980 / FGSC 10383) OX=515849 PE=3 SV=1	0	0	0	0	0	0	0	0	0	0	0	0	0	0	0	0	0	0	0	0	0	0	0	0	0	0	0	0	0	0	0	0	0	0	416361	2.71412e+06	1.41213e+06	1.08656e+06	146011	198962	1.44225e+06	3.83324e+06	1.89095e+07	1.03084e+07	6.0486e+06	1.60324e+06	664244	595617
tr|B2AE70|B2AE70_PODAN Isocitrate dehydrogenase [NADP] OS=Podospora anserina (strain S / ATCC MYA-4624 / DSM 980 / FGSC 10383) OX=515849 GN=PODANS_4_3040 PE=3 SV=1	0	669493	789394	735898	875591	1.32099e+06	1.33834e+06	2.21443e+06	1.27337e+06	572619	394597	115283	151375	701505	0	858954	4.29254e+06	2.7466e+06	60959.3	0	415235	1.81687e+06	1.43881e+06	2.1405e+06	2.53376e+06	2.80261e+06	1.97987e+06	1.18187e+06	564064	2.69468e+06	1.74932e+06	3.24456e+06	2.51842e+06	4.4724e+06	1.08348e+07	1.37212e+07	1.22418e+07	1.31131e+07	2.98317e+07	2.8404e+07	5.38026e+07	1.02547e+08	3.79932e+08	8.4246e+07	2.31476e+07	1.87789e+07	1.81192e+07	6.59597e+06
tr|B2ALP3|B2ALP3_PODAN Ribonuclease T(1) OS=Podospora anserina (strain S / ATCC MYA-4624 / DSM 980 / FGSC 10383) OX=515849 GN=PODANS_5_4230 PE=4 SV=1	0	0	0	0	0	0	0	0	0	0	0	0	0	0	0	0	0	0	0	0	0	0	0	0	0	0	0	0	0	0	0	0	0	0	588948	0	0	453672	0	0	0	8.68133e+06	1.8216e+07	8.56731e+06	5.68546e+06	1.01449e+06	0	0
tr|B2AWS2|B2AWS2_PODAN 5-methyltetrahydropteroyltriglutamate--homocysteine S-methyltransferase OS=Podospora anserina (strain S / ATCC MYA-4624 / DSM 980 / FGSC 10383) OX=515849 GN=PODANS_7_8120 PE=3 SV=1	0	0	0	0	0	0	0	0	0	0	0	0	0	0	0	0	0	0	0	0	0	0	0	0	0	0	0	0	0	0	0	0	0	0	0	0	0	0	0	0	1.18373e+07	4.2848e+07	6.18041e+07	3.94353e+07	5.96298e+06	117183	0	0
tr|A0A090CRQ9|A0A090CRQ9_PODAN Uncharacterized protein OS=Podospora anserina (strain S / ATCC MYA-4624 / DSM 980 / FGSC 10383) OX=515849 PE=4 SV=1	0	358347	907215	720767	547635	728655	938983	1.34329e+06	829982	0	653975	0	0	2.03616e+06	0	0	0	0	0	0	0	981866	703398	439344	635466	613530	0	444149	0	0	0	0	0	0	0	0	2.58274e+06	2.18948e+06	4.60972e+06	4.77839e+06	6.33301e+06	1.59421e+07	2.95284e+07	1.23271e+07	9.30808e+06	4.46802e+06	999292	6.2907e+06
tr|B2B386|B2B386_PODAN Mitochondrial 18 kDa protein OS=Podospora anserina (strain S / ATCC MYA-4624 / DSM 980 / FGSC 10383) OX=515849 GN=PODANS_6_750 PE=3 SV=1	0	0	0	0	0	0	140618	0	0	0	0	0	0	0	0	0	115505	0	0	0	0	125688	332215	339609	227345	299529	388472	284900	127631	525383	0	750240	733459	744073	1.54931e+06	2.02447e+06	4.80241e+06	6.27492e+06	7.31954e+06	4.62299e+06	2.88221e+07	8.95885e+07	1.84383e+08	2.08614e+08	1.44849e+08	7.2679e+07	1.51167e+07	3.80183e+06
tr|B2B041|B2B041_PODAN Podospora anserina S mat+ genomic DNA chromosome 3, supercontig 2 OS=Podospora anserina (strain S / ATCC MYA-4624 / DSM 980 / FGSC 10383) OX=515849 GN=PODANS_3_6220 PE=4 SV=1	0	0	0	609521	0	0	0	0	0	0	0	0	0	0	0	0	0	0	0	0	0	0	0	0	0	0	0	0	0	0	0	0	0	0	0	0	0	0	1.68298e+06	0	2.41788e+06	7.33961e+06	1.35197e+07	8.21377e+06	6.38514e+06	3.91047e+06	4.49721e+06	0
tr|B2ATG8|B2ATG8_PODAN Sterol 24-C-methyltransferase OS=Podospora anserina (strain S / ATCC MYA-4624 / DSM 980 / FGSC 10383) OX=515849 GN=PODANS_1_15810 PE=3 SV=1	0	0	0	0	0	0	0	0	0	0	0	0	0	0	0	0	0	0	0	0	0	0	57351.5	0	0	0	0	0	0	0	0	0	0	0	539567	639289	1.22217e+06	0	290774	529822	2.02533e+06	5.67406e+06	2.80103e+06	789753	0	0	0	0
tr|B2B7S3|B2B7S3_PODAN Cytochrome-b5 reductase OS=Podospora anserina (strain S / ATCC MYA-4624 / DSM 980 / FGSC 10383) OX=515849 GN=PODANS_2_12070 PE=4 SV=1	0	0	0	0	0	0	0	0	0	0	0	0	0	0	0	0	0	0	0	0	0	0	0	0	0	0	0	0	0	0	0	0	0	0	0	0	0	0	0	0	35918.6	70697.7	0	0	0	0	0	0
tr|B2AR30|B2AR30_PODAN Podospora anserina S mat+ genomic DNA chromosome 4, supercontig 4 OS=Podospora anserina (strain S / ATCC MYA-4624 / DSM 980 / FGSC 10383) OX=515849 GN=PODANS_4_8820 PE=3 SV=1	0	0	0	0	0	0	0	0	0	0	0	0	0	0	0	0	0	0	0	0	0	0	0	0	0	0	0	0	0	0	0	0	0	0	0	0	0	0	0	0	0	1.33956e+07	1.1795e+07	1.98919e+06	0	0	0	0
tr|B2AMP4|B2AMP4_PODAN Podospora anserina S mat+ genomic DNA chromosome 5, supercontig 5 OS=Podospora anserina (strain S / ATCC MYA-4624 / DSM 980 / FGSC 10383) OX=515849 GN=PODANS_5_4700 PE=3 SV=1	0	0	0	0	0	0	0	0	0	0	0	0	0	0	0	0	0	0	0	0	0	0	0	0	0	0	0	0	0	0	0	0	0	0	0	0	0	0	0	0	0	0	394797	0	0	0	0	0
tr|B2AKR4|B2AKR4_PODAN Podospora anserina S mat+ genomic DNA chromosome 5, supercontig 9 OS=Podospora anserina (strain S / ATCC MYA-4624 / DSM 980 / FGSC 10383) OX=515849 GN=PODANS_5_8270 PE=4 SV=1	0	0	0	0	0	0	0	0	0	0	0	0	0	0	0	0	0	0	0	0	0	0	0	0	0	0	0	0	124913	0	0	0	0	0	0	0	0	342370	0	406830	521991	593623	0	766948	529922	0	0	0
tr|A0A090CA16|A0A090CA16_PODAN Putative dehydrogenase OS=Podospora anserina (strain S / ATCC MYA-4624 / DSM 980 / FGSC 10383) OX=515849 PE=4 SV=1	0	0	0	0	0	0	0	0	0	0	0	0	0	0	0	0	0	0	0	0	0	0	0	0	0	0	0	0	0	0	0	0	0	0	0	0	0	0	0	0	0	5.3089e+06	671408	3.45948e+06	0	0	0	0
tr|A0A090CVR5|A0A090CVR5_PODAN Sensitive to high expression protein 9, mitochondrial OS=Podospora anserina (strain S / ATCC MYA-4624 / DSM 980 / FGSC 10383) OX=515849 PE=3 SV=1	0	0	0	0	0	0	0	0	0	0	0	0	0	0	0	346256	1.19607e+06	0	0	0	0	1.1605e+06	691881	846978	133533	406135	0	0	0	0	0	0	0	0	559374	117398	0	242648	413837	1.2373e+06	1.25057e+06	2.30235e+06	1.98955e+06	2.9035e+06	2.35771e+06	1.41414e+06	1.11009e+06	0
tr|B2AVU5|B2AVU5_PODAN Podospora anserina S mat+ genomic DNA chromosome 7, supercontig 1 OS=Podospora anserina (strain S / ATCC MYA-4624 / DSM 980 / FGSC 10383) OX=515849 GN=PODANS_7_1770 PE=4 SV=1	0	0	0	0	0	0	0	0	0	0	0	0	0	0	0	0	0	0	0	0	0	0	0	0	0	0	0	0	0	0	0	0	0	0	0	0	0	0	0	0	0	0	0	0	0	0	0	0
tr|B2AQY2|B2AQY2_PODAN Podospora anserina S mat+ genomic DNA chromosome 4, supercontig 4 OS=Podospora anserina (strain S / ATCC MYA-4624 / DSM 980 / FGSC 10383) OX=515849 GN=PODANS_4_9310 PE=4 SV=1	0	0	0	0	0	0	0	0	0	0	0	0	0	0	0	0	0	0	0	0	0	0	0	0	0	0	0	0	0	0	0	0	0	0	0	0	0	0	0	0	0	1.95147e+06	0	0	0	0	0	0
tr|B2AUD9|B2AUD9_PODAN Podospora anserina S mat+ genomic DNA chromosome 1, supercontig 4 OS=Podospora anserina (strain S / ATCC MYA-4624 / DSM 980 / FGSC 10383) OX=515849 GN=PODANS_1_18810 PE=4 SV=1	0	0	0	0	0	0	0	0	0	0	0	0	0	0	0	0	0	0	0	0	0	0	0	0	0	0	0	0	0	0	0	0	0	0	0	0	0	0	0	0	0	0	0	0	0	0	0	0
tr|B2B0Y0|B2B0Y0_PODAN Podospora anserina S mat+ genomic DNA chromosome 3, supercontig 2 OS=Podospora anserina (strain S / ATCC MYA-4624 / DSM 980 / FGSC 10383) OX=515849 GN=PODANS_3_7690 PE=4 SV=1	0	0	0	0	0	0	0	0	0	0	0	0	0	0	0	0	0	0	0	0	0	0	0	0	0	0	0	0	0	0	0	0	0	0	0	0	0	0	0	0	0	0	0	0	0	0	0	0
tr|B2ACB8|B2ACB8_PODAN Podospora anserina S mat+ genomic DNA chromosome 3, supercontig 1 OS=Podospora anserina (strain S / ATCC MYA-4624 / DSM 980 / FGSC 10383) OX=515849 GN=PODANS_3_540 PE=3 SV=1	0	0	0	0	0	0	0	0	0	0	0	0	0	0	0	0	0	0	0	0	0	0	0	0	0	0	0	0	0	0	0	0	0	0	0	0	0	0	0	0	0	0	944935	0	0	0	0	0
tr|B2ASD9|B2ASD9_PODAN Podospora anserina S mat+ genomic DNA chromosome 1, supercontig 6 OS=Podospora anserina (strain S / ATCC MYA-4624 / DSM 980 / FGSC 10383) OX=515849 GN=PODANS_1_23190 PE=4 SV=1	0	0	0	0	0	0	0	0	0	0	0	0	0	0	0	0	0	0	0	0	0	0	0	0	0	0	0	0	0	0	0	0	0	0	0	0	0	0	0	0	0	880467	0	0	0	0	82424.5	283588
tr|B2B4W6|B2B4W6_PODAN Podospora anserina S mat+ genomic DNA chromosome 2, supercontig 2 OS=Podospora anserina (strain S / ATCC MYA-4624 / DSM 980 / FGSC 10383) OX=515849 GN=PODANS_2_2710 PE=4 SV=1	0	0	0	0	0	0	0	0	0	0	0	0	0	0	0	0	0	0	0	0	0	0	0	0	0	0	0	0	0	0	0	0	0	0	0	0	0	0	0	0	0	2.48744e+06	0	0	0	0	0	0
tr|B2ANI9|B2ANI9_PODAN Podospora anserina S mat+ genomic DNA chromosome 6, supercontig 4 OS=Podospora anserina (strain S / ATCC MYA-4624 / DSM 980 / FGSC 10383) OX=515849 GN=PODANS_6_10620 PE=3 SV=1	0	0	0	0	0	0	0	0	0	0	0	0	0	0	0	0	0	0	0	0	0	0	0	0	0	0	0	0	0	0	0	0	0	0	0	0	0	0	0	0	0	1.21328e+06	0	0	0	0	0	0
tr|B2AB56|B2AB56_PODAN Glycerol-3-phosphate dehydrogenase [NAD(+)] OS=Podospora anserina (strain S / ATCC MYA-4624 / DSM 980 / FGSC 10383) OX=515849 GN=PODANS_1_6190 PE=3 SV=1	0	0	0	0	0	0	0	0	0	0	0	0	0	0	0	0	0	0	0	0	0	0	0	0	0	0	0	0	0	0	0	0	0	0	0	0	0	0	0	0	868061	5.61826e+06	0	0	0	0	0	0
tr|B2AL32|B2AL32_PODAN Podospora anserina S mat+ genomic DNA chromosome 5, supercontig 9 OS=Podospora anserina (strain S / ATCC MYA-4624 / DSM 980 / FGSC 10383) OX=515849 GN=PODANS_5_8550 PE=4 SV=1	0	0	0	0	0	0	0	0	0	0	0	0	0	0	0	0	0	0	0	0	0	0	0	0	0	0	0	0	0	0	0	0	0	0	0	0	0	0	0	0	4.77494e+07	1.80238e+08	1.85645e+07	1.63479e+07	2.40605e+07	4.23625e+07	9.28011e+07	6.7125e+07
tr|B2B1W6|B2B1W6_PODAN Podospora anserina S mat+ genomic DNA chromosome 6, supercontig 2 OS=Podospora anserina (strain S / ATCC MYA-4624 / DSM 980 / FGSC 10383) OX=515849 GN=PODANS_6_4690 PE=3 SV=1	0	87064.2	165200	0	152916	141141	241616	174250	122124	0	0	0	0	0	0	0	0	0	0	0	0	0	137183	0	0	0	0	0	0	0	0	0	0	0	0	0	0	0	0	0	268443	693782	4.36677e+06	900546	465218	195326	0	45092.6
tr|B2AUB4|B2AUB4_PODAN Mitochondrial glycine transporter OS=Podospora anserina (strain S / ATCC MYA-4624 / DSM 980 / FGSC 10383) OX=515849 GN=PODANS_1_18560 PE=3 SV=1	0	0	0	0	0	0	0	0	0	0	0	0	0	0	0	0	0	0	0	0	0	0	0	0	0	0	0	0	0	0	0	0	0	0	0	0	0	0	0	0	0	7.15661e+06	2.50522e+07	1.9344e+07	662602	0	0	0
tr|B2B7E9|B2B7E9_PODAN Podospora anserina S mat+ genomic DNA chromosome 2, supercontig 2 OS=Podospora anserina (strain S / ATCC MYA-4624 / DSM 980 / FGSC 10383) OX=515849 GN=PODANS_2_10870 PE=3 SV=1	0	0	0	0	0	0	0	0	0	0	0	0	0	0	0	0	0	0	0	0	0	0	0	0	0	0	0	0	0	0	0	0	0	0	0	0	0	0	0	1.55842e+06	6.03383e+06	1.37871e+07	1.89761e+07	1.03257e+07	2.34108e+06	0	0	0
tr|B2AW32|B2AW32_PODAN Podospora anserina S mat+ genomic DNA chromosome 7, supercontig 1 OS=Podospora anserina (strain S / ATCC MYA-4624 / DSM 980 / FGSC 10383) OX=515849 GN=PODANS_7_5780 PE=3 SV=1	0	0	0	0	0	0	0	0	0	0	0	0	0	0	0	0	0	0	0	0	0	0	0	0	0	0	0	0	0	0	0	0	0	0	0	0	0	0	620185	573573	6.56105e+06	1.23472e+07	1.68255e+07	7.73546e+06	986169	679834	0	0
tr|B2AY30|B2AY30_PODAN Podospora anserina S mat+ genomic DNA chromosome 1, supercontig 2 OS=Podospora anserina (strain S / ATCC MYA-4624 / DSM 980 / FGSC 10383) OX=515849 GN=PODANS_1_9680 PE=3 SV=1	0	0	0	0	0	0	0	0	0	0	0	0	0	0	0	0	0	0	0	0	0	0	0	0	0	0	0	0	0	0	0	0	0	0	0	0	0	0	0	0	0	779211	1.62404e+06	0	0	0	0	0
tr|B2AW06|B2AW06_PODAN Glutamyl-tRNA synthetase OS=Podospora anserina (strain S / ATCC MYA-4624 / DSM 980 / FGSC 10383) OX=515849 GN=PODANS_7_5510 PE=3 SV=1	0	0	0	0	21050.7	0	20604	0	0	0	0	0	0	0	0	0	0	0	0	0	0	0	55659.9	12008.7	0	26079.8	0	37658.3	0	0	0	51461.2	187352	334861	421194	240303	1.02518e+06	1.61414e+06	660329	705119	1.74702e+06	3.11864e+06	3.48443e+06	518908	0	69016.8	0	0
tr|B2AT33|B2AT33_PODAN Mitochondrial pyruvate carrier OS=Podospora anserina (strain S / ATCC MYA-4624 / DSM 980 / FGSC 10383) OX=515849 GN=PODANS_1_14530 PE=3 SV=1	0	593795	718830	1.15103e+06	994272	0	1.3567e+06	1.1273e+06	0	0	0	0	0	0	0	0	0	0	0	0	0	0	1.34171e+06	678221	1.27344e+06	0	0	0	513945	734965	0	700358	2.74115e+06	0	6.56463e+06	2.57987e+06	0	413019	8.47265e+06	1.21364e+07	1.36681e+07	1.72651e+07	3.48651e+07	1.36638e+07	1.45975e+06	8.68133e+06	6.77604e+06	3.61853e+06
tr|A0A090CBY1|A0A090CBY1_PODAN Uncharacterized protein OS=Podospora anserina (strain S / ATCC MYA-4624 / DSM 980 / FGSC 10383) OX=515849 PE=4 SV=1	0	0	0	0	0	0	0	0	0	0	0	0	0	0	0	0	0	0	0	0	0	0	0	0	0	0	0	0	0	0	0	0	0	0	0	0	0	0	0	179865	313190	315356	312990	230156	147015	0	0	0
tr|B2AB55|B2AB55_PODAN Gamma-glutamylcyclotransferase OS=Podospora anserina (strain S / ATCC MYA-4624 / DSM 980 / FGSC 10383) OX=515849 GN=PODANS_1_6180 PE=4 SV=1	0	0	0	0	0	0	0	0	0	0	0	0	0	0	0	0	0	0	0	0	0	0	0	0	0	0	0	0	31358.5	0	0	0	132816	150643	197908	181106	247941	257521	294990	984806	1.81386e+06	2.73018e+06	2.19801e+06	788749	0	0	0	0
tr|B2A942|B2A942_PODAN Mitochondrial pyruvate carrier OS=Podospora anserina (strain S / ATCC MYA-4624 / DSM 980 / FGSC 10383) OX=515849 GN=PODANS_1_8340 PE=3 SV=1	0	0	0	0	0	0	0	0	0	0	0	0	0	0	0	0	0	0	0	0	0	0	0	0	0	0	0	0	0	0	0	0	0	0	0	4.78871e+06	2.02662e+07	4.47247e+07	9.78639e+07	1.23077e+08	2.27818e+08	5.24816e+08	3.11347e+08	1.79356e+08	1.11632e+08	4.35314e+07	9.90328e+06	0
tr|A0A090CK22|A0A090CK22_PODAN Putative Aspartate/tyrosine/aromatic aminotransferase OS=Podospora anserina (strain S / ATCC MYA-4624 / DSM 980 / FGSC 10383) OX=515849 PE=4 SV=1	0	0	27697.6	0	0	0	0	0	0	0	0	0	0	0	0	0	0	0	0	0	0	0	0	0	113203	141027	0	209331	0	19424.3	205939	93224.2	481037	1.44591e+06	2.51698e+06	3.92273e+06	3.6199e+06	6.77468e+06	1.32608e+07	1.59593e+07	5.95674e+07	6.97554e+07	4.74059e+07	4.12001e+07	3.14539e+07	3.2176e+07	2.17578e+07	6.97805e+06
tr|B2B5T8|B2B5T8_PODAN Protein YOP1 OS=Podospora anserina (strain S / ATCC MYA-4624 / DSM 980 / FGSC 10383) OX=515849 GN=PODANS_2_5730 PE=3 SV=1	0	0	0	0	0	0	0	0	0	0	0	0	0	879535	0	914888	1.69023e+06	3.05137e+06	0	0	0	734894	4.06006e+06	876810	2.96295e+06	3.80613e+06	2.60246e+06	2.86751e+06	988248	2.17851e+06	0	1.83135e+06	2.06183e+06	2.39077e+06	1.64154e+06	1.6206e+06	3.55844e+06	1.27222e+06	1.8576e+06	1.56359e+06	1.67811e+07	2.90436e+07	5.63476e+06	873367	0	1.42977e+06	1.20109e+06	0
tr|B2AV10|B2AV10_PODAN Arginyl-tRNA synthetase OS=Podospora anserina (strain S / ATCC MYA-4624 / DSM 980 / FGSC 10383) OX=515849 GN=PODANS_7_4460 PE=3 SV=1	0	0	0	0	0	0	0	0	0	0	0	0	0	0	0	0	0	0	0	0	0	0	0	0	0	0	0	0	0	0	0	348214	97706.1	767235	1.07746e+06	2.22591e+06	1.7899e+06	3.49569e+06	3.17651e+06	1.70851e+06	5.56369e+06	2.91275e+06	2.44807e+06	96494.2	0	0	0	0
tr|A0A090D3Y5|A0A090D3Y5_PODAN Uncharacterized protein OS=Podospora anserina (strain S / ATCC MYA-4624 / DSM 980 / FGSC 10383) OX=515849 PE=4 SV=1	0	0	0	0	0	0	0	0	0	0	0	0	0	0	0	0	0	0	0	0	0	0	0	0	0	0	0	0	0	0	0	0	0	5.52232e+06	7.1389e+06	7.16937e+06	8.94092e+06	8.31847e+06	2.53577e+07	4.11284e+07	4.81015e+07	2.57428e+07	1.38653e+07	0	0	0	0	0
tr|B2AMW1|B2AMW1_PODAN Podospora anserina S mat+ genomic DNA chromosome 6, supercontig 4 OS=Podospora anserina (strain S / ATCC MYA-4624 / DSM 980 / FGSC 10383) OX=515849 GN=PODANS_6_8150 PE=3 SV=1	0	86669.8	965229	1.63264e+06	911231	1.78223e+06	1.16265e+06	2.28263e+06	1.11632e+06	207876	647693	0	0	430144	854436	918904	3.13542e+06	1.67675e+06	310222	354302	914314	4.55945e+06	5.2131e+06	5.90719e+06	7.52248e+06	5.37144e+06	7.71897e+06	8.70858e+06	4.85555e+06	6.86596e+06	1.03766e+07	1.66635e+07	2.51038e+07	3.00469e+07	4.94081e+07	4.28487e+07	4.76275e+07	5.84057e+07	7.06116e+07	8.04812e+07	1.02009e+08	1.18043e+08	7.59921e+07	1.74028e+07	7.46511e+06	7.29444e+06	5.14519e+06	464228
tr|A0A090DAA4|A0A090DAA4_PODAN Mitochondrial import inner membrane translocase subunit TIM54 OS=Podospora anserina (strain S / ATCC MYA-4624 / DSM 980 / FGSC 10383) OX=515849 PE=3 SV=1	0	0	0	0	0	0	0	0	0	0	0	0	0	0	0	0	0	0	0	0	0	718472	1.14142e+06	1.38789e+06	3.79509e+06	3.78225e+06	1.08592e+07	2.11547e+07	1.44469e+06	3.74051e+06	7.81864e+06	6.17696e+06	3.40096e+06	5.82866e+06	1.40754e+07	2.44613e+07	1.07043e+07	1.84032e+07	1.34752e+07	2.38625e+07	2.83889e+07	4.07311e+07	2.54818e+07	0	0	0	0	0
tr|B2AS69|B2AS69_PODAN Podospora anserina S mat+ genomic DNA chromosome 1, supercontig 6 OS=Podospora anserina (strain S / ATCC MYA-4624 / DSM 980 / FGSC 10383) OX=515849 GN=PODANS_1_22530 PE=4 SV=1	0	0	0	0	0	0	0	0	0	0	0	0	0	0	0	0	0	0	0	0	0	146011	172214	249590	155025	86634	85630	233383	0	108133	0	0	0	1.35864e+06	3.78792e+06	3.7588e+06	6.38787e+06	7.75267e+06	1.053e+07	6.95087e+06	3.54489e+07	2.80942e+07	754973	0	0	0	0	197807
tr|B2AVY6|B2AVY6_PODAN Podospora anserina S mat+ genomic DNA chromosome 7, supercontig 1 OS=Podospora anserina (strain S / ATCC MYA-4624 / DSM 980 / FGSC 10383) OX=515849 GN=PODANS_7_5320 PE=4 SV=1	0	0	802804	0	0	0	1.39184e+06	0	0	0	0	1.35598e+06	1.08965e+06	1.27889e+06	0	0	0	2.03559e+06	0	0	774406	0	0	2.53326e+06	0	2.55893e+06	0	0	1.82963e+06	0	3.62169e+06	0	0	1.76889e+07	2.41429e+07	3.01401e+07	5.72246e+07	5.6643e+07	6.19159e+07	8.95168e+07	1.28743e+08	8.99685e+07	8.07609e+07	1.70392e+07	1.08054e+07	1.21442e+07	0	0
tr|A0A090CJ13|A0A090CJ13_PODAN Putative Thioesterase OS=Podospora anserina (strain S / ATCC MYA-4624 / DSM 980 / FGSC 10383) OX=515849 PE=3 SV=1	0	0	0	0	0	0	0	0	0	0	0	0	0	0	0	0	0	0	0	0	0	0	0	0	297464	231454	236252	344492	310917	321588	0	0	1.35856e+06	717324	0	3.86895e+06	1.53261e+06	2.3666e+06	2.75341e+06	3.80534e+06	5.11571e+06	4.62141e+06	4.73572e+06	2.8944e+06	0	0	0	0
tr|B2B1H6|B2B1H6_PODAN ADP/ATP translocase OS=Podospora anserina (strain S / ATCC MYA-4624 / DSM 980 / FGSC 10383) OX=515849 GN=PODANS_3_10150 PE=3 SV=1	1.9524e+07	1.12514e+08	1.98252e+08	3.08536e+08	2.3111e+08	2.12193e+08	3.24635e+08	3.17113e+08	4.02083e+08	1.69331e+08	1.7126e+08	1.36021e+08	7.68526e+07	1.5415e+08	2.01458e+08	2.12501e+08	2.38647e+08	2.14911e+08	1.81543e+08	1.19922e+08	1.77915e+08	2.39378e+08	2.23437e+08	3.28415e+08	3.31333e+08	3.83904e+08	3.63883e+08	3.81488e+08	2.16137e+08	3.76296e+08	3.63596e+08	6.1789e+08	1.00159e+09	1.27007e+09	1.33217e+09	1.60546e+09	2.66836e+09	3.08565e+09	4.35594e+09	5.24831e+09	8.40811e+09	1.01715e+10	7.83083e+09	3.79293e+09	2.18252e+09	1.37642e+09	6.38234e+08	3.33083e+08
tr|B2B294|B2B294_PODAN Podospora anserina S mat+ genomic DNA chromosome 6, supercontig 2 OS=Podospora anserina (strain S / ATCC MYA-4624 / DSM 980 / FGSC 10383) OX=515849 GN=PODANS_6_5960 PE=3 SV=1	0	0	0	0	0	0	0	0	0	0	0	0	0	0	0	0	0	0	0	0	0	0	0	0	0	0	0	0	0	0	0	0	0	0	0	957341	724639	2.82032e+06	4.97516e+06	4.07046e+06	7.81219e+06	6.66611e+06	7.15417e+06	2.36739e+06	376676	0	0	0
tr|B2B0Q6|B2B0Q6_PODAN Podospora anserina S mat+ genomic DNA chromosome 3, supercontig 2 OS=Podospora anserina (strain S / ATCC MYA-4624 / DSM 980 / FGSC 10383) OX=515849 GN=PODANS_3_6950 PE=4 SV=1	0	0	222261	266291	625592	257421	468265	599525	0	0	0	0	0	0	0	0	630655	88871.4	0	0	691351	1.30327e+06	2.49289e+06	5.09685e+06	4.56282e+06	4.44995e+06	1.87488e+06	4.73988e+06	2.51462e+06	4.6957e+06	3.17715e+06	5.40485e+06	8.57304e+06	1.13597e+07	1.26089e+07	1.4254e+07	1.20216e+07	1.34623e+07	1.58323e+07	2.24864e+07	3.50559e+07	3.50523e+07	1.92565e+07	1.30851e+07	6.45477e+06	6.9997e+06	4.87814e+06	1.83049e+06
tr|B2AD09|B2AD09_PODAN Podospora anserina S mat+ genomic DNA chromosome 3, supercontig 3 OS=Podospora anserina (strain S / ATCC MYA-4624 / DSM 980 / FGSC 10383) OX=515849 GN=PODANS_3_10790 PE=4 SV=1	86447.5	1.72752e+06	3.39494e+06	8.50492e+06	1.19406e+07	8.42819e+06	7.98716e+06	7.36686e+06	7.79641e+06	1.36559e+07	2.16883e+07	2.10608e+07	2.31748e+07	4.35945e+07	3.27016e+07	6.33014e+07	6.45628e+07	9.0241e+07	8.24819e+07	6.07607e+07	9.09008e+07	1.89582e+08	2.17879e+08	1.96839e+08	2.42684e+08	1.84663e+08	2.11813e+08	2.304e+08	1.24799e+08	2.92473e+08	2.27675e+08	3.27009e+08	4.59638e+08	5.85348e+08	8.29696e+08	7.06604e+08	8.83192e+08	7.58415e+08	1.06433e+09	1.23651e+09	2.84097e+09	3.61502e+09	1.63831e+09	1.35591e+08	2.2429e+07	2.58389e+07	2.26105e+07	1.48994e+07
tr|B2AYP1|B2AYP1_PODAN 6-phosphogluconate dehydrogenase, decarboxylating OS=Podospora anserina (strain S / ATCC MYA-4624 / DSM 980 / FGSC 10383) OX=515849 GN=PODANS_1_11750 PE=3 SV=1	0	0	0	0	0	0	0	0	0	0	0	0	0	0	0	0	0	0	0	0	0	0	0	0	0	0	0	0	0	0	0	116322	1.51547e+06	1.20252e+06	814493	0	0	0	768239	3.29261e+06	4.12331e+06	3.86859e+06	401861	0	0	0	0	0
tr|B2A8X0|B2A8X0_PODAN Podospora anserina S mat+ genomic DNA chromosome 1, supercontig 1 OS=Podospora anserina (strain S / ATCC MYA-4624 / DSM 980 / FGSC 10383) OX=515849 GN=PODANS_1_7670 PE=3 SV=1	0	0	0	0	0	0	0	0	0	0	0	0	0	0	0	0	0	0	0	0	0	0	0	0	0	206083	0	0	0	0	0	0	0	0	124734	0	145200	488244	603548	728153	7.76056e+06	1.62296e+07	600636	0	0	0	0	0
tr|B2A999|B2A999_PODAN Podospora anserina S mat+ genomic DNA chromosome 1, supercontig 1 OS=Podospora anserina (strain S / ATCC MYA-4624 / DSM 980 / FGSC 10383) OX=515849 GN=PODANS_1_1380 PE=3 SV=1	0	0	1.18094e+06	0	0	0	2.49066e+06	314402	0	0	0	0	0	0	0	0	0	0	0	0	0	1.56394e+06	1.5846e+06	2.0173e+06	3.4356e+06	3.37522e+06	4.10136e+06	6.45248e+06	3.37931e+06	2.22447e+06	0	0	0	0	1.22862e+07	9.92838e+06	1.07789e+07	2.4082e+06	2.39156e+06	2.6893e+06	1.63379e+06	4.53299e+07	2.7684e+07	1.30794e+06	0	0	0	0
tr|B2AZK9|B2AZK9_PODAN Lysophospholipase OS=Podospora anserina (strain S / ATCC MYA-4624 / DSM 980 / FGSC 10383) OX=515849 GN=PODANS_3_4760 PE=3 SV=1	0	0	0	0	0	0	0	0	0	0	0	0	0	0	0	0	0	0	0	0	0	0	0	0	0	0	0	0	0	0	0	0	0	0	0	0	0	0	30898.8	142748	1.95226e+06	6.10726e+06	2.01816e+06	1.8964e+06	0	0	0	0
tr|A0A090C8P4|A0A090C8P4_PODAN Uncharacterized protein OS=Podospora anserina (strain S / ATCC MYA-4624 / DSM 980 / FGSC 10383) OX=515849 PE=4 SV=1	0	95562	0	0	464522	0	528947	0	1.10829e+06	0	748662	0	950170	0	0	0	1.00811e+06	1.08033e+06	713954	0	871001	863902	0	1.1833e+06	0	1.70192e+06	2.2594e+06	0	1.11209e+06	4.62629e+06	0	0	7.67737e+06	1.15828e+07	2.62455e+07	3.09469e+07	5.24465e+07	9.3339e+07	2.04297e+08	3.8853e+08	6.8281e+08	1.1032e+09	3.42047e+08	2.88314e+08	5.39087e+07	1.07057e+07	0	0
tr|B2ATS0|B2ATS0_PODAN S-adenosylmethionine synthase OS=Podospora anserina (strain S / ATCC MYA-4624 / DSM 980 / FGSC 10383) OX=515849 GN=PODANS_1_16760 PE=3 SV=1	0	0	0	0	0	0	0	0	0	0	0	0	0	0	0	0	0	0	0	0	0	0	0	0	0	0	0	0	0	0	0	0	0	0	0	0	0	0	0	0	4.29204e+07	3.80634e+07	679612	0	0	0	0	0
tr|B2AVH5|B2AVH5_PODAN Podospora anserina S mat+ genomic DNA chromosome 7, supercontig 1 OS=Podospora anserina (strain S / ATCC MYA-4624 / DSM 980 / FGSC 10383) OX=515849 GN=PODANS_7_2930 PE=3 SV=1	0	0	0	0	0	0	0	0	0	0	0	0	0	0	0	0	0	0	0	0	0	0	0	0	0	0	0	0	0	0	0	0	0	0	0	0	0	0	0	241063	491191	356819	152149	0	0	0	0	0
tr|B2ABV9|B2ABV9_PODAN Podospora anserina S mat+ genomic DNA chromosome 2, supercontig 1 OS=Podospora anserina (strain S / ATCC MYA-4624 / DSM 980 / FGSC 10383) OX=515849 GN=PODANS_0_660 PE=4 SV=1	0	520793	909582	925071	380505	386508	940847	742352	369978	0	189912	0	0	0	170256	0	289103	0	0	0	0	528316	653129	1.59564e+06	1.42217e+06	704581	1.15118e+06	507914	417028	583376	1.21629e+06	1.8419e+06	1.73218e+06	0	895885	2.26714e+06	1.75089e+06	2.94381e+06	7.40487e+06	1.48205e+07	5.83347e+07	3.29677e+07	1.75046e+06	644230	0	0	0	0
tr|B2B774|B2B774_PODAN Podospora anserina S mat+ genomic DNA chromosome 2, supercontig 2 OS=Podospora anserina (strain S / ATCC MYA-4624 / DSM 980 / FGSC 10383) OX=515849 GN=PODANS_2_10150 PE=4 SV=1	0	0	0	0	0	0	0	0	0	0	0	0	0	0	0	0	0	0	0	0	0	0	0	0	0	0	0	0	0	0	0	0	0	0	0	0	0	1.35856e+06	3.60713e+06	6.51515e+06	1.43938e+07	9.44792e+06	0	0	0	0	0	0
tr|B2B1B3|B2B1B3_PODAN Podospora anserina S mat+ genomic DNA chromosome 3, supercontig 2 OS=Podospora anserina (strain S / ATCC MYA-4624 / DSM 980 / FGSC 10383) OX=515849 GN=PODANS_3_8800 PE=3 SV=1	0	0	0	0	0	0	0	0	0	0	0	0	0	0	0	0	0	0	0	0	0	0	0	0	0	0	0	0	0	0	0	0	0	0	0	0	0	0	470897	623204	1.89374e+06	2.46786e+06	685578	0	0	0	0	0
tr|B2AKR0|B2AKR0_PODAN Succinyl-CoA:3-ketoacid-coenzyme A transferase OS=Podospora anserina (strain S / ATCC MYA-4624 / DSM 980 / FGSC 10383) OX=515849 GN=PODANS_5_8230 PE=3 SV=1	0	0	0	0	0	0	0	0	0	0	0	0	0	0	0	0	0	0	0	0	0	0	0	0	0	0	0	0	0	0	0	0	890937	3.27611e+06	1.68843e+06	1.8543e+06	1.02805e+07	2.88981e+07	8.97462e+07	1.06928e+08	3.90437e+08	4.37014e+08	1.01858e+08	4.10402e+07	3.01516e+07	2.35262e+07	9.9628e+06	2.02612e+06
tr|B2AS38|B2AS38_PODAN Podospora anserina S mat+ genomic DNA chromosome 1, supercontig 6 OS=Podospora anserina (strain S / ATCC MYA-4624 / DSM 980 / FGSC 10383) OX=515849 GN=PODANS_1_22220 PE=3 SV=1	0	0	0	0	0	0	0	0	0	0	0	0	0	0	0	0	0	0	0	0	0	0	0	0	0	0	0	0	0	0	0	0	0	0	0	298260	0	1.11575e+06	364191	2.0107e+06	5.83698e+06	8.53432e+06	2.3537e+06	444120	0	0	0	0
sp|B2B4X6|ARGJ_PODAN Arginine biosynthesis bifunctional protein ArgJ, mitochondrial OS=Podospora anserina (strain S / ATCC MYA-4624 / DSM 980 / FGSC 10383) OX=515849 GN=Pa_2_2830 PE=3 SV=1	0	0	0	0	0	0	0	0	0	0	0	0	0	0	0	0	0	0	0	0	0	0	0	0	0	0	111317	0	0	81305.9	0	0	0	0	156344	624394	177348	888140	2.84198e+06	2.83308e+07	2.09998e+08	2.48163e+08	6.29142e+07	832851	0	0	0	0
tr|B2AC59|B2AC59_PODAN Podospora anserina S mat+ genomic DNA chromosome 2, supercontig 3 OS=Podospora anserina (strain S / ATCC MYA-4624 / DSM 980 / FGSC 10383) OX=515849 GN=PODANS_2_13600 PE=3 SV=1	0	0	0	0	0	0	0	0	0	0	0	0	0	0	0	0	0	0	0	0	0	0	0	0	0	0	0	0	0	0	0	0	0	0	0	0	0	0	0	416354	6.85958e+07	1.46369e+08	8.24245e+06	355622	0	1.04892e+06	1.30593e+06	274022
tr|B2AR54|B2AR54_PODAN Branched-chain-amino-acid aminotransferase OS=Podospora anserina (strain S / ATCC MYA-4624 / DSM 980 / FGSC 10383) OX=515849 GN=PODANS_4_8600 PE=3 SV=1	0	103328	148047	168671	432403	322922	563842	383030	341631	0	279422	0	0	415694	0	403618	1.20754e+06	1.33397e+06	407060	0	292495	734463	1.1075e+06	1.34064e+06	1.80582e+06	2.12451e+06	1.99909e+06	2.8082e+06	2.01221e+06	2.54058e+06	848842	1.94559e+06	7.54758e+06	1.19535e+07	1.5884e+07	1.90335e+07	2.44635e+07	3.44607e+07	9.34895e+07	6.30726e+07	5.81296e+08	7.70893e+08	5.116e+08	9.86742e+07	4.68961e+07	6.69508e+07	9.54831e+07	4.59897e+07
tr|B2B7L9|B2B7L9_PODAN 3-hydroxyisobutyryl-CoA hydrolase, mitochondrial OS=Podospora anserina (strain S / ATCC MYA-4624 / DSM 980 / FGSC 10383) OX=515849 GN=PODANS_2_11560 PE=3 SV=1	0	96343.6	232781	386630	438900	664129	1.88743e+06	4.09426e+06	6.99203e+06	7.7455e+06	1.68614e+07	1.82633e+07	2.32207e+07	4.97337e+07	2.90286e+07	1.30399e+07	6.26474e+06	913239	97785	0	0	2.03695e+06	2.07711e+06	3.30788e+06	3.24313e+06	3.31599e+06	2.23509e+06	1.83523e+06	1.3856e+06	3.25109e+06	1.9045e+06	2.15671e+06	2.82204e+06	4.67039e+06	6.967e+06	3.90222e+06	5.72088e+06	6.95159e+06	1.04985e+07	2.01472e+07	1.60668e+08	2.65022e+08	1.56129e+08	7.89035e+07	3.88243e+07	1.92802e+07	1.75412e+06	0
tr|B2ABP2|B2ABP2_PODAN Podospora anserina S mat+ genomic DNA chromosome 1, supercontig 5 OS=Podospora anserina (strain S / ATCC MYA-4624 / DSM 980 / FGSC 10383) OX=515849 GN=PODANS_1_20500 PE=4 SV=1	0	0	0	0	0	0	0	0	0	0	0	0	0	0	0	0	0	0	0	0	0	0	0	0	0	0	0	0	0	0	0	0	0	0	0	0	297156	0	4.93307e+06	1.72156e+07	3.02685e+07	3.40032e+07	3.7479e+07	860460	2.78547e+06	0	0	0
tr|A0A090CME2|A0A090CME2_PODAN Uncharacterized protein OS=Podospora anserina (strain S / ATCC MYA-4624 / DSM 980 / FGSC 10383) OX=515849 PE=3 SV=1	0	0	0	0	0	0	0	0	0	0	0	0	0	0	0	0	0	0	0	0	0	0	0	0	0	0	0	0	0	0	0	0	0	0	0	0	0	0	0	1.0875e+06	8.87853e+06	1.18703e+07	1.22188e+07	679805	0	0	0	0
tr|A0A090D4P0|A0A090D4P0_PODAN Putative mitochondrial trans-2-enoyl-CoA reductase OS=Podospora anserina (strain S / ATCC MYA-4624 / DSM 980 / FGSC 10383) OX=515849 PE=4 SV=1	0	0	0	0	0	0	0	0	0	0	0	0	0	0	0	0	0	0	0	0	0	0	102798	147301	501733	515487	442263	191074	0	659368	1.04339e+06	1.80948e+06	2.30465e+06	2.8632e+06	5.63404e+06	4.87821e+06	1.25394e+07	1.12292e+07	1.70027e+07	2.92279e+07	6.74018e+07	1.0672e+08	6.35782e+07	1.2368e+07	633781	0	0	0
tr|A0A090CMI5|A0A090CMI5_PODAN Putative cell wall integrity and stress response protein OS=Podospora anserina (strain S / ATCC MYA-4624 / DSM 980 / FGSC 10383) OX=515849 PE=4 SV=1	0	0	0	0	0	0	0	0	0	0	0	0	0	0	0	0	0	0	0	0	0	0	0	0	0	0	0	0	0	0	0	0	0	0	0	0	0	0	1.14443e+06	1.35548e+06	2.98999e+06	8.68778e+06	6.78565e+06	1.20646e+06	0	0	0	0
tr|B2AM61|B2AM61_PODAN Podospora anserina S mat+ genomic DNA chromosome 5, supercontig 8 OS=Podospora anserina (strain S / ATCC MYA-4624 / DSM 980 / FGSC 10383) OX=515849 GN=PODANS_5_6400 PE=3 SV=1	0	0	0	0	0	0	0	0	0	0	0	0	0	0	0	0	0	0	0	0	0	0	0	0	0	0	199177	0	0	0	0	376920	572153	736471	904992	1.84885e+06	1.19614e+06	305783	5.52604e+06	1.05343e+07	5.20335e+07	1.28298e+08	1.35691e+08	3.57766e+07	2.86822e+06	133052	0	0
tr|B2B4I6|B2B4I6_PODAN MICOS complex subunit MIC12 OS=Podospora anserina (strain S / ATCC MYA-4624 / DSM 980 / FGSC 10383) OX=515849 GN=PODANS_2_1415 PE=3 SV=1	0	0	0	0	0	0	0	0	0	0	0	0	0	0	0	946656	4.42808e+06	0	0	0	0	3.03882e+06	3.13778e+06	3.63711e+06	5.22178e+06	5.81633e+06	0	781362	3.83883e+06	0	6.57381e+06	4.3071e+06	0	0	9.62504e+06	0	0	0	1.11919e+07	1.24397e+07	2.30637e+07	5.19424e+07	5.34469e+07	1.54566e+07	4.36153e+06	0	7.82295e+06	4.0886e+06
tr|B2AYC0|B2AYC0_PODAN Podospora anserina S mat+ genomic DNA chromosome 1, supercontig 2 OS=Podospora anserina (strain S / ATCC MYA-4624 / DSM 980 / FGSC 10383) OX=515849 GN=PODANS_1_10600 PE=3 SV=1	0	0	0	0	0	0	0	0	0	0	0	0	0	0	0	0	0	0	0	0	0	0	0	0	0	0	0	0	0	0	0	0	0	0	0	0	0	0	0	225531	3.11727e+06	1.86291e+06	3.36905e+06	0	0	0	0	0
tr|B2B6D7|B2B6D7_PODAN Terpene cyclase/mutase family member OS=Podospora anserina (strain S / ATCC MYA-4624 / DSM 980 / FGSC 10383) OX=515849 GN=PODANS_2_7490 PE=3 SV=1	0	0	0	0	0	0	0	0	0	0	0	0	0	0	0	0	0	0	0	0	0	0	0	0	0	0	0	0	0	0	0	0	0	0	0	0	0	0	0	1.4368e+06	1.08549e+06	2.41429e+06	1.17097e+06	0	0	0	0	0
tr|B2ALH9|B2ALH9_PODAN Podospora anserina S mat+ genomic DNA chromosome 5, supercontig 4 OS=Podospora anserina (strain S / ATCC MYA-4624 / DSM 980 / FGSC 10383) OX=515849 GN=PODANS_5_3665 PE=4 SV=1	0	0	0	0	0	0	0	0	0	0	0	0	0	0	0	0	0	0	0	0	0	0	0	0	0	0	0	0	0	0	0	0	0	0	0	0	0	2.47238e+06	1.39234e+07	2.45904e+07	4.38921e+07	4.76978e+07	1.21701e+07	0	0	0	0	0
tr|B2B4U3|B2B4U3_PODAN Podospora anserina S mat+ genomic DNA chromosome 2, supercontig 2 OS=Podospora anserina (strain S / ATCC MYA-4624 / DSM 980 / FGSC 10383) OX=515849 GN=PODANS_2_2480 PE=3 SV=1	0	0	0	0	0	0	0	0	0	0	0	0	0	0	0	0	0	0	0	0	0	0	0	0	0	0	0	0	0	0	0	0	0	0	0	0	0	0	0	373722	2.46793e+06	2.84986e+06	1.75369e+06	393815	0	0	0	0
tr|A0A090CMK4|A0A090CMK4_PODAN Uncharacterized protein OS=Podospora anserina (strain S / ATCC MYA-4624 / DSM 980 / FGSC 10383) OX=515849 PE=4 SV=1	0	0	0	0	0	0	0	0	0	0	0	0	0	0	0	0	0	0	0	0	0	0	0	0	0	0	0	0	0	0	0	0	0	0	0	0	0	0	0	0	2.19328e+06	643118	0	0	0	0	0	0
tr|B2B6B1|B2B6B1_PODAN Podospora anserina S mat+ genomic DNA chromosome 2, supercontig 2 OS=Podospora anserina (strain S / ATCC MYA-4624 / DSM 980 / FGSC 10383) OX=515849 GN=PODANS_2_7240 PE=4 SV=1	0	0	0	0	0	0	0	0	0	0	0	0	0	0	0	0	0	0	0	0	0	0	0	0	0	0	0	0	0	0	0	0	0	0	0	0	0	0	0	2.087e+06	3.12072e+07	7.57483e+06	0	0	0	0	0	0
tr|B2B1A7|B2B1A7_PODAN Podospora anserina S mat+ genomic DNA chromosome 3, supercontig 2 OS=Podospora anserina (strain S / ATCC MYA-4624 / DSM 980 / FGSC 10383) OX=515849 GN=PODANS_3_8740 PE=4 SV=1	0	0	0	0	0	0	0	0	0	0	0	0	0	0	0	0	0	0	0	0	0	0	0	0	0	0	0	0	0	0	0	0	0	0	0	0	0	0	2.19134e+06	4.54705e+06	5.04924e+07	0	0	0	0	0	0	0
tr|B2AFL4|B2AFL4_PODAN Podospora anserina S mat+ genomic DNA chromosome 5, supercontig 7 OS=Podospora anserina (strain S / ATCC MYA-4624 / DSM 980 / FGSC 10383) OX=515849 GN=PODANS_5_11920 PE=4 SV=1	0	448258	799147	948234	2.522e+06	923422	1.54924e+06	1.72472e+06	2.00368e+06	1.10334e+06	1.59607e+06	1.36903e+06	1.84943e+06	1.00489e+07	0	1.63121e+06	2.93355e+06	1.86993e+06	1.39363e+06	0	5.09262e+06	4.25131e+06	7.8502e+06	1.18488e+07	1.342e+07	1.91303e+07	1.49596e+07	2.33132e+07	1.28778e+07	1.71432e+07	2.24068e+07	3.03187e+07	4.35536e+07	4.16067e+07	6.98622e+07	8.26684e+07	9.79715e+07	1.25831e+08	5.66882e+08	2.86005e+09	2.80662e+09	2.64621e+08	0	0	0	0	0	0
tr|B2AZF0|B2AZF0_PODAN Podospora anserina S mat+ genomic DNA chromosome 3, supercontig 2 OS=Podospora anserina (strain S / ATCC MYA-4624 / DSM 980 / FGSC 10383) OX=515849 GN=PODANS_3_3470 PE=3 SV=1	0	238439	421603	608317	876810	837799	0	0	0	0	0	0	0	0	0	0	882188	0	0	0	418821	2.31361e+06	2.22383e+06	2.27596e+06	3.31527e+06	4.26192e+06	4.04349e+06	4.5251e+06	2.27424e+06	5.71773e+06	1.07674e+06	1.1425e+07	2.21608e+07	5.05053e+07	5.35078e+07	5.43712e+07	7.32957e+07	8.20875e+07	1.97492e+08	5.661e+08	1.17204e+09	2.44628e+07	1.24124e+07	1.44347e+07	2.09324e+07	4.91306e+07	5.9457e+07	3.56052e+07
tr|B2B590|B2B590_PODAN Podospora anserina S mat+ genomic DNA chromosome 2, supercontig 2 OS=Podospora anserina (strain S / ATCC MYA-4624 / DSM 980 / FGSC 10383) OX=515849 GN=PODANS_2_3890 PE=3 SV=1	0	0	26209.6	0	0	0	0	0	0	0	35620.3	0	0	0	0	0	679002	61418.3	0	0	0	267769	223215	573157	1.11625e+06	1.27438e+06	1.08434e+06	2.43344e+06	2.12229e+06	3.00569e+06	1.73999e+06	2.23064e+06	5.84408e+06	5.49055e+06	8.56085e+06	9.24139e+06	7.78422e+06	2.09518e+07	1.05057e+08	2.58547e+08	6.78142e+08	6.18586e+07	2.22168e+07	2.71878e+07	2.24168e+07	3.33987e+07	3.58081e+07	1.05121e+07
tr|A0A090CJV2|A0A090CJV2_PODAN Nucleoside diphosphate kinase OS=Podospora anserina (strain S / ATCC MYA-4624 / DSM 980 / FGSC 10383) OX=515849 PE=3 SV=1	0	0	0	0	0	0	0	0	0	0	0	0	0	0	0	0	0	0	0	0	0	0	0	0	0	0	0	0	0	0	0	0	0	1.28262e+06	3.6199e+06	3.37579e+06	7.89322e+06	1.32156e+07	8.12055e+07	2.38697e+08	3.75486e+08	1.79414e+07	0	0	0	0	0	0
tr|B2AQH8|B2AQH8_PODAN Podospora anserina S mat+ genomic DNA chromosome 4, supercontig 4 OS=Podospora anserina (strain S / ATCC MYA-4624 / DSM 980 / FGSC 10383) OX=515849 GN=PODANS_4_4090 PE=4 SV=1	0	0	0	0	0	0	0	0	0	0	0	0	0	0	0	0	0	0	0	0	0	0	0	0	0	0	0	0	0	457258	0	0	0	1.27918e+06	1.21765e+06	1.19327e+06	0	2.73312e+06	4.52173e+06	7.36328e+06	1.60195e+07	0	0	0	0	0	0	0
tr|B2ALJ7|B2ALJ7_PODAN Podospora anserina S mat+ genomic DNA chromosome 5, supercontig 4 OS=Podospora anserina (strain S / ATCC MYA-4624 / DSM 980 / FGSC 10383) OX=515849 GN=PODANS_5_3840 PE=4 SV=1	0	0	0	0	0	0	0	0	0	0	0	0	0	0	0	0	0	0	0	0	0	0	540242	718615	1.52909e+06	2.24663e+06	2.60841e+06	3.69921e+06	1.71633e+06	5.63519e+06	3.43696e+06	2.98906e+06	887997	4.21287e+06	5.54899e+06	4.85203e+06	3.02075e+06	6.47614e+06	1.01636e+07	1.28119e+07	4.83669e+07	2.46707e+07	7.7957e+06	1.40138e+06	0	0	0	0
tr|B2ANA5|B2ANA5_PODAN Citrate synthase OS=Podospora anserina (strain S / ATCC MYA-4624 / DSM 980 / FGSC 10383) OX=515849 GN=PODANS_6_10000 PE=3 SV=1	0	194186	803234	1.32629e+06	2.29489e+06	2.35162e+06	1.76882e+06	727507	446637	401058	188507	0	96673.5	915677	632935	924139	1.72737e+06	1.60188e+06	193906	0	859384	4.30495e+06	6.7016e+06	1.18524e+07	1.65753e+07	1.83881e+07	2.07682e+07	2.64176e+07	1.91547e+07	4.54081e+07	3.62348e+07	5.9875e+07	1.19736e+08	1.49596e+08	2.17679e+08	1.56122e+08	2.19773e+08	3.17708e+08	4.92009e+08	6.98558e+08	1.35821e+09	8.82833e+08	4.51306e+07	1.21163e+07	1.1767e+07	1.20367e+07	8.38301e+06	1.07021e+06
tr|B2ATX6|B2ATX6_PODAN Podospora anserina S mat+ genomic DNA chromosome 1, supercontig 4 OS=Podospora anserina (strain S / ATCC MYA-4624 / DSM 980 / FGSC 10383) OX=515849 GN=PODANS_1_17280 PE=3 SV=1	0	0	98674.2	376425	720408	66223.6	0	0	0	0	0	180317	0	271713	0	0	2.08457e+06	654549	420018	0	670088	2.25373e+06	2.81193e+06	3.86594e+06	5.57789e+06	7.03448e+06	7.25715e+06	7.57841e+06	6.52648e+06	1.20094e+07	1.11948e+07	2.49332e+07	3.96397e+07	6.48009e+07	7.63506e+07	7.26145e+07	2.20461e+08	3.38849e+08	9.10514e+08	1.15942e+09	3.40017e+09	1.18796e+09	3.62241e+07	2.56338e+07	2.27159e+07	3.53822e+07	1.94588e+07	1.16595e+06
tr|B2AWM8|B2AWM8_PODAN 4-aminobutyrate aminotransferase OS=Podospora anserina (strain S / ATCC MYA-4624 / DSM 980 / FGSC 10383) OX=515849 GN=PODANS_7_7700 PE=3 SV=1	0	124074	270608	390688	398498	358935	529392	602938	605714	0	152508	0	0	0	230916	33506.9	1.09094e+06	396267	0	0	86074.6	882690	1.34558e+06	1.45057e+06	889718	2.18245e+06	1.09696e+06	2.78626e+06	1.87553e+06	1.30514e+07	6.61003e+06	8.50994e+06	5.5297e+06	1.94996e+07	1.95864e+07	1.81529e+07	3.01272e+07	2.41451e+07	1.54143e+08	4.56497e+08	1.69037e+09	7.41921e+08	1.14465e+08	2.7362e+07	4.03768e+07	3.69971e+07	3.89304e+07	2.32795e+07
tr|B2AEC9|B2AEC9_PODAN Aminopeptidase OS=Podospora anserina (strain S / ATCC MYA-4624 / DSM 980 / FGSC 10383) OX=515849 GN=PODANS_5_3000 PE=3 SV=1	0	0	0	0	0	0	0	0	0	0	0	0	0	0	0	0	0	0	0	0	0	0	0	0	0	0	0	0	0	0	0	0	0	0	0	0	0	0	116179	4.03539e+07	7.69602e+07	4.16074e+07	3.87827e+06	0	0	0	0	0
tr|B2AX43|B2AX43_PODAN Podospora anserina S mat+ genomic DNA chromosome 7, supercontig 1 OS=Podospora anserina (strain S / ATCC MYA-4624 / DSM 980 / FGSC 10383) OX=515849 GN=PODANS_7_9260 PE=4 SV=1	0	0	0	0	0	0	0	0	0	0	0	0	0	0	0	0	0	0	0	0	0	0	0	0	0	0	0	0	0	0	0	0	0	0	0	0	0	0	1.86714e+07	3.86637e+07	6.62774e+07	4.52173e+07	0	0	0	0	0	0
tr|A0A090CGG0|A0A090CGG0_PODAN Uncharacterized protein OS=Podospora anserina (strain S / ATCC MYA-4624 / DSM 980 / FGSC 10383) OX=515849 PE=4 SV=1	0	344550	724352	967882	1.29094e+06	1.29295e+06	1.78108e+06	392868	830269	934393	0	0	0	474999	0	543060	219715	0	0	0	0	2.77055e+06	1.69259e+06	1.93928e+06	3.66199e+06	3.41667e+06	2.11684e+06	3.07296e+06	887136	2.03078e+06	1.16882e+06	1.47775e+06	1.95785e+06	3.31054e+06	2.75937e+06	2.13017e+06	3.78598e+06	8.96889e+06	1.49991e+07	3.99516e+07	3.96009e+07	3.63302e+07	7.47873e+06	973548	713208	672727	333764	0
tr|B2AWQ9|B2AWQ9_PODAN Podospora anserina S mat+ genomic DNA chromosome 7, supercontig 1 OS=Podospora anserina (strain S / ATCC MYA-4624 / DSM 980 / FGSC 10383) OX=515849 GN=PODANS_7_8000 PE=4 SV=1	0	0	0	0	0	0	0	0	0	0	0	0	0	0	0	0	0	0	0	0	0	0	0	0	0	0	0	0	0	0	0	0	216660	525627	741204	340089	632440	1.03192e+06	1.76129e+06	2.28249e+06	9.87316e+06	4.04041e+06	0	0	0	0	0	0
tr|B2AUJ5|B2AUJ5_PODAN Structural maintenance of chromosomes protein 5 OS=Podospora anserina (strain S / ATCC MYA-4624 / DSM 980 / FGSC 10383) OX=515849 GN=PODANS_1_19340 PE=3 SV=1	0	0	0	0	0	0	0	0	0	0	0	0	0	0	0	0	0	0	0	0	0	0	55824.8	158790	75741.1	140080	159700	314244	93948.5	397114	0	188557	0	0	2.31426e+06	712721	3.38827e+06	1.70679e+06	2.69547e+06	1.40539e+07	2.16431e+07	2.31712e+07	670203	0	0	0	0	0
tr|B2B0N9|B2B0N9_PODAN Citrate synthase OS=Podospora anserina (strain S / ATCC MYA-4624 / DSM 980 / FGSC 10383) OX=515849 GN=PODANS_3_6780 PE=3 SV=1	255807	1.21407e+06	2.55212e+06	7.31523e+06	1.29223e+07	8.12843e+06	6.81949e+06	6.45728e+06	4.51528e+06	6.10317e+06	4.59266e+06	3.97967e+06	5.95072e+06	7.7835e+06	5.80271e+06	9.36975e+06	1.38244e+07	1.23056e+07	9.35182e+06	4.31958e+06	1.94874e+07	3.70473e+07	7.76486e+07	8.23385e+07	1.23938e+08	1.55864e+08	1.19599e+08	1.71253e+08	1.26943e+08	2.9499e+08	2.50909e+08	3.97451e+08	6.99497e+08	8.93949e+08	1.2601e+09	1.23006e+09	1.61113e+09	1.95534e+09	3.59458e+09	4.81905e+09	8.96602e+09	7.10576e+09	4.25361e+08	1.38122e+08	1.69532e+08	7.23276e+07	3.20555e+07	2.30249e+06
tr|B2ABF9|B2ABF9_PODAN Podospora anserina S mat+ genomic DNA chromosome 1, supercontig 5 OS=Podospora anserina (strain S / ATCC MYA-4624 / DSM 980 / FGSC 10383) OX=515849 GN=PODANS_1_20960 PE=3 SV=1	0	0	0	0	0	0	0	0	0	0	0	0	0	0	0	0	0	0	0	0	0	0	0	0	0	0	0	0	0	0	0	0	0	140317	209934	0	465361	2.73764e+06	1.4117e+07	1.92071e+07	4.80879e+07	2.78977e+07	1.00001e+07	426874	0	485734	0	0
tr|A0A090CQZ3|A0A090CQZ3_PODAN Putative Ergosterol biosynthetic protein 28 OS=Podospora anserina (strain S / ATCC MYA-4624 / DSM 980 / FGSC 10383) OX=515849 PE=3 SV=1	0	0	0	0	0	0	0	0	0	0	0	0	0	0	0	0	0	0	0	0	0	0	0	0	0	0	0	2.25897e+06	0	0	0	0	0	0	0	0	0	0	4.53801e+06	2.72975e+07	5.52353e+07	3.36109e+07	0	0	0	0	0	0
tr|B2B1B6|B2B1B6_PODAN Chitin synthase export chaperone OS=Podospora anserina (strain S / ATCC MYA-4624 / DSM 980 / FGSC 10383) OX=515849 GN=PODANS_3_8820 PE=3 SV=1	0	0	0	0	0	0	0	0	0	0	0	0	0	0	0	0	0	0	0	0	0	0	0	0	0	0	0	0	0	0	0	0	0	0	0	5.13909e+06	0	4.6483e+06	5.87815e+06	8.08254e+06	1.30378e+07	1.28642e+07	0	0	0	0	0	0
tr|B2A9A2|B2A9A2_PODAN Podospora anserina S mat+ genomic DNA chromosome 1, supercontig 1 OS=Podospora anserina (strain S / ATCC MYA-4624 / DSM 980 / FGSC 10383) OX=515849 GN=PODANS_1_1000 PE=4 SV=1	0	0	0	0	0	0	0	0	0	0	0	0	0	0	0	0	0	0	0	0	0	0	0	0	0	0	0	0	0	0	0	0	0	0	0	0	0	0	0	3.42448e+06	6.78672e+06	7.51602e+06	0	0	0	0	0	0
tr|B2ATF5|B2ATF5_PODAN Podospora anserina S mat+ genomic DNA chromosome 1, supercontig 4 OS=Podospora anserina (strain S / ATCC MYA-4624 / DSM 980 / FGSC 10383) OX=515849 GN=PODANS_1_15690 PE=3 SV=1	0	0	0	0	0	0	0	0	0	0	0	0	0	0	0	0	0	0	0	0	0	0	0	0	0	347353	744288	1.13612e+06	336625	242806	344714	482306	1.32213e+06	2.64699e+06	1.04519e+06	1.00001e+06	2.5116e+06	199120	3.02333e+06	5.46954e+06	8.99901e+06	1.48678e+06	1.07624e+06	2.51698e+06	3.78325e+06	5.35215e+06	2.05581e+06	472044
tr|B2B4W5|B2B4W5_PODAN Podospora anserina S mat+ genomic DNA chromosome 2, supercontig 2 OS=Podospora anserina (strain S / ATCC MYA-4624 / DSM 980 / FGSC 10383) OX=515849 GN=PODANS_2_2700 PE=3 SV=1	0	0	0	0	0	0	0	0	0	0	0	0	0	0	0	0	0	0	0	0	0	0	0	0	0	0	0	0	0	0	0	0	0	0	0	0	0	0	131410	144906	206585	0	0	0	0	0	0	0
tr|A0A090D594|A0A090D594_PODAN Manganese lipoxygenase OS=Podospora anserina (strain S / ATCC MYA-4624 / DSM 980 / FGSC 10383) OX=515849 PE=4 SV=1	0	0	0	0	0	0	0	0	0	0	0	0	0	0	0	0	0	1.64612e+06	0	0	0	198804	261422	295757	414374	1.49367e+06	1.63071e+06	1.40998e+06	1.15032e+06	940130	1.35182e+06	2.85151e+06	3.06722e+06	2.20253e+06	3.20491e+06	3.30007e+06	4.27218e+06	2.78346e+06	6.19109e+06	4.31944e+06	2.55377e+06	1.06247e+06	212243	0	0	0	0	0
tr|B2AKX4|B2AKX4_PODAN Podospora anserina S mat+ genomic DNA chromosome 5, supercontig 9 OS=Podospora anserina (strain S / ATCC MYA-4624 / DSM 980 / FGSC 10383) OX=515849 GN=PODANS_5_9220 PE=4 SV=1	0	0	0	0	0	0	0	0	0	0	0	0	0	0	0	0	0	0	0	0	0	0	0	0	0	0	0	0	0	0	0	0	0	0	0	0	0	0	715388	387827	0	0	0	0	0	0	0	0
tr|B2ABD1|B2ABD1_PODAN Podospora anserina S mat+ genomic DNA chromosome 1, supercontig 1 OS=Podospora anserina (strain S / ATCC MYA-4624 / DSM 980 / FGSC 10383) OX=515849 GN=PODANS_1_6910 PE=3 SV=1	0	0	0	0	0	0	0	0	0	0	0	0	0	0	0	0	0	0	0	0	0	0	0	0	0	0	0	0	0	0	0	0	0	0	0	0	0	0	0	190034	0	852428	337142	0	0	0	0	0
tr|B2AET3|B2AET3_PODAN Podospora anserina S mat+ genomic DNA chromosome 5, supercontig 1 OS=Podospora anserina (strain S / ATCC MYA-4624 / DSM 980 / FGSC 10383) OX=515849 GN=PODANS_5_1590 PE=4 SV=1	0	0	0	0	0	0	0	0	0	0	0	0	0	0	0	0	0	0	0	0	0	0	0	0	0	0	0	0	0	0	0	0	0	0	0	0	0	0	0	0	0	0	1.16e+06	0	0	0	0	0
tr|A0A090CT54|A0A090CT54_PODAN Eukaryotic translation initiation factor 3 subunit B OS=Podospora anserina (strain S / ATCC MYA-4624 / DSM 980 / FGSC 10383) OX=515849 GN=PRT1 PE=3 SV=1	0	0	0	0	0	0	0	0	0	0	0	0	0	0	0	0	0	0	0	0	0	0	0	0	0	0	0	0	0	0	0	0	0	0	0	0	0	0	0	0	0	0	0	0	0	0	0	0
tr|B2B555|B2B555_PODAN Podospora anserina S mat+ genomic DNA chromosome 2, supercontig 2 OS=Podospora anserina (strain S / ATCC MYA-4624 / DSM 980 / FGSC 10383) OX=515849 GN=PODANS_2_3550 PE=4 SV=1	0	0	0	0	0	0	0	0	0	0	0	0	0	0	0	0	0	0	0	0	0	0	0	0	0	0	0	0	0	0	0	0	0	0	0	0	0	0	0	0	0	0	0	0	0	0	0	0
tr|B2AQA6|B2AQA6_PODAN Podospora anserina S mat+ genomic DNA chromosome 4, supercontig 4 OS=Podospora anserina (strain S / ATCC MYA-4624 / DSM 980 / FGSC 10383) OX=515849 GN=PODANS_4_4810 PE=4 SV=1	0	0	0	0	0	0	0	0	0	0	0	0	0	0	0	0	0	0	0	0	0	0	0	0	0	0	0	0	0	0	0	0	0	0	0	0	0	0	0	0	372510	0	0	0	0	0	0	0
tr|A0A090CWU2|A0A090CWU2_PODAN Triosephosphate isomerase OS=Podospora anserina (strain S / ATCC MYA-4624 / DSM 980 / FGSC 10383) OX=515849 PE=3 SV=1	0	0	0	0	0	0	0	0	0	0	0	0	0	0	0	0	0	0	0	0	0	0	0	0	0	0	0	0	0	0	0	0	0	0	0	0	0	0	0	0	2.60684e+07	0	440427	0	0	0	0	0
tr|B2B1B7|B2B1B7_PODAN Podospora anserina S mat+ genomic DNA chromosome 3, supercontig 2 OS=Podospora anserina (strain S / ATCC MYA-4624 / DSM 980 / FGSC 10383) OX=515849 GN=PODANS_3_8830 PE=4 SV=1	0	0	0	0	0	0	0	0	0	0	0	0	0	0	0	0	0	0	0	0	0	0	0	0	0	0	0	0	0	0	0	0	0	0	0	0	0	0	0	0	0	4.20391e+06	0	0	0	0	0	0
tr|B2AWA7|B2AWA7_PODAN Podospora anserina S mat+ genomic DNA chromosome 7, supercontig 1 OS=Podospora anserina (strain S / ATCC MYA-4624 / DSM 980 / FGSC 10383) OX=515849 GN=PODANS_7_6520 PE=4 SV=1	0	0	0	0	0	0	0	0	0	0	0	0	0	0	0	0	0	0	0	0	0	0	0	0	0	0	0	0	0	0	0	0	0	0	0	0	0	0	0	0	0	1.29804e+06	0	0	0	0	0	0
tr|B2B7P7|B2B7P7_PODAN Podospora anserina S mat+ genomic DNA chromosome 2, supercontig 2 OS=Podospora anserina (strain S / ATCC MYA-4624 / DSM 980 / FGSC 10383) OX=515849 GN=PODANS_2_11810 PE=3 SV=1	0	0	0	0	0	0	0	0	0	0	0	0	0	0	0	0	0	0	0	0	0	40407.7	0	73453.5	0	0	0	0	0	0	157857	0	0	0	0	104806	186592	136738	1.4576e+06	273914	1.9557e+06	6.92677e+06	0	0	0	0	0	0
tr|B2AEH1|B2AEH1_PODAN Holocytochrome c-type synthase OS=Podospora anserina (strain S / ATCC MYA-4624 / DSM 980 / FGSC 10383) OX=515849 GN=PODANS_5_2600 PE=3 SV=1	0	0	74493.3	0	133949	0	0	0	0	0	0	0	0	0	0	0	124332	116925	0	0	0	0	0	158883	219027	0	0	0	0	118423	0	247410	420126	991117	1.2614e+06	1.75642e+06	553673	1.22088e+06	2.4812e+06	1.14924e+06	1.82691e+06	3.79752e+06	1.08276e+06	1.18509e+06	0	1.88628e+06	1.67416e+06	880037
tr|B2AUG8|B2AUG8_PODAN Podospora anserina S mat+ genomic DNA chromosome 1, supercontig 4 OS=Podospora anserina (strain S / ATCC MYA-4624 / DSM 980 / FGSC 10383) OX=515849 GN=PODANS_1_19070 PE=4 SV=1	0	0	454217	638758	863973	0	670390	748734	599532	0	0	0	0	0	0	0	0	0	0	0	0	0	0	0	326313	231877	0	0	492891	896172	0	874730	0	1.38969e+06	1.4325e+06	1.71145e+06	869639	0	2.74653e+06	2.36854e+06	2.22175e+06	3.15478e+06	5.01625e+06	3.32875e+06	0	6.18808e+06	4.47985e+06	0
tr|B2VLB6|B2VLB6_PODAN Podospora anserina S mat+ genomic DNA chromosome 5, supercontig 6 OS=Podospora anserina (strain S / ATCC MYA-4624 / DSM 980 / FGSC 10383) OX=515849 GN=PODANS_5_5580 PE=3 SV=1	0	0	511263	555028	1.16559e+06	648432	1.39478e+06	1.18968e+06	410430	398577	445468	396138	0	396977	0	442041	684510	1.15584e+06	0	0	537796	838301	0	0	0	970034	0	942784	0	560507	0	0	1.76115e+06	0	3.23725e+06	1.72228e+06	3.74238e+06	1.02941e+07	1.07079e+07	1.90242e+06	8.03736e+06	2.87826e+06	5.99826e+06	6.42372e+06	1.00252e+06	1.17513e+07	9.34107e+06	2.71541e+06
tr|B2ATU6|B2ATU6_PODAN Podospora anserina S mat+ genomic DNA chromosome 1, supercontig 4 OS=Podospora anserina (strain S / ATCC MYA-4624 / DSM 980 / FGSC 10383) OX=515849 GN=PODANS_1_17000 PE=3 SV=1	1.89898e+06	1.11503e+07	1.97599e+07	2.40942e+07	2.04082e+07	2.74488e+07	3.26557e+07	3.13111e+07	3.30595e+07	2.45208e+07	3.4001e+07	1.97478e+07	1.31848e+07	2.89103e+07	3.2399e+07	3.96504e+07	3.4551e+07	2.85245e+07	1.28026e+07	1.25802e+07	6.19755e+07	7.72829e+07	7.07127e+07	8.63543e+07	6.97568e+07	8.17146e+07	6.48367e+07	6.96471e+07	3.08472e+07	4.19244e+07	3.65288e+07	5.679e+07	5.51041e+07	5.90296e+07	9.11231e+07	8.05959e+07	8.83981e+07	1.22834e+08	9.86742e+07	8.06389e+07	1.08542e+08	9.95276e+07	1.3283e+08	1.16114e+08	1.05616e+08	1.28484e+08	8.63113e+07	5.39668e+07
tr|B2B7V0|B2B7V0_PODAN Podospora anserina S mat+ genomic DNA chromosome 2, supercontig 2 OS=Podospora anserina (strain S / ATCC MYA-4624 / DSM 980 / FGSC 10383) OX=515849 GN=PODANS_2_12340 PE=4 SV=1	1.76452e+06	9.99435e+06	5.97617e+07	7.64582e+07	1.03371e+08	6.89085e+07	8.30771e+07	6.05585e+07	1.36122e+08	1.32723e+07	1.44856e+07	3.2698e+07	3.23151e+07	5.03841e+07	2.49504e+07	1.44232e+07	4.6833e+07	3.41301e+07	1.20969e+07	0	2.05287e+07	1.77972e+07	8.44755e+07	8.21019e+07	7.03162e+07	9.942e+07	9.15318e+07	9.02769e+07	5.53945e+07	6.92835e+07	6.61067e+07	1.12228e+08	9.87531e+07	1.21823e+08	1.7747e+08	1.85782e+08	1.97184e+08	2.31547e+08	2.43882e+08	2.25968e+08	1.39134e+08	4.14288e+08	3.06844e+08	2.53613e+08	2.91799e+08	2.07983e+08	1.65358e+08	5.69858e+07
tr|B2ANL0|B2ANL0_PODAN Podospora anserina S mat+ genomic DNA chromosome 6, supercontig 4 OS=Podospora anserina (strain S / ATCC MYA-4624 / DSM 980 / FGSC 10383) OX=515849 GN=PODANS_6_10820 PE=3 SV=1	0	6.81139e+06	1.62554e+07	3.13111e+07	2.8475e+07	3.38906e+07	3.52617e+07	3.20254e+07	2.43466e+07	2.38726e+07	1.96058e+07	1.04002e+07	1.30772e+07	2.24929e+07	1.69259e+07	2.24376e+07	2.24283e+07	2.53649e+07	4.81603e+06	1.25437e+06	1.68384e+07	1.831e+07	1.73426e+07	2.22304e+07	2.3499e+07	1.95039e+07	3.12222e+07	2.93699e+07	1.24813e+07	3.52954e+07	2.57471e+07	4.19932e+07	3.67676e+07	5.38886e+07	4.84601e+07	6.29335e+07	8.22238e+07	5.77424e+07	5.62759e+07	4.53815e+07	7.50598e+07	5.36426e+07	5.25476e+07	6.04294e+07	6.12103e+07	5.56312e+07	6.00149e+07	2.09281e+07
tr|A0A090CHP0|A0A090CHP0_PODAN Putative mitochondrial LSU ribosomal protein L17 OS=Podospora anserina (strain S / ATCC MYA-4624 / DSM 980 / FGSC 10383) OX=515849 PE=3 SV=1	0	955190	2.45567e+06	5.17502e+06	4.20979e+06	4.74604e+06	6.11788e+06	5.13658e+06	2.59687e+06	1.13698e+06	3.13943e+06	805529	472503	1.62002e+06	2.13598e+06	1.83085e+06	2.07969e+06	1.02152e+06	0	0	665449	1.61622e+06	2.37973e+06	1.58144e+06	2.87188e+06	2.60856e+06	2.2518e+06	2.23788e+06	757626	2.08987e+06	1.35498e+06	1.29159e+06	2.18195e+06	2.04914e+06	4.42205e+06	1.47373e+06	5.61066e+06	7.37188e+06	9.23565e+06	7.18185e+06	8.16572e+06	1.02367e+07	1.0079e+07	1.7552e+06	9.29517e+06	8.29911e+06	3.63431e+06	860746
tr|B2B678|B2B678_PODAN Podospora anserina S mat+ genomic DNA chromosome 2, supercontig 2 OS=Podospora anserina (strain S / ATCC MYA-4624 / DSM 980 / FGSC 10383) OX=515849 GN=PODANS_2_6980 PE=4 SV=1	0	0	0	0	0	0	0	0	0	0	0	0	0	0	0	0	0	0	0	0	0	0	0	0	0	0	0	0	0	0	0	0	0	0	0	0	0	0	2.09002e+06	1.705e+06	1.32737e+06	0	0	0	0	0	0	0
tr|A0A090C8N5|A0A090C8N5_PODAN Putative D-arabinitol 2-dehydrogenase [ribulose-forming] OS=Podospora anserina (strain S / ATCC MYA-4624 / DSM 980 / FGSC 10383) OX=515849 PE=4 SV=1	0	54823	1.08219e+06	1.57965e+06	2.74359e+06	949811	1.15878e+06	394984	1.67639e+06	705937	2.32207e+06	2.39787e+06	458570	2.866e+06	1.81077e+06	3.12466e+06	8.00222e+06	6.74033e+06	2.88092e+06	0	3.682e+06	7.9635e+06	1.24756e+07	1.67646e+07	2.2206e+07	3.2883e+07	2.98282e+07	4.61438e+07	3.18253e+07	7.70175e+07	5.00485e+07	9.89683e+07	1.36294e+08	2.02103e+08	2.794e+08	2.92552e+08	4.46056e+08	4.19473e+08	6.70576e+08	1.57305e+09	1.95068e+09	2.63695e+08	2.88156e+08	6.32871e+08	6.26359e+08	6.14907e+08	3.36755e+08	2.95327e+07
tr|B2ALP2|B2ALP2_PODAN Podospora anserina S mat+ genomic DNA chromosome 5, supercontig 4 OS=Podospora anserina (strain S / ATCC MYA-4624 / DSM 980 / FGSC 10383) OX=515849 GN=PODANS_5_4220 PE=4 SV=1	0	0	0	0	0	0	0	0	0	0	0	0	0	0	0	0	0	0	0	0	0	0	0	0	0	0	0	0	0	0	0	0	0	0	0	0	0	0	0	1.32694e+06	1.32737e+06	0	0	0	0	0	0	0
tr|B2B1B8|B2B1B8_PODAN Allantoicase OS=Podospora anserina (strain S / ATCC MYA-4624 / DSM 980 / FGSC 10383) OX=515849 GN=PODANS_3_8840 PE=3 SV=1	0	0	0	0	0	0	0	0	0	0	0	0	0	0	0	0	0	0	0	0	0	0	0	0	0	0	0	0	0	0	0	0	0	0	0	0	0	0	0	1.51869e+07	792621	0	0	0	0	0	0	0
tr|B2AN72|B2AN72_PODAN Glucose-6-phosphate isomerase OS=Podospora anserina (strain S / ATCC MYA-4624 / DSM 980 / FGSC 10383) OX=515849 GN=PODANS_6_9140 PE=3 SV=1	0	0	0	0	0	0	0	0	0	0	0	0	0	0	0	0	0	0	0	0	0	0	0	0	0	0	0	0	0	0	0	0	0	0	0	0	0	0	0	2.4376e+07	618055	0	0	0	0	0	0	0
tr|B2AFJ8|B2AFJ8_PODAN Podospora anserina S mat+ genomic DNA chromosome 5, supercontig 7 OS=Podospora anserina (strain S / ATCC MYA-4624 / DSM 980 / FGSC 10383) OX=515849 GN=PODANS_5_11820 PE=4 SV=1	0	0	0	0	0	0	0	0	0	0	0	0	0	0	0	0	0	0	0	0	0	790183	438900	1.09739e+06	2.30163e+06	3.86766e+06	1.34673e+06	2.42792e+06	1.59815e+06	3.79401e+06	1.78596e+06	2.24541e+06	321387	2.22541e+06	6.90046e+06	0	2.1144e+06	5.70482e+06	1.30442e+07	1.43049e+08	1.30514e+07	4.23747e+06	692670	0	3.07002e+06	2.47596e+07	2.30744e+06	0
tr|B2ANV3|B2ANV3_PODAN Podospora anserina S mat+ genomic DNA chromosome 7, supercontig 3 OS=Podospora anserina (strain S / ATCC MYA-4624 / DSM 980 / FGSC 10383) OX=515849 GN=PODANS_7_1340 PE=3 SV=1	0	0	0	0	0	0	0	0	0	0	0	0	0	0	0	0	0	0	0	0	0	0	0	0	0	141894	0	0	0	0	0	0	0	612964	919549	208550	0	667407	4.82235e+06	1.49783e+07	3.99803e+06	0	0	0	0	0	0	0
tr|B2ACP5|B2ACP5_PODAN Podospora anserina S mat+ genomic DNA chromosome 3, supercontig 1 OS=Podospora anserina (strain S / ATCC MYA-4624 / DSM 980 / FGSC 10383) OX=515849 GN=PODANS_3_1650 PE=4 SV=1;tr|B2AEC6|B2AEC6_PODAN Podospora anserina S mat+ genomic D	0	0	0	0	0	0	0	0	0	0	0	0	0	0	0	0	0	0	0	0	0	0	0	0	0	0	0	0	0	0	0	0	0	0	0	0	0	443295	1.02095e+06	0	0	0	0	0	0	0	0	0
tr|B2AUQ0|B2AUQ0_PODAN Podospora anserina S mat+ genomic DNA chromosome 1, supercontig 4 OS=Podospora anserina (strain S / ATCC MYA-4624 / DSM 980 / FGSC 10383) OX=515849 GN=PODANS_1_19870 PE=4 SV=1	0	0	0	0	0	0	0	0	0	0	0	0	0	0	0	0	0	0	0	0	0	0	0	0	0	0	0	0	0	0	0	0	0	0	0	0	0	0	221931	0	0	0	0	0	0	0	0	0
tr|B2VLG6|B2VLG6_PODAN CDP-diacylglycerol--serine O-phosphatidyltransferase OS=Podospora anserina (strain S / ATCC MYA-4624 / DSM 980 / FGSC 10383) OX=515849 GN=PODANS_5_6080 PE=3 SV=1	0	0	0	0	0	0	0	0	0	0	0	0	0	0	0	0	0	0	0	0	0	0	0	0	0	0	0	0	0	0	0	0	0	0	0	0	0	0	0	0	0	0	0	0	0	0	0	0
tr|B2B3W9|B2B3W9_PODAN Podospora anserina S mat+ genomic DNA chromosome 6, supercontig 2 OS=Podospora anserina (strain S / ATCC MYA-4624 / DSM 980 / FGSC 10383) OX=515849 GN=PODANS_6_7520 PE=4 SV=1	0	0	0	0	0	0	0	0	0	0	0	0	0	0	0	0	0	0	0	0	0	0	0	0	0	0	0	0	0	0	0	0	0	0	0	0	0	0	0	0	0	0	0	0	0	0	0	0
tr|B2AWL1|B2AWL1_PODAN Podospora anserina S mat+ genomic DNA chromosome 7, supercontig 1 OS=Podospora anserina (strain S / ATCC MYA-4624 / DSM 980 / FGSC 10383) OX=515849 GN=PODANS_7_7530 PE=4 SV=1	0	0	0	0	0	0	0	0	0	0	0	0	0	0	0	0	0	0	0	0	0	0	0	0	0	0	0	0	0	0	0	0	0	0	0	0	0	0	0	0	0	0	0	0	0	0	0	0
tr|B2AAE2|B2AAE2_PODAN Podospora anserina S mat+ genomic DNA chromosome 1, supercontig 1 OS=Podospora anserina (strain S / ATCC MYA-4624 / DSM 980 / FGSC 10383) OX=515849 GN=PODANS_1_3700 PE=4 SV=1	0	0	0	0	0	0	0	0	0	0	0	0	0	0	0	0	0	0	0	0	0	0	0	0	0	0	0	0	0	0	0	0	0	0	0	0	0	0	0	3.15198e+06	1.46376e+06	0	0	0	0	0	0	0
tr|B2AEW9|B2AEW9_PODAN Podospora anserina S mat+ genomic DNA chromosome 5, supercontig 1 OS=Podospora anserina (strain S / ATCC MYA-4624 / DSM 980 / FGSC 10383) OX=515849 GN=PODANS_5_1270 PE=4 SV=1	0	0	0	133662	0	0	0	345073	0	0	0	0	0	0	0	0	0	0	0	0	0	221938	328630	0	0	0	0	0	0	0	0	0	0	0	0	0	0	0	0	0	0	0	0	0	0	0	0	0
tr|B2B7K8|B2B7K8_PODAN Podospora anserina S mat+ genomic DNA chromosome 2, supercontig 2 OS=Podospora anserina (strain S / ATCC MYA-4624 / DSM 980 / FGSC 10383) OX=515849 GN=PODANS_2_11450 PE=4 SV=1	0	0	0	0	0	0	0	0	0	0	0	0	0	0	0	0	0	0	0	0	0	0	0	0	0	0	0	0	0	0	0	0	0	0	0	0	0	0	0	0	0	0	0	0	0	0	0	0
tr|B2B5X5|B2B5X5_PODAN Peptidyl-prolyl cis-trans isomerase OS=Podospora anserina (strain S / ATCC MYA-4624 / DSM 980 / FGSC 10383) OX=515849 GN=PODANS_2_6070 PE=3 SV=1	0	0	0	0	0	0	0	0	0	0	0	0	0	0	0	0	0	0	0	0	0	0	0	0	0	0	0	0	410516	3.81689e+06	360692	0	860029	0	0	0	0	0	0	3.25948e+06	0	0	0	0	0	0	0	0
tr|B2AA16|B2AA16_PODAN Endoplasmic reticulum transmembrane protein OS=Podospora anserina (strain S / ATCC MYA-4624 / DSM 980 / FGSC 10383) OX=515849 GN=PODANS_1_2500 PE=3 SV=1	0	0	0	0	0	0	0	0	0	0	0	0	0	0	0	0	0	0	0	0	0	0	0	0	0	0	0	0	0	0	0	0	0	0	0	0	0	0	0	0	0	0	0	0	0	0	0	0
tr|B2B1W2|B2B1W2_PODAN Podospora anserina S mat+ genomic DNA chromosome 6, supercontig 2 OS=Podospora anserina (strain S / ATCC MYA-4624 / DSM 980 / FGSC 10383) OX=515849 GN=PODANS_6_4650 PE=4 SV=1	0	0	0	0	0	0	0	0	0	0	0	0	0	0	0	0	0	0	0	0	0	0	0	0	0	0	0	0	0	0	0	0	0	0	0	0	0	0	0	0	0	0	0	0	0	0	0	0
tr|B2A9Q8|B2A9Q8_PODAN Podospora anserina S mat+ genomic DNA chromosome 1, supercontig 1 OS=Podospora anserina (strain S / ATCC MYA-4624 / DSM 980 / FGSC 10383) OX=515849 GN=PODANS_1_1460 PE=4 SV=1	0	0	0	0	0	0	0	0	0	0	0	0	0	0	0	0	0	0	0	0	0	0	0	0	0	0	0	0	0	0	0	0	0	0	0	0	0	298977	0	0	0	0	0	0	0	0	0	0
tr|B2B859|B2B859_PODAN Podospora anserina S mat+ genomic DNA chromosome 2, supercontig 2 OS=Podospora anserina (strain S / ATCC MYA-4624 / DSM 980 / FGSC 10383) OX=515849 GN=PODANS_2_13410 PE=4 SV=1	0	0	0	0	0	0	0	0	0	0	0	0	0	0	0	0	0	0	0	0	0	0	0	0	0	0	0	0	0	0	0	0	0	0	0	0	0	0	0	0	0	0	262025	0	0	0	0	0
tr|B2AW58|B2AW58_PODAN Podospora anserina S mat+ genomic DNA chromosome 7, supercontig 1 OS=Podospora anserina (strain S / ATCC MYA-4624 / DSM 980 / FGSC 10383) OX=515849 GN=PODANS_7_6030 PE=4 SV=1	0	0	2.05653e+06	3.4285e+06	3.75808e+06	0	2.31203e+06	0	2.33498e+06	1.28535e+06	1.53992e+06	2.49927e+06	4.1289e+06	3.0992e+06	2.38353e+06	2.09898e+06	2.82849e+06	2.93398e+06	3.21832e+06	5.93465e+06	2.3935e+06	3.24958e+06	8.62683e+06	4.63812e+06	6.67729e+06	7.1698e+06	5.24795e+06	4.66272e+06	3.43538e+06	7.9047e+06	5.2965e+06	1.33511e+07	7.53897e+06	7.80574e+06	2.25409e+07	4.56806e+07	3.07633e+07	3.82097e+07	6.81354e+07	1.28341e+08	1.26857e+08	1.4155e+08	1.18051e+08	9.23063e+07	4.79187e+07	1.64426e+07	1.19772e+07	2.60031e+06
tr|B2ABD6|B2ABD6_PODAN Peroxidase OS=Podospora anserina (strain S / ATCC MYA-4624 / DSM 980 / FGSC 10383) OX=515849 GN=PODANS_1_6960 PE=3 SV=1	245510	7.17683e+06	1.27925e+07	2.03301e+07	2.39328e+07	2.00504e+07	1.44634e+07	1.89941e+07	2.78081e+07	1.35025e+07	1.90866e+07	8.66483e+06	3.8432e+06	1.57958e+07	2.28256e+07	2.36323e+07	3.4133e+07	3.33097e+07	1.41027e+07	1.94645e+06	1.01098e+07	3.17572e+07	3.98096e+07	3.30652e+07	5.86517e+07	5.67162e+07	4.82062e+07	7.2428e+07	3.49634e+07	4.81474e+07	5.41561e+07	1.0132e+08	1.17111e+08	1.38287e+08	1.8259e+08	1.33354e+08	3.33312e+08	3.51147e+08	1.32751e+09	6.91673e+08	7.39125e+08	4.31054e+08	6.28489e+08	5.42393e+08	5.03741e+08	4.246e+08	3.23603e+08	1.10155e+08
tr|B2AYB8|B2AYB8_PODAN Mitochondrial intermediate peptidase OS=Podospora anserina (strain S / ATCC MYA-4624 / DSM 980 / FGSC 10383) OX=515849 GN=PODANS_1_10580 PE=3 SV=1	0	0	97526.9	24049	0	0	0	29076.6	0	0	0	33778	32696.6	55129.9	0	154673	467900	1.05028e+06	175348	876164	918545	1.6619e+06	2.45065e+06	2.58224e+06	3.74847e+06	2.02806e+06	1.74932e+06	1.48492e+06	712613	845257	591845	940489	692979	1.12758e+06	1.73964e+06	1.93713e+06	4.07655e+06	5.7444e+06	1.14902e+07	1.50299e+07	9.8789e+06	1.04074e+07	1.03601e+07	1.07989e+07	7.31523e+06	4.81116e+06	1.434e+06	370573
tr|B2B7H4|B2B7H4_PODAN Podospora anserina S mat+ genomic DNA chromosome 2, supercontig 2 OS=Podospora anserina (strain S / ATCC MYA-4624 / DSM 980 / FGSC 10383) OX=515849 GN=PODANS_2_11120 PE=3 SV=1	0	0	0	0	0	0	0	0	0	0	0	0	0	0	0	0	0	0	0	0	0	0	0	0	0	0	0	0	0	0	0	0	0	0	0	0	0	0	0	0	0	0	0	0	0	0	0	0
tr|B2AS07|B2AS07_PODAN Peroxisomal membrane protein PEX16 OS=Podospora anserina (strain S / ATCC MYA-4624 / DSM 980 / FGSC 10383) OX=515849 GN=PODANS_1_21920 PE=3 SV=1	0	0	0	0	0	0	0	0	0	0	0	0	0	0	0	0	0	0	0	0	0	0	0	0	0	0	0	0	0	0	0	0	0	0	0	0	0	0	0	0	0	209654	194064	0	0	0	0	0
tr|B2AT97|B2AT97_PODAN Podospora anserina S mat+ genomic DNA chromosome 1, supercontig 4 OS=Podospora anserina (strain S / ATCC MYA-4624 / DSM 980 / FGSC 10383) OX=515849 GN=PODANS_1_15130 PE=4 SV=1	0	0	20695.1	0	0	0	0	0	0	0	0	0	0	0	0	140654	115842	0	0	0	0	0	84167.1	77892.4	0	0	0	0	0	0	0	0	0	281379	0	0	0	0	0	0	0	0	249432	118653	0	0	0	0
tr|B2ABE8|B2ABE8_PODAN Podospora anserina S mat+ genomic DNA chromosome 1, supercontig 5 OS=Podospora anserina (strain S / ATCC MYA-4624 / DSM 980 / FGSC 10383) OX=515849 GN=PODANS_1_20850 PE=4 SV=1	0	0	0	0	0	0	0	0	0	0	0	0	0	0	0	0	0	0	0	0	0	0	0	0	0	0	0	0	0	0	0	0	0	0	0	0	0	0	0	0	0	0	537689	0	0	0	0	0
tr|B2B592|B2B592_PODAN Podospora anserina S mat+ genomic DNA chromosome 2, supercontig 2 OS=Podospora anserina (strain S / ATCC MYA-4624 / DSM 980 / FGSC 10383) OX=515849 GN=PODANS_2_3910 PE=4 SV=1	0	0	0	0	0	0	0	0	0	0	0	0	0	0	0	0	0	0	0	0	0	0	0	0	117090	252487	0	0	0	0	0	0	0	0	0	0	0	0	0	0	0	0	568309	0	0	0	0	0
tr|B2B744|B2B744_PODAN Podospora anserina S mat+ genomic DNA chromosome 2, supercontig 2 OS=Podospora anserina (strain S / ATCC MYA-4624 / DSM 980 / FGSC 10383) OX=515849 GN=PODANS_2_9850 PE=4 SV=1	0	0	0	0	0	0	0	0	0	0	0	0	0	0	0	0	0	0	0	0	0	0	76149.8	0	0	162196	0	0	0	0	0	0	0	27721.3	83966.3	0	0	0	0	0	0	0	465304	0	0	155964	279034	0
tr|B2AC27|B2AC27_PODAN Podospora anserina S mat+ genomic DNA chromosome 2, supercontig 3 OS=Podospora anserina (strain S / ATCC MYA-4624 / DSM 980 / FGSC 10383) OX=515849 GN=PODANS_2_14220 PE=4 SV=1	0	0	0	0	0	0	0	0	0	0	0	0	0	0	0	0	0	0	0	0	0	0	0	0	0	0	0	0	0	0	0	0	0	0	0	0	0	0	0	0	0	0	1.67725e+06	0	0	0	897893	0
tr|B2ALS1|B2ALS1_PODAN Podospora anserina S mat+ genomic DNA chromosome 1, supercontig 3 OS=Podospora anserina (strain S / ATCC MYA-4624 / DSM 980 / FGSC 10383) OX=515849 GN=PODANS_1_13720 PE=4 SV=1	0	0	0	0	0	0	0	0	0	0	0	0	0	0	0	0	0	0	0	0	0	0	0	0	0	0	0	0	0	0	0	0	0	0	0	0	0	0	0	0	0	0	1.20862e+06	0	0	0	0	0
tr|A0A090CP90|A0A090CP90_PODAN Putative mitochondrial LSU ribosomal protein L22 OS=Podospora anserina (strain S / ATCC MYA-4624 / DSM 980 / FGSC 10383) OX=515849 PE=3 SV=1	0	1.59327e+06	3.20534e+06	2.40181e+06	652025	3.52854e+06	1.81185e+06	2.57916e+06	1.20546e+06	0	2.77894e+06	7.68598e+06	0	0	891654	485741	3.26615e+06	1.02009e+06	0	0	0	1.36609e+06	1.33074e+06	1.61586e+06	391656	326428	0	0	0	0	0	0	0	0	0	0	0	0	0	0	0	0	3.45525e+08	2.56546e+07	1.27904e+06	0	1.49202e+06	345597
tr|B2AMN2|B2AMN2_PODAN Podospora anserina S mat+ genomic DNA chromosome 5, supercontig 5 OS=Podospora anserina (strain S / ATCC MYA-4624 / DSM 980 / FGSC 10383) OX=515849 GN=PODANS_5_4590 PE=3 SV=1	0	0	0	0	0	0	0	0	0	0	0	0	0	0	0	0	0	0	0	0	0	0	0	0	0	0	0	0	0	0	0	0	0	0	0	0	0	0	0	0	0	0	4.52173e+06	0	0	0	0	0
tr|B2AMQ8|B2AMQ8_PODAN Podospora anserina S mat+ genomic DNA chromosome 5, supercontig 5 OS=Podospora anserina (strain S / ATCC MYA-4624 / DSM 980 / FGSC 10383) OX=515849 GN=PODANS_5_4880 PE=4 SV=1	0	0	0	0	0	0	0	0	0	0	0	0	0	0	0	0	0	0	0	0	0	0	0	0	0	0	0	0	0	0	0	0	0	0	0	0	0	0	0	0	0	0	873511	0	0	0	0	0
tr|B2ATC4|B2ATC4_PODAN Podospora anserina S mat+ genomic DNA chromosome 1, supercontig 4 OS=Podospora anserina (strain S / ATCC MYA-4624 / DSM 980 / FGSC 10383) OX=515849 GN=PODANS_1_15380 PE=4 SV=1	0	0	0	0	0	0	0	0	0	0	0	0	0	0	0	0	0	0	0	0	0	0	0	0	0	0	0	0	0	0	0	0	0	0	17012	17468.1	0	0	0	0	0	0	350960	0	0	0	0	0
tr|A0A090C9Y3|A0A090C9Y3_PODAN Uncharacterized protein OS=Podospora anserina (strain S / ATCC MYA-4624 / DSM 980 / FGSC 10383) OX=515849 PE=4 SV=1	0	0	0	0	0	0	0	0	0	0	0	0	0	0	0	0	0	0	0	0	0	0	0	0	0	0	0	0	0	0	0	0	0	0	0	0	0	0	0	0	0	0	247697	0	132859	74400.1	43288.3	0
tr|A0A090C9C2|A0A090C9C2_PODAN Putative signal transduction histidine-protein kinase OS=Podospora anserina (strain S / ATCC MYA-4624 / DSM 980 / FGSC 10383) OX=515849 PE=4 SV=1	0	0	0	0	0	0	0	0	0	0	0	0	0	0	0	0	0	0	0	0	0	0	0	0	0	0	0	0	0	0	0	0	0	0	0	0	0	0	0	0	0	0	826899	0	0	592512	0	0
sp|B2B2C5|NAGS_PODAN Amino-acid acetyltransferase, mitochondrial OS=Podospora anserina (strain S / ATCC MYA-4624 / DSM 980 / FGSC 10383) OX=515849 GN=ARG2 PE=3 SV=1	0	0	0	0	0	0	0	0	0	0	0	0	0	0	0	0	0	0	0	494576	0	0	0	0	0	0	0	0	0	0	0	0	0	0	67054.7	0	145229	49059.6	0	0	531916	568704	810334	229181	97405	556821	254352	54240
tr|B2AY10|B2AY10_PODAN Podospora anserina S mat+ genomic DNA chromosome 1, supercontig 2 OS=Podospora anserina (strain S / ATCC MYA-4624 / DSM 980 / FGSC 10383) OX=515849 GN=PODANS_1_9500 PE=4 SV=1	0	0	0	0	0	0	304807	203465	253125	0	0	0	0	245524	0	566911	1.73813e+06	2.33426e+06	0	0	417143	274043	1.09395e+06	612526	332796	911087	0	353965	0	0	0	0	482457	0	491234	773259	0	1.39922e+06	1.22776e+06	0	0	3.43079e+06	3.91104e+06	2.46858e+06	0	1.4865e+06	3.37816e+06	721914
tr|B2AZ41|B2AZ41_PODAN Podospora anserina S mat+ genomic DNA chromosome 3, supercontig 2 OS=Podospora anserina (strain S / ATCC MYA-4624 / DSM 980 / FGSC 10383) OX=515849 GN=PODANS_3_4040 PE=4 SV=1	0	0	0	0	0	0	0	0	0	0	0	0	0	0	0	0	0	0	0	0	0	0	0	0	0	0	0	0	0	0	0	0	0	0	0	0	0	0	0	0	0	0	0	0	0	0	105006	0
tr|B2B0K4|B2B0K4_PODAN Podospora anserina S mat+ genomic DNA chromosome 3, supercontig 2 OS=Podospora anserina (strain S / ATCC MYA-4624 / DSM 980 / FGSC 10383) OX=515849 GN=PODANS_3_5760 PE=3 SV=1	0	0	0	0	0	0	0	0	0	0	0	0	0	0	0	0	0	0	0	0	0	0	0	0	0	0	0	0	0	304822	0	0	0	0	0	0	0	0	0	0	0	0	0	0	0	0	581117	0
tr|B2B2C0|B2B2C0_PODAN Podospora anserina S mat+ genomic DNA chromosome 6, supercontig 2 OS=Podospora anserina (strain S / ATCC MYA-4624 / DSM 980 / FGSC 10383) OX=515849 GN=PODANS_6_3670 PE=4 SV=1	0	0	369326	331276	277450	199729	318762	329368	101342	0	0	0	0	66395	0	0	0	0	0	0	0	0	0	0	0	0	0	0	0	0	0	0	0	0	0	0	0	0	0	0	0	0	0	0	0	0	1.12679e+06	441424
tr|B2ADX0|B2ADX0_PODAN Podospora anserina S mat+ genomic DNA chromosome 4, supercontig 2 OS=Podospora anserina (strain S / ATCC MYA-4624 / DSM 980 / FGSC 10383) OX=515849 GN=PODANS_0_360 PE=4 SV=1	0	0	0	0	0	0	0	0	0	0	0	0	0	0	0	0	0	0	0	0	0	0	0	0	0	0	0	0	0	0	0	0	0	0	0	0	0	0	0	0	0	0	0	0	0	0	3.58985e+06	1.62884e+06
tr|B2B483|B2B483_PODAN Podospora anserina S mat+ genomic DNA chromosome 2, supercontig 2 OS=Podospora anserina (strain S / ATCC MYA-4624 / DSM 980 / FGSC 10383) OX=515849 GN=PODANS_2_390 PE=4 SV=1	0	0	0	0	0	0	0	0	0	0	0	0	0	0	0	0	0	0	0	0	0	0	0	0	0	0	0	0	0	0	0	0	0	0	0	0	0	0	0	0	0	0	0	0	0	0	2.79501e+06	429384
tr|B2B111|B2B111_PODAN 1,3-beta-glucanosyltransferase OS=Podospora anserina (strain S / ATCC MYA-4624 / DSM 980 / FGSC 10383) OX=515849 GN=PODANS_3_7980 PE=3 SV=1	0	0	0	0	0	0	0	0	0	0	0	0	0	0	0	0	0	0	0	0	0	0	0	0	0	0	0	0	0	0	0	0	0	0	0	0	0	0	0	0	0	0	0	0	0	0	1.03923e+06	152737
tr|B2B799|B2B799_PODAN Leukotriene A(4) hydrolase OS=Podospora anserina (strain S / ATCC MYA-4624 / DSM 980 / FGSC 10383) OX=515849 GN=PODANS_2_10380 PE=3 SV=1	0	0	0	0	0	0	0	0	0	0	0	0	0	0	0	0	0	0	0	0	0	0	0	0	0	0	0	0	0	0	0	0	0	0	0	0	0	0	0	0	0	0	0	0	0	0	8.6383e+07	9.87244e+06
tr|B2ATF1|B2ATF1_PODAN Podospora anserina S mat+ genomic DNA chromosome 1, supercontig 4 OS=Podospora anserina (strain S / ATCC MYA-4624 / DSM 980 / FGSC 10383) OX=515849 GN=PODANS_1_15640 PE=4 SV=1	0	0	0	0	0	0	0	0	0	0	0	0	0	0	0	0	0	0	0	0	0	0	0	0	0	0	0	0	0	0	0	0	0	0	0	0	0	0	0	0	0	0	0	0	0	0	1.41285e+07	160224
tr|B2AQT8|B2AQT8_PODAN Podospora anserina S mat+ genomic DNA chromosome 4, supercontig 4 OS=Podospora anserina (strain S / ATCC MYA-4624 / DSM 980 / FGSC 10383) OX=515849 GN=PODANS_4_3200 PE=4 SV=1	0	0	0	0	0	0	0	0	0	0	0	0	0	0	0	0	0	0	0	0	0	0	0	0	0	0	0	0	0	0	0	0	0	0	0	0	0	0	0	0	0	0	0	0	0	0	1.30837e+06	0
tr|B2B7G0|B2B7G0_PODAN Podospora anserina S mat+ genomic DNA chromosome 2, supercontig 2 OS=Podospora anserina (strain S / ATCC MYA-4624 / DSM 980 / FGSC 10383) OX=515849 GN=PODANS_2_10980 PE=3 SV=1	0	0	0	0	0	0	0	0	0	0	0	0	0	0	0	0	0	0	0	0	0	0	0	0	0	0	0	0	0	0	0	0	0	0	0	0	0	0	0	0	0	0	0	0	0	0	166298	0
tr|B2AL36|B2AL36_PODAN Podospora anserina S mat+ genomic DNA chromosome 5, supercontig 9 OS=Podospora anserina (strain S / ATCC MYA-4624 / DSM 980 / FGSC 10383) OX=515849 GN=PODANS_5_8590 PE=3 SV=1	0	0	0	0	0	0	0	0	0	0	0	0	0	0	0	0	0	0	0	0	0	0	0	0	0	0	0	0	0	0	0	0	0	0	0	0	0	0	0	0	0	0	0	0	0	0	453278	330279
tr|A0A090CER3|A0A090CER3_PODAN Nitroreductase domain-containing protein OS=Podospora anserina (strain S / ATCC MYA-4624 / DSM 980 / FGSC 10383) OX=515849 PE=4 SV=1	0	0	0	0	0	0	0	0	0	0	0	0	0	0	0	0	0	0	0	0	0	0	0	0	0	0	0	0	0	0	0	0	0	0	0	0	0	0	0	0	0	0	0	0	0	0	567843	671480
tr|B2B713|B2B713_PODAN Podospora anserina S mat+ genomic DNA chromosome 2, supercontig 2 OS=Podospora anserina (strain S / ATCC MYA-4624 / DSM 980 / FGSC 10383) OX=515849 GN=PODANS_2_9550 PE=4 SV=1	0	149747	335457	170945	277364	149489	478950	191604	65406.8	0	0	0	0	0	0	0	27405.8	0	0	0	0	0	0	0	0	0	0	0	0	0	0	0	0	0	0	0	0	0	0	0	0	0	116774	0	124411	0	923422	0
tr|A0A090CBZ2|A0A090CBZ2_PODAN GTP:AMP phosphotransferase, mitochondrial OS=Podospora anserina (strain S / ATCC MYA-4624 / DSM 980 / FGSC 10383) OX=515849 GN=ADK2 PE=3 SV=1	0	0	0	0	0	0	0	0	0	0	0	0	0	0	0	0	0	0	0	0	0	0	0	0	0	0	0	0	0	0	0	0	0	0	0	0	0	0	3.12287e+06	1.69116e+06	1.67158e+06	0	0	0	1.524e+06	1.35928e+06	2.69038e+06	1.04325e+06
tr|A0A090CEP7|A0A090CEP7_PODAN Putative citrate lyase subunit beta-like OS=Podospora anserina (strain S / ATCC MYA-4624 / DSM 980 / FGSC 10383) OX=515849 PE=4 SV=1	0	0	0	0	0	0	0	0	0	0	0	0	0	0	0	0	0	0	0	0	0	0	0	0	0	0	0	0	0	0	0	0	0	0	0	0	0	0	2.16983e+07	1.08147e+07	7.11903e+06	0	0	1.03465e+06	2.74947e+06	6.79468e+06	2.39622e+07	1.45889e+07
tr|B2AYK7|B2AYK7_PODAN Threonyl-tRNA synthetase OS=Podospora anserina (strain S / ATCC MYA-4624 / DSM 980 / FGSC 10383) OX=515849 GN=PODANS_1_11430 PE=3 SV=1	0	45242.4	52174.7	87666.6	88462.6	81313	317809	91818.7	0	0	0	0	0	0	0	43415.2	0	79047	0	0	0	71254.1	128829	126304	62290.3	155656	112794	115498	212989	143802	0	147925	189044	1.88865e+06	1.7623e+06	1.14114e+06	3.06629e+06	1.69474e+06	4.95874e+06	1.90737e+06	1.74365e+06	1.12156e+06	2.04756e+06	2.74165e+06	3.71714e+06	5.9581e+06	7.05507e+06	5.95638e+06
tr|B2ACQ8|B2ACQ8_PODAN Aspartate aminotransferase OS=Podospora anserina (strain S / ATCC MYA-4624 / DSM 980 / FGSC 10383) OX=515849 GN=PODANS_3_1780 PE=3 SV=1	0	0	0	0	0	0	0	0	0	0	0	0	0	0	0	0	0	0	0	0	0	0	0	0	0	0	0	0	0	162346	0	500184	146262	182884	215742	0	0	0	0	0	0	0	0	0	0	226793	574505	488344
tr|B2AQK3|B2AQK3_PODAN Podospora anserina S mat+ genomic DNA chromosome 4, supercontig 4 OS=Podospora anserina (strain S / ATCC MYA-4624 / DSM 980 / FGSC 10383) OX=515849 GN=PODANS_4_3880 PE=4 SV=1	0	0	0	0	0	0	0	0	0	0	0	0	0	0	0	0	0	0	0	0	0	0	0	0	0	0	0	0	0	0	0	0	0	0	0	0	0	0	0	0	0	0	0	0	238274	0	269167	223351
tr|B2B6I7|B2B6I7_PODAN Podospora anserina S mat+ genomic DNA chromosome 2, supercontig 2 OS=Podospora anserina (strain S / ATCC MYA-4624 / DSM 980 / FGSC 10383) OX=515849 GN=PODANS_2_7910 PE=4 SV=1	0	0	0	0	0	0	0	0	0	0	0	0	0	0	0	0	0	0	0	0	0	0	0	0	0	80423.8	0	117527	0	0	0	0	0	0	440119	0	673523	387332	1.32135e+06	0	1.91669e+06	1.13361e+06	2.43853e+06	1.20539e+06	1.54881e+06	2.46965e+06	5.18994e+06	6.54922e+06
tr|B2AY82|B2AY82_PODAN Protein disulfide-isomerase OS=Podospora anserina (strain S / ATCC MYA-4624 / DSM 980 / FGSC 10383) OX=515849 GN=PODANS_1_10200 PE=3 SV=1	0	0	0	0	0	0	0	0	0	0	0	0	0	0	0	0	0	0	0	0	0	0	0	0	0	0	0	0	0	0	0	0	0	0	0	0	0	0	0	0	0	0	0	0	118789	1.99672e+06	7.17023e+07	7.48017e+06
tr|B2AS94|B2AS94_PODAN Podospora anserina S mat+ genomic DNA chromosome 1, supercontig 6 OS=Podospora anserina (strain S / ATCC MYA-4624 / DSM 980 / FGSC 10383) OX=515849 GN=PODANS_1_22760 PE=4 SV=1	0	0	0	0	0	0	0	0	0	0	0	0	0	0	0	0	0	0	0	0	0	0	0	0	0	0	0	0	0	0	0	0	0	0	0	0	0	0	0	0	0	0	0	0	0	0	0	0
tr|B2AMZ5|B2AMZ5_PODAN Podospora anserina S mat+ genomic DNA chromosome 6, supercontig 4 OS=Podospora anserina (strain S / ATCC MYA-4624 / DSM 980 / FGSC 10383) OX=515849 GN=PODANS_6_8470 PE=3 SV=1	0	0	0	0	0	0	0	0	0	0	0	0	0	0	0	0	0	0	0	0	0	0	0	0	0	0	0	0	0	0	0	0	0	0	0	0	0	0	0	0	0	0	0	0	0	0	0	0
tr|A0A090CNH6|A0A090CNH6_PODAN Uncharacterized protein OS=Podospora anserina (strain S / ATCC MYA-4624 / DSM 980 / FGSC 10383) OX=515849 PE=4 SV=1	0	0	0	0	0	0	0	0	0	0	0	0	0	0	0	0	0	0	0	0	0	0	0	0	0	0	0	0	0	0	0	0	0	0	0	0	0	0	0	0	0	0	0	0	0	0	0	0
tr|B2AQL2|B2AQL2_PODAN Podospora anserina S mat+ genomic DNA chromosome 4, supercontig 4 OS=Podospora anserina (strain S / ATCC MYA-4624 / DSM 980 / FGSC 10383) OX=515849 GN=PODANS_4_3820 PE=3 SV=1	0	0	0	0	0	0	0	0	0	0	0	0	0	0	0	0	0	0	0	0	0	0	0	0	0	0	0	0	0	0	0	0	0	0	0	0	0	0	0	0	0	0	0	0	0	0	0	0
tr|B2AWB5|B2AWB5_PODAN Podospora anserina S mat+ genomic DNA chromosome 7, supercontig 1 OS=Podospora anserina (strain S / ATCC MYA-4624 / DSM 980 / FGSC 10383) OX=515849 GN=PODANS_7_6600 PE=4 SV=1	0	0	0	0	0	0	0	0	0	0	0	0	0	0	0	0	0	0	0	0	0	0	0	0	0	0	0	0	0	0	0	0	0	0	0	0	0	0	0	0	0	0	0	0	0	0	0	0
tr|B2B7D0|B2B7D0_PODAN Podospora anserina S mat+ genomic DNA chromosome 2, supercontig 2 OS=Podospora anserina (strain S / ATCC MYA-4624 / DSM 980 / FGSC 10383) OX=515849 GN=PODANS_2_10690 PE=4 SV=1	0	0	0	0	0	0	0	0	0	0	0	0	0	0	0	0	0	0	0	0	0	0	0	0	0	0	0	0	0	0	0	0	0	0	0	0	0	0	0	0	0	0	0	0	0	0	0	0
tr|B2AAB1|B2AAB1_PODAN Podospora anserina S mat+ genomic DNA chromosome 1, supercontig 1 OS=Podospora anserina (strain S / ATCC MYA-4624 / DSM 980 / FGSC 10383) OX=515849 GN=PODANS_1_3440 PE=4 SV=1	0	0	0	0	0	0	0	0	0	0	0	0	0	0	0	0	0	0	0	0	0	0	0	0	0	0	0	0	0	0	0	0	0	0	0	0	0	0	0	0	0	0	0	0	0	0	708131	1.18839e+06
tr|B2AVG9|B2AVG9_PODAN Podospora anserina S mat+ genomic DNA chromosome 7, supercontig 1 OS=Podospora anserina (strain S / ATCC MYA-4624 / DSM 980 / FGSC 10383) OX=515849 GN=PODANS_7_2990 PE=4 SV=1	0	0	0	0	0	0	0	0	0	0	0	0	0	0	0	0	0	0	0	0	0	0	0	0	0	0	0	0	0	0	0	0	0	0	0	0	0	0	3.65683e+06	3.84306e+06	0	0	0	0	0	0	0	0
tr|B2AXF8|B2AXF8_PODAN Podospora anserina S mat+ genomic DNA chromosome 7, supercontig 1 OS=Podospora anserina (strain S / ATCC MYA-4624 / DSM 980 / FGSC 10383) OX=515849 GN=PODANS_7_10420 PE=4 SV=1	0	122439	318561	614785	757411	755977	0	1.17168e+06	1.54042e+06	1.45394e+06	1.79629e+06	1.27889e+06	1.07373e+06	1.54114e+06	2.6475e+06	4.12173e+06	5.99941e+06	7.93625e+06	8.61177e+06	1.68822e+06	4.53019e+06	5.6714e+06	7.30089e+06	1.09603e+07	1.63508e+07	1.23436e+07	1.11381e+07	1.31009e+07	1.58811e+06	9.13669e+06	5.3178e+06	6.59762e+06	6.91387e+06	5.83763e+06	1.3724e+07	5.98478e+06	1.0061e+07	1.32407e+07	1.2008e+07	1.13253e+07	9.16107e+06	0	0	1.54308e+07	8.14349e+06	2.64728e+06	0	0
tr|B2AWW1|B2AWW1_PODAN Mitochondrial inner membrane protease ATP23 OS=Podospora anserina (strain S / ATCC MYA-4624 / DSM 980 / FGSC 10383) OX=515849 GN=PODANS_7_8510 PE=3 SV=1	0	0	111295	233641	0	364822	0	0	0	0	0	0	0	0	0	0	770677	1.15125e+06	1.22195e+06	0	3.38411e+06	6.05269e+06	6.01483e+06	1.22095e+07	1.45157e+07	1.52594e+07	1.63408e+07	1.73605e+07	7.98143e+06	1.24748e+07	3.19228e+06	3.6171e+06	7.38192e+06	8.9653e+06	9.9377e+06	9.0449e+06	3.29117e+06	9.90902e+06	3.12007e+06	2.61867e+06	0	1.45286e+07	1.92824e+07	2.61264e+07	3.70753e+07	0	3.46335e+06	0
sp|Q875C2|RCF1_PODAN Respiratory supercomplex factor 1, mitochondrial OS=Podospora anserina (strain S / ATCC MYA-4624 / DSM 980 / FGSC 10383) OX=515849 GN=RCF1 PE=3 SV=1	75941.9	1.28212e+06	2.55312e+06	4.23338e+06	6.05706e+06	4.62012e+06	3.34144e+06	5.59969e+06	8.38588e+06	1.18495e+07	5.95359e+06	2.6698e+06	2.03874e+06	6.07141e+06	3.61796e+06	9.96925e+06	6.37761e+06	2.85309e+06	0	1.43651e+06	0	1.90679e+06	2.30773e+06	0	2.44369e+06	5.19381e+06	5.50518e+06	9.31525e+06	3.25266e+06	2.22878e+07	1.84003e+07	1.13884e+07	0	0	0	0	5.18542e+06	4.63052e+06	5.43913e+06	4.34604e+06	4.38462e+06	4.44099e+06	5.44867e+06	5.24659e+06	4.90531e+06	3.73836e+06	1.84017e+06	0
tr|B2ALF4|B2ALF4_PODAN Podospora anserina S mat+ genomic DNA chromosome 5, supercontig 4 OS=Podospora anserina (strain S / ATCC MYA-4624 / DSM 980 / FGSC 10383) OX=515849 GN=PODANS_5_3220 PE=4 SV=1	0	0	0	0	0	0	0	0	0	0	0	0	0	0	0	0	0	0	0	0	0	0	0	0	0	0	0	0	0	0	0	0	0	0	0	0	0	0	0	0	0	0	0	0	0	0	0	0
tr|B2AWJ8|B2AWJ8_PODAN Podospora anserina S mat+ genomic DNA chromosome 7, supercontig 1 OS=Podospora anserina (strain S / ATCC MYA-4624 / DSM 980 / FGSC 10383) OX=515849 GN=PODANS_7_7400 PE=4 SV=1	0	0	0	0	0	0	0	0	0	0	0	0	0	0	0	0	0	0	0	0	0	0	0	0	0	0	0	0	1.43594e+06	6.78385e+06	1.69668e+06	0	0	6.44581e+06	0	0	0	0	0	0	1.6809e+06	2.30859e+06	1.13282e+06	979500	1.69216e+06	3.13771e+06	9.36473e+06	1.57635e+06
tr|B2B507|B2B507_PODAN Podospora anserina S mat+ genomic DNA chromosome 2, supercontig 2 OS=Podospora anserina (strain S / ATCC MYA-4624 / DSM 980 / FGSC 10383) OX=515849 GN=PODANS_2_3140 PE=3 SV=1	0	0	0	0	0	0	0	0	0	0	0	0	0	0	0	0	0	0	0	0	0	0	0	0	0	0	0	0	0	0	0	0	0	0	0	0	0	0	0	0	0	0	0	668798	0	0	0	0
tr|B2AKY2|B2AKY2_PODAN Podospora anserina S mat+ genomic DNA chromosome 5, supercontig 9 OS=Podospora anserina (strain S / ATCC MYA-4624 / DSM 980 / FGSC 10383) OX=515849 GN=PODANS_5_9300 PE=4 SV=1	0	158660	840667	1.39757e+06	1.52106e+06	167890	1.11618e+06	1.13518e+06	510001	0	403603	0	0	0	0	586954	169245	0	0	0	123809	423661	470969	1.19062e+06	695639	375256	106548	191232	0	239428	0	0	344872	381036	347454	262182	0	577022	446322	508603	523612	839592	888212	4.01216e+06	4.15744e+06	2.00905e+06	2.35384e+06	551930
tr|B2B1P7|B2B1P7_PODAN Podospora anserina S mat+ genomic DNA chromosome 6, supercontig 2 OS=Podospora anserina (strain S / ATCC MYA-4624 / DSM 980 / FGSC 10383) OX=515849 GN=PODANS_6_4030 PE=4 SV=1	0	0	163078	166764	134178	110593	204469	110851	90126.3	0	0	0	0	0	0	0	328128	0	0	0	0	0	128757	82955.2	0	0	0	0	0	0	0	0	154279	0	254975	299945	764367	1.86664e+06	2.16194e+06	1.73239e+06	1.08405e+06	1.20976e+06	3.12172e+06	3.56188e+06	3.49569e+06	0	0	0
tr|A0A090D457|A0A090D457_PODAN Putative mitochondrial aspartyl-tRNA synthetase OS=Podospora anserina (strain S / ATCC MYA-4624 / DSM 980 / FGSC 10383) OX=515849 PE=3 SV=1	0	0	14153.6	0	20242.6	0	0	19577.1	25976.6	0	0	0	0	0	0	0	57190.2	0	0	0	134852	645585	744216	576391	590181	859240	626574	744001	953397	2.28571e+06	1.82583e+06	208492	1.37097e+06	752821	1.19549e+06	393801	1.21184e+06	966735	1.47101e+06	1.1615e+06	1.23386e+06	2.70537e+06	4.0635e+06	3.71506e+06	2.99364e+06	3.11606e+06	2.65237e+06	804740
tr|B2ACQ1|B2ACQ1_PODAN Alternative oxidase OS=Podospora anserina (strain S / ATCC MYA-4624 / DSM 980 / FGSC 10383) OX=515849 GN=PODANS_3_1710 PE=3 SV=1	0	0	0	0	0	0	0	0	0	0	0	0	0	0	0	0	0	0	0	0	0	0	0	0	0	0	0	0	0	0	0	0	0	0	0	0	0	0	0	0	0	0	0	0	0	0	1.43902e+06	0
tr|B2B0P6|B2B0P6_PODAN Podospora anserina S mat+ genomic DNA chromosome 3, supercontig 2 OS=Podospora anserina (strain S / ATCC MYA-4624 / DSM 980 / FGSC 10383) OX=515849 GN=PODANS_3_6850 PE=3 SV=1	0	0	0	0	0	0	0	0	0	0	0	0	0	0	0	0	0	0	0	0	0	0	0	45329.9	0	55619.7	0	0	0	0	0	0	0	0	0	101120	0	0	0	0	0	0	0	0	0	0	0	0
tr|B2AE86|B2AE86_PODAN Holocytochrome c-type synthase OS=Podospora anserina (strain S / ATCC MYA-4624 / DSM 980 / FGSC 10383) OX=515849 GN=PODANS_4_9690 PE=3 SV=1	0	0	0	0	0	0	0	0	0	0	0	64977.3	132479	145552	0	232236	268543	0	186915	191353	408544	770462	357027	475121	1.13224e+06	4.01122e+06	4.28437e+06	532862	178030	411958	230974	604279	236194	245302	3.34151e+06	3.93263e+06	3.78956e+06	7.49379e+06	8.21234e+06	4.60183e+06	8.01083e+06	2.4987e+06	7.62933e+06	1.03343e+07	9.33103e+06	5.63634e+06	9.39772e+06	749236
tr|A0A090C8U9|A0A090C8U9_PODAN Presequence translocated-associated motor subunit PAM17 OS=Podospora anserina (strain S / ATCC MYA-4624 / DSM 980 / FGSC 10383) OX=515849 PE=3 SV=1	0	456677	1.05845e+06	3.30164e+06	2.56826e+06	2.2523e+06	4.30244e+06	3.92947e+06	4.22119e+06	1.38775e+06	2.08457e+06	0	0	4.14439e+06	1.23759e+06	941421	3.63531e+06	1.05974e+06	0	0	3.24836e+06	4.55171e+06	5.89693e+06	2.07517e+06	5.1908e+06	5.46638e+06	5.97087e+06	3.35256e+06	1.24282e+06	3.34747e+06	2.83638e+06	1.02288e+07	6.75668e+06	1.91999e+07	2.12229e+07	2.50802e+07	3.39329e+07	4.41137e+07	4.22693e+07	0	2.35198e+07	2.35355e+07	1.04899e+07	4.06178e+07	4.1469e+07	5.25971e+07	2.37958e+07	2.05143e+07
tr|B2AL55|B2AL55_PODAN Asparaginyl-tRNA synthetase OS=Podospora anserina (strain S / ATCC MYA-4624 / DSM 980 / FGSC 10383) OX=515849 GN=PODANS_5_8780 PE=3 SV=1	0	0	0	0	0	0	0	0	0	0	0	0	0	0	0	0	0	0	0	0	0	0	0	0	0	116767	0	143537	0	217012	193663	0	533888	545971	1.09775e+06	751029	1.93871e+06	2.81838e+06	2.27438e+06	1.74387e+06	1.31704e+06	662724	4.52948e+06	4.30689e+06	6.26775e+06	5.57517e+06	2.32222e+06	671645
tr|A0A090CBM4|A0A090CBM4_PODAN Uncharacterized protein OS=Podospora anserina (strain S / ATCC MYA-4624 / DSM 980 / FGSC 10383) OX=515849 PE=4 SV=1	0	22305.7	52743.4	101471	360534	181206	310953	0	334517	0	161099	0	0	0	0	0	425920	655481	0	0	1.06319e+06	713230	587822	1.10478e+06	884985	738694	694657	660106	506623	1.43902e+06	991547	1.35806e+06	3.40412e+06	3.06069e+06	5.29872e+06	4.94246e+06	6.22673e+06	6.90132e+06	1.13533e+07	5.63619e+06	6.52189e+06	5.23569e+06	4.90209e+06	6.1533e+06	6.63785e+06	5.34835e+06	3.21494e+06	312631
tr|A0A090CN05|A0A090CN05_PODAN Uncharacterized protein OS=Podospora anserina (strain S / ATCC MYA-4624 / DSM 980 / FGSC 10383) OX=515849 PE=4 SV=1	0	0	0	0	0	0	0	0	0	0	0	0	0	0	0	0	0	0	0	0	0	0	0	0	472346	0	0	0	278339	446092	406888	0	1.23694e+06	1.14838e+06	1.91841e+06	1.35892e+06	3.89175e+06	600758	9.21127e+06	2.27775e+06	1.11439e+06	1.29782e+06	1.23544e+06	1.56516e+06	2.8579e+06	357099	2.73592e+06	1.22783e+06
tr|B2B2M8|B2B2M8_PODAN Elongation factor 2 OS=Podospora anserina (strain S / ATCC MYA-4624 / DSM 980 / FGSC 10383) OX=515849 GN=PODANS_6_2660 PE=3 SV=1	0	0	0	0	0	401868	0	0	0	0	0	0	0	0	0	0	0	0	0	0	0	0	0	133361	0	0	0	0	0	0	0	0	0	143996	534806	187682	156710	178295	339429	153296	93912.6	257134	0	582967	630375	1.31468e+06	361323	0
tr|A0A090CVA7|A0A090CVA7_PODAN Putative GTP-binding protein OS=Podospora anserina (strain S / ATCC MYA-4624 / DSM 980 / FGSC 10383) OX=515849 PE=4 SV=1	0	0	0	0	0	0	49190.1	0	0	0	144835	0	0	0	0	0	318067	0	0	0	0	545247	90147.8	0	0	0	340620	291641	0	0	0	0	0	0	0	0	0	470115	722990	685227	1.25602e+06	0	1.13741e+06	0	1.30973e+06	909940	917398	462249
tr|B2AE17|B2AE17_PODAN Podospora anserina S mat+ genomic DNA chromosome 4, supercontig 2 OS=Podospora anserina (strain S / ATCC MYA-4624 / DSM 980 / FGSC 10383) OX=515849 GN=PODANS_4_2545 PE=4 SV=1	0	0	0	0	0	0	0	615531	0	0	0	0	0	0	0	0	0	0	0	0	0	0	0	0	0	0	0	0	0	0	0	0	2.31469e+06	1.55139e+06	0	0	4.43805e+06	3.32022e+06	3.77924e+06	0	7.26503e+06	0	7.53539e+06	0	5.32454e+06	3.98971e+06	3.62628e+06	0
tr|B2AUL5|B2AUL5_PODAN Podospora anserina S mat+ genomic DNA chromosome 1, supercontig 4 OS=Podospora anserina (strain S / ATCC MYA-4624 / DSM 980 / FGSC 10383) OX=515849 GN=PODANS_1_19520 PE=4 SV=1	0	0	0	0	0	0	0	0	0	0	0	0	0	0	0	0	0	0	0	0	0	0	0	0	0	0	0	0	0	0	0	0	0	0	0	0	0	0	0	0	0	0	0	0	0	0	344600	0
tr|B2ANR6|B2ANR6_PODAN Podospora anserina S mat+ genomic DNA chromosome 6, supercontig 4 OS=Podospora anserina (strain S / ATCC MYA-4624 / DSM 980 / FGSC 10383) OX=515849 GN=PODANS_6_9850 PE=4 SV=1	0	0	0	0	0	0	0	0	0	0	0	0	0	0	0	0	0	0	0	0	0	0	0	0	0	0	0	0	0	0	0	0	0	0	0	0	0	0	0	0	0	0	0	208148	0	443059	0	0
tr|B2AL37|B2AL37_PODAN Podospora anserina S mat+ genomic DNA chromosome 5, supercontig 9 OS=Podospora anserina (strain S / ATCC MYA-4624 / DSM 980 / FGSC 10383) OX=515849 GN=PODANS_5_8600 PE=3 SV=1	0	0	0	0	0	0	0	0	0	0	0	0	0	0	0	0	0	0	0	0	0	0	0	0	0	0	0	0	0	0	0	0	0	0	0	0	0	0	0	0	0	0	0	0	0	319343	0	0
tr|B2B577|B2B577_PODAN Heat shock protein 90 homolog encoded by the mod-E protein OS=Podospora anserina (strain S / ATCC MYA-4624 / DSM 980 / FGSC 10383) OX=515849 GN=PODANS_2_3760 PE=3 SV=1	0	0	0	0	0	0	0	0	0	0	0	0	0	0	0	0	0	0	0	0	0	0	0	0	0	0	0	0	0	0	0	0	0	0	0	0	0	0	0	0	305216	699217	203537	1.17341e+06	3.02104e+06	2.31383e+07	0	0
tr|B2ABM4|B2ABM4_PODAN Podospora anserina S mat+ genomic DNA chromosome 1, supercontig 5 OS=Podospora anserina (strain S / ATCC MYA-4624 / DSM 980 / FGSC 10383) OX=515849 GN=PODANS_1_21010 PE=4 SV=1	0	0	0	0	0	0	0	0	0	0	0	0	0	0	0	0	0	0	0	0	0	0	0	0	0	0	0	0	0	0	0	0	0	0	0	0	0	0	0	0	0	0	0	0	1.78352e+06	4.02047e+06	0	0
tr|A0A090CG25|A0A090CG25_PODAN Putative aminotransferase OS=Podospora anserina (strain S / ATCC MYA-4624 / DSM 980 / FGSC 10383) OX=515849 PE=4 SV=1	0	0	0	0	0	0	0	0	0	0	0	0	0	0	0	0	0	0	0	0	0	0	0	0	0	0	0	0	0	0	0	0	0	0	0	0	0	0	0	0	0	0	0	0	7.75339e+07	1.31654e+08	2.93542e+06	684560
tr|A0A090C8X5|A0A090C8X5_PODAN Putative 14-3-3 protein homolog OS=Podospora anserina (strain S / ATCC MYA-4624 / DSM 980 / FGSC 10383) OX=515849 PE=3 SV=1	0	0	0	0	0	860746	0	0	0	0	0	0	0	0	0	0	0	0	0	0	0	0	0	0	0	0	0	0	0	0	0	0	0	0	0	0	0	0	0	0	0	0	0	0	1.53677e+07	2.18654e+07	4.84838e+06	324270
tr|A0A090CJI6|A0A090CJI6_PODAN F-actin-capping protein subunit alpha OS=Podospora anserina (strain S / ATCC MYA-4624 / DSM 980 / FGSC 10383) OX=515849 PE=3 SV=1	0	0	0	0	0	0	0	0	197270	0	0	0	0	0	0	0	0	0	0	0	0	0	0	0	0	0	0	0	0	0	0	0	0	0	0	0	0	0	0	0	0	0	0	0	539195	681218	0	0
tr|A0A090CDQ3|A0A090CDQ3_PODAN Putative mitochondrial SSU ribosomal protein S26 OS=Podospora anserina (strain S / ATCC MYA-4624 / DSM 980 / FGSC 10383) OX=515849 PE=4 SV=1	0	513601	580937	1.30198e+06	1.58388e+06	276991	3.23768e+06	4.89441e+06	1.15949e+07	1.2155e+07	1.96129e+07	3.58218e+07	4.02004e+07	5.35136e+07	3.40111e+07	1.69869e+07	7.0428e+06	3.17629e+06	1.50543e+06	0	3.5375e+06	3.86178e+06	3.70538e+06	4.06128e+06	3.98139e+06	4.51686e+06	3.7228e+06	5.32497e+06	2.776e+06	3.70609e+06	3.95271e+06	4.60642e+06	5.1122e+06	2.49597e+06	6.37159e+06	6.46223e+06	8.58165e+06	8.05386e+06	1.47129e+07	1.52551e+07	2.3623e+07	1.7775e+07	2.14401e+07	1.22927e+07	9.83444e+07	1.64268e+08	4.44486e+06	0
tr|A0A090CDH4|A0A090CDH4_PODAN Putative fumarate reductase OS=Podospora anserina (strain S / ATCC MYA-4624 / DSM 980 / FGSC 10383) OX=515849 PE=4 SV=1	0	0	0	0	0	0	0	0	0	0	0	0	0	0	0	0	0	0	0	0	0	0	0	223071	486960	908147	524709	397092	278905	2.13362e+06	400534	730232	1.5661e+06	6.90842e+06	8.60531e+06	5.91565e+06	1.10363e+07	1.23235e+07	1.19721e+07	4.66372e+06	4.19609e+06	3.99258e+06	9.16179e+06	2.31368e+07	7.54973e+07	7.95848e+07	3.27303e+06	0
tr|B2AAR4|B2AAR4_PODAN Peptidyl-prolyl cis-trans isomerase OS=Podospora anserina (strain S / ATCC MYA-4624 / DSM 980 / FGSC 10383) OX=515849 GN=PODANS_1_4920 PE=3 SV=1	0	0	0	0	0	0	0	0	0	0	0	0	0	0	0	0	0	0	0	0	0	0	0	0	0	0	0	0	0	0	0	0	0	0	0	0	0	0	0	0	0	3.40964e+06	6.45542e+07	6.84574e+08	2.30522e+09	2.10694e+09	9.18904e+08	2.17306e+08
tr|B2AER6|B2AER6_PODAN Superoxide dismutase OS=Podospora anserina (strain S / ATCC MYA-4624 / DSM 980 / FGSC 10383) OX=515849 GN=PODANS_5_1740 PE=3 SV=1	0	0	0	0	0	0	0	0	0	0	0	0	0	0	0	0	0	0	0	0	0	0	0	0	0	0	0	0	0	0	0	0	0	0	1.04999e+06	1.08836e+06	2.35592e+06	1.47854e+06	1.78553e+06	0	3.20627e+06	2.49217e+07	7.12255e+07	9.38983e+08	4.29061e+09	2.58231e+09	8.71001e+08	1.50407e+08
tr|B2AXC2|B2AXC2_PODAN Podospora anserina S mat+ genomic DNA chromosome 7, supercontig 1 OS=Podospora anserina (strain S / ATCC MYA-4624 / DSM 980 / FGSC 10383) OX=515849 GN=PODANS_7_10070 PE=3 SV=1	0	341559	461116	298619	280612	516182	393062	0	0	0	255829	0	0	0	613279	392625	765299	0	0	0	435206	2.17743e+06	2.29023e+06	1.36989e+06	607098	2.08872e+06	611436	750096	0	403510	0	0	624961	633996	2.33792e+06	1.97521e+06	3.47368e+06	1.94057e+06	3.91434e+06	2.42476e+06	2.04469e+06	1.11001e+07	1.56595e+07	2.53391e+07	1.86893e+08	7.80143e+07	3.90323e+07	6.06646e+06
tr|A0A090CLR0|A0A090CLR0_PODAN Putative Glutathione transferase omega OS=Podospora anserina (strain S / ATCC MYA-4624 / DSM 980 / FGSC 10383) OX=515849 PE=4 SV=1	0	0	0	0	0	0	0	0	0	0	0	0	0	0	0	0	0	0	0	0	0	0	0	0	0	0	0	0	0	0	0	0	0	0	0	0	0	0	0	0	0	0	0	8.49703e+06	4.70682e+07	3.11928e+07	2.52014e+06	0
tr|B2ABC6|B2ABC6_PODAN F-actin-capping protein subunit beta OS=Podospora anserina (strain S / ATCC MYA-4624 / DSM 980 / FGSC 10383) OX=515849 GN=PODANS_1_6870 PE=3 SV=1	0	0	0	0	0	0	0	0	0	0	0	0	0	0	0	0	0	0	0	0	0	0	0	0	0	0	0	0	0	0	0	0	0	0	0	0	0	0	0	0	0	0	0	0	951748	707794	0	0
tr|B2ANT5|B2ANT5_PODAN 1,3-beta-glucanosyltransferase OS=Podospora anserina (strain S / ATCC MYA-4624 / DSM 980 / FGSC 10383) OX=515849 GN=PODANS_6_9520 PE=3 SV=1	0	0	0	0	0	0	0	0	0	0	0	0	0	0	0	0	0	0	0	0	0	0	0	0	0	0	0	0	0	0	0	0	0	0	0	0	1.33368e+06	0	676593	4.22765e+06	3.27181e+06	2.29719e+06	1.52536e+06	0	9.92121e+06	9.91189e+06	0	0
tr|B2B5F1|B2B5F1_PODAN Superoxide dismutase OS=Podospora anserina (strain S / ATCC MYA-4624 / DSM 980 / FGSC 10383) OX=515849 GN=PODANS_2_4460 PE=3 SV=1	0	0	0	0	0	0	0	0	0	0	0	0	0	0	0	0	0	0	0	0	0	0	0	0	0	0	0	0	0	0	0	0	0	0	0	0	0	0	0	0	1.82813e+06	0	0	1.2439e+06	1.27351e+07	539940	0	0
tr|B2A9L4|B2A9L4_PODAN Podospora anserina S mat+ genomic DNA chromosome 1, supercontig 1 OS=Podospora anserina (strain S / ATCC MYA-4624 / DSM 980 / FGSC 10383) OX=515849 GN=PODANS_1_40 PE=3 SV=1	0	0	0	0	0	0	0	0	0	0	0	0	0	0	0	0	0	0	0	0	0	0	0	0	0	0	0	0	0	0	0	0	0	0	0	0	0	0	0	0	0	0	0	0	1.4335e+07	3.29849e+06	174824	0
tr|B2A8Z2|B2A8Z2_PODAN Podospora anserina S mat+ genomic DNA chromosome 1, supercontig 1 OS=Podospora anserina (strain S / ATCC MYA-4624 / DSM 980 / FGSC 10383) OX=515849 GN=PODANS_1_7890 PE=3 SV=1	0	0	0	0	0	757626	0	0	0	0	0	0	0	0	0	0	0	0	0	0	0	0	0	0	0	0	0	0	0	0	0	0	0	0	0	0	0	0	0	0	0	0	0	0	5.84796e+07	1.72372e+07	6.40049e+06	800079
tr|B2ART7|B2ART7_PODAN Endoplasmic reticulum chaperone BiP OS=Podospora anserina (strain S / ATCC MYA-4624 / DSM 980 / FGSC 10383) OX=515849 GN=PODANS_4_6420 PE=3 SV=1	0	0	0	0	0	0	0	0	0	0	0	0	0	0	0	0	0	0	0	0	0	0	0	0	23889.1	0	0	0	0	0	0	0	0	0	1.12034e+06	0	0	0	143250	171518	835146	270286	970536	538269	1.89059e+07	290006	73439.2	48723.3
tr|A0A090CIS1|A0A090CIS1_PODAN Putative Glycoside Hydrolase Family 63 OS=Podospora anserina (strain S / ATCC MYA-4624 / DSM 980 / FGSC 10383) OX=515849 PE=3 SV=1	0	0	0	0	0	0	0	0	0	0	0	0	0	0	0	0	0	0	0	0	0	0	0	0	0	0	0	0	0	0	0	0	0	0	0	0	0	0	0	0	0	0	0	0	970464	0	0	0
tr|A0A090D768|A0A090D768_PODAN Uncharacterized protein OS=Podospora anserina (strain S / ATCC MYA-4624 / DSM 980 / FGSC 10383) OX=515849 PE=4 SV=1	0	0	0	0	0	0	0	0	0	0	0	0	0	0	0	0	0	0	0	0	0	0	0	0	0	0	0	0	0	0	0	0	0	0	0	0	0	0	0	0	0	0	0	0	361100	0	0	0
tr|B2AT30|B2AT30_PODAN Podospora anserina S mat+ genomic DNA chromosome 1, supercontig 4 OS=Podospora anserina (strain S / ATCC MYA-4624 / DSM 980 / FGSC 10383) OX=515849 GN=PODANS_1_14500 PE=3 SV=1	0	0	0	0	0	0	0	0	0	0	0	0	0	0	0	0	0	0	0	0	0	0	0	0	0	0	0	0	0	0	0	0	0	0	0	0	0	0	0	0	0	0	0	0	1.52336e+07	0	0	0
tr|B2B1K1|B2B1K1_PODAN Podospora anserina S mat+ genomic DNA chromosome 3, supercontig 2 OS=Podospora anserina (strain S / ATCC MYA-4624 / DSM 980 / FGSC 10383) OX=515849 GN=PODANS_3_10370 PE=4 SV=1	0	0	0	0	0	0	0	0	0	0	0	0	0	0	0	0	0	0	0	0	0	0	0	0	0	0	0	0	0	0	0	0	0	0	0	0	0	0	0	0	0	0	0	0	809832	0	0	0
tr|B2B2H3|B2B2H3_PODAN NADPH--cytochrome P450 reductase OS=Podospora anserina (strain S / ATCC MYA-4624 / DSM 980 / FGSC 10383) OX=515849 GN=cprA PE=3 SV=1	0	0	0	0	0	0	0	0	0	0	0	0	0	0	0	0	0	0	0	0	0	0	0	0	0	0	0	0	0	0	0	0	0	0	0	0	0	0	0	0	0	0	0	0	1.33633e+06	119908	0	0
tr|A0A090CPX4|A0A090CPX4_PODAN Uncharacterized protein OS=Podospora anserina (strain S / ATCC MYA-4624 / DSM 980 / FGSC 10383) OX=515849 PE=3 SV=1	0	0	0	0	0	0	0	0	0	0	0	0	0	0	0	0	0	0	0	0	0	0	0	0	0	0	0	0	0	0	0	0	0	0	0	0	0	0	0	0	0	0	0	0	0	0	0	0
tr|B2AVR3|B2AVR3_PODAN Podospora anserina S mat+ genomic DNA chromosome 7, supercontig 1 OS=Podospora anserina (strain S / ATCC MYA-4624 / DSM 980 / FGSC 10383) OX=515849 GN=PODANS_7_2070 PE=4 SV=1	0	0	0	0	0	0	0	0	0	0	0	0	0	0	0	0	423066	0	0	0	0	287482	837655	1.25917e+06	1.55935e+06	1.35534e+06	1.50478e+06	2.86378e+06	3.23467e+06	7.81936e+06	2.00654e+07	4.48172e+07	2.72774e+07	3.09426e+06	1.24203e+06	943501	1.38266e+06	1.46713e+06	1.96768e+06	669759	4.52862e+06	1.27688e+06	1.36093e+07	6.30088e+06	5.28961e+07	2.79809e+07	1.3136e+07	3.19551e+06
tr|B2ASK5|B2ASK5_PODAN Fox2 Peroxisomal hydratase-dehydrogenase-epimerase encoded by the fox2 protein OS=Podospora anserina (strain S / ATCC MYA-4624 / DSM 980 / FGSC 10383) OX=515849 GN=PODANS_1_23790 PE=4 SV=1	0	9701.06	0	0	19531.2	0	0	0	0	0	0	0	0	0	0	0	0	0	0	0	0	0	0	65310.7	141773	164906	349756	366357	283323	1.1425e+06	922203	2.74732e+06	952608	1.11769e+06	2.70953e+06	5.50632e+06	818437	636578	850492	352789	0	2.75628e+06	5.73214e+06	1.22604e+07	8.32636e+06	957556	592397	0
tr|B2AW76|B2AW76_PODAN Podospora anserina S mat+ genomic DNA chromosome 7, supercontig 1 OS=Podospora anserina (strain S / ATCC MYA-4624 / DSM 980 / FGSC 10383) OX=515849 GN=PODANS_7_6210 PE=4 SV=1	0	0	0	0	0	0	0	0	0	0	0	0	0	0	0	0	0	0	0	0	0	0	167022	161852	186829	0	0	0	0	0	0	0	0	0	0	0	0	0	0	0	0	0	0	264219	267001	244986	0	0
tr|B2A9T5|B2A9T5_PODAN Mitochondrial import inner membrane translocase subunit TIM10 OS=Podospora anserina (strain S / ATCC MYA-4624 / DSM 980 / FGSC 10383) OX=515849 GN=PODANS_1_1730 PE=3 SV=1	0	0	0	0	0	0	0	0	0	0	0	0	0	0	0	0	0	0	0	0	0	0	0	0	0	0	0	2.90673e+06	0	0	0	0	0	0	0	0	1.65071e+06	0	0	0	0	0	1.42454e+07	1.542e+07	2.49676e+07	0	0	0
tr|B2B7C3|B2B7C3_PODAN Podospora anserina S mat+ genomic DNA chromosome 2, supercontig 2 OS=Podospora anserina (strain S / ATCC MYA-4624 / DSM 980 / FGSC 10383) OX=515849 GN=PODANS_2_10620 PE=3 SV=1	0	0	0	0	0	0	0	0	0	0	0	0	0	0	0	0	0	0	0	0	0	0	0	0	0	0	0	0	0	0	0	0	0	0	0	0	0	0	0	0	0	0	0	1.47438e+06	982942	0	0	0
tr|B2B786|B2B786_PODAN Podospora anserina S mat+ genomic DNA chromosome 2, supercontig 2 OS=Podospora anserina (strain S / ATCC MYA-4624 / DSM 980 / FGSC 10383) OX=515849 GN=PODANS_2_10250 PE=3 SV=1	0	0	0	0	0	0	0	0	0	0	0	0	0	0	0	0	0	0	0	0	0	0	0	0	0	0	0	0	0	0	0	0	0	0	0	0	0	0	0	538563	0	0	0	9.67954e+06	1.34888e+06	0	0	0
tr|B2AYB4|B2AYB4_PODAN 2-phosphoglycerate dehydratase OS=Podospora anserina (strain S / ATCC MYA-4624 / DSM 980 / FGSC 10383) OX=515849 GN=PODANS_1_10540 PE=3 SV=1	0	0	0	0	0	0	0	0	0	0	0	0	0	0	0	0	0	0	0	0	0	0	0	0	0	0	0	0	0	0	0	0	0	0	0	0	0	0	0	0	0	0	0	9.14386e+06	2.51067e+06	0	635094	0
tr|B2A9R5|B2A9R5_PODAN Podospora anserina S mat+ genomic DNA chromosome 1, supercontig 1 OS=Podospora anserina (strain S / ATCC MYA-4624 / DSM 980 / FGSC 10383) OX=515849 GN=PODANS_1_1540 PE=4 SV=1	0	0	0	0	0	0	0	0	0	0	0	0	0	0	0	0	0	0	0	0	0	0	0	0	0	0	0	0	0	0	0	0	0	0	0	0	0	0	0	0	0	0	0	0	0	0	0	0
tr|B2B7R9|B2B7R9_PODAN Podospora anserina S mat+ genomic DNA chromosome 2, supercontig 2 OS=Podospora anserina (strain S / ATCC MYA-4624 / DSM 980 / FGSC 10383) OX=515849 GN=PODANS_2_12030 PE=4 SV=1	0	0	0	0	0	0	0	0	0	0	0	0	0	0	0	0	0	0	0	0	0	0	0	0	0	0	0	0	0	0	0	0	0	0	0	0	0	0	0	0	0	0	0	0	0	0	0	0
tr|B2B821|B2B821_PODAN Podospora anserina S mat+ genomic DNA chromosome 2, supercontig 2 OS=Podospora anserina (strain S / ATCC MYA-4624 / DSM 980 / FGSC 10383) OX=515849 GN=PODANS_2_13030 PE=4 SV=1	0	0	0	0	0	0	0	0	0	0	0	0	0	0	0	0	0	0	0	0	0	0	0	0	0	0	0	0	0	0	0	0	0	0	0	0	0	0	0	0	82890.7	41033.7	0	0	0	0	0	0
tr|B2AC98|B2AC98_PODAN Precorrin-2 dehydrogenase OS=Podospora anserina (strain S / ATCC MYA-4624 / DSM 980 / FGSC 10383) OX=515849 GN=PODANS_3_330 PE=4 SV=1	0	0	0	0	0	0	0	0	0	0	0	0	0	0	0	0	0	0	0	0	0	0	0	0	0	0	0	0	0	0	0	0	0	148413	0	0	0	0	0	0	95440.1	0	330286	576549	406601	167904	0	0
tr|B2AZM8|B2AZM8_PODAN Aminoacyl-tRNA hydrolase OS=Podospora anserina (strain S / ATCC MYA-4624 / DSM 980 / FGSC 10383) OX=515849 GN=PODANS_3_4950 PE=4 SV=1	0	0	0	0	0	0	0	0	0	0	0	0	0	0	0	0	0	0	0	0	0	0	0	0	0	0	0	0	0	0	0	0	0	0	0	0	0	0	0	0	2.05258e+06	0	0	0	0	1.43823e+06	0	720121
tr|B2AKJ9|B2AKJ9_PODAN Podospora anserina S mat+ genomic DNA chromosome 5, supercontig 9 OS=Podospora anserina (strain S / ATCC MYA-4624 / DSM 980 / FGSC 10383) OX=515849 GN=PODANS_5_8080 PE=4 SV=1	0	0	0	0	0	0	0	0	0	0	0	0	0	0	0	0	0	0	0	0	0	0	0	0	0	0	0	0	0	0	0	0	0	0	0	0	0	0	0	0	0	0	0	257012	260332	425604	320734	0
tr|B2B5Q9|B2B5Q9_PODAN Podospora anserina S mat+ genomic DNA chromosome 2, supercontig 2 OS=Podospora anserina (strain S / ATCC MYA-4624 / DSM 980 / FGSC 10383) OX=515849 GN=PODANS_2_5490 PE=3 SV=1	0	0	0	0	0	0	0	0	0	0	0	0	0	0	0	0	0	0	0	0	0	0	0	0	0	0	0	0	0	0	0	0	0	0	0	0	0	0	0	0	0	636098	1.2259e+06	1.54573e+06	254502	121765	110829	0
tr|A0A090DC44|A0A090DC44_PODAN Uncharacterized protein OS=Podospora anserina (strain S / ATCC MYA-4624 / DSM 980 / FGSC 10383) OX=515849 PE=4 SV=1	0	208966	262727	292373	126606	376009	570489	414389	314467	0	249088	0	0	0	312265	418333	542543	0	0	0	0	648554	719404	771968	1.18208e+06	1.46032e+06	1.11855e+06	1.09173e+06	662996	795561	968958	868706	1.6254e+06	2.22691e+06	4.13478e+06	4.55917e+06	5.27412e+06	6.92369e+06	3.45955e+06	3.69419e+06	5.65598e+06	8.50348e+06	8.69639e+06	1.37613e+07	4.93938e+06	0	0	0
tr|A0A090D735|A0A090D735_PODAN Protein-S-isoprenylcysteine O-methyltransferase OS=Podospora anserina (strain S / ATCC MYA-4624 / DSM 980 / FGSC 10383) OX=515849 PE=3 SV=1	0	0	0	0	0	0	0	0	0	0	0	0	0	0	0	0	0	0	0	0	0	0	0	0	0	0	0	0	0	0	0	0	0	0	0	0	0	0	0	0	0	186534	1.16064e+06	2.94194e+06	1.81629e+06	270307	595602	115519
tr|B2AAR8|B2AAR8_PODAN Podospora anserina S mat+ genomic DNA chromosome 1, supercontig 1 OS=Podospora anserina (strain S / ATCC MYA-4624 / DSM 980 / FGSC 10383) OX=515849 GN=PODANS_1_4950 PE=4 SV=1	0	0	0	0	0	0	0	0	0	0	0	0	0	0	0	0	0	0	0	0	0	0	0	0	0	0	0	0	0	0	0	0	0	0	0	0	0	0	0	0	0	799218	0	1.39399e+06	1.08233e+06	0	503554	0
tr|A0A090CC11|A0A090CC11_PODAN PH_6 domain-containing protein OS=Podospora anserina (strain S / ATCC MYA-4624 / DSM 980 / FGSC 10383) OX=515849 PE=4 SV=1	0	0	0	0	0	0	0	0	0	0	0	0	0	0	0	0	0	0	0	0	0	0	0	0	0	0	0	0	0	0	0	0	0	0	0	0	0	0	0	0	0	512970	2.1846e+06	4.60908e+06	5.8349e+06	2.75384e+06	7.31452e+06	1.17412e+06
tr|A0A090CAA8|A0A090CAA8_PODAN Lipoyl(octanoyl) transferase OS=Podospora anserina (strain S / ATCC MYA-4624 / DSM 980 / FGSC 10383) OX=515849 PE=3 SV=1	0	0	0	0	0	0	0	0	0	0	0	0	0	0	0	0	0	0	0	0	0	0	0	0	0	0	0	0	0	0	0	0	0	0	0	0	0	0	0	0	0	0	0	603039	861392	503325	0	0
tr|B2AYA6|B2AYA6_PODAN Podospora anserina S mat+ genomic DNA chromosome 1, supercontig 2 OS=Podospora anserina (strain S / ATCC MYA-4624 / DSM 980 / FGSC 10383) OX=515849 GN=PODANS_1_10440 PE=3 SV=1	0	0	0	0	0	0	0	0	0	0	0	0	0	0	0	0	0	0	0	0	0	0	0	0	0	0	0	0	0	0	0	0	0	0	0	0	180045	0	0	0	0	0	108527	0	226650	272165	238066	0
tr|B2AUH2|B2AUH2_PODAN Podospora anserina S mat+ genomic DNA chromosome 1, supercontig 4 OS=Podospora anserina (strain S / ATCC MYA-4624 / DSM 980 / FGSC 10383) OX=515849 GN=PODANS_1_19110 PE=4 SV=1	0	0	0	142949	294639	0	304979	179005	354137	0	551938	0	0	297930	0	0	483382	0	585441	0	382327	318468	384700	364069	0	396554	243114	404055	139463	297063	374912	443733	694348	703864	1.24877e+06	1.5121e+06	1.96531e+06	1.72537e+06	2.0637e+06	1.91526e+06	1.89073e+06	3.06134e+06	6.31106e+06	7.41133e+06	5.56319e+06	7.80072e+06	4.22844e+06	0
tr|B2B4B1|B2B4B1_PODAN Podospora anserina S mat+ genomic DNA chromosome 2, supercontig 2 OS=Podospora anserina (strain S / ATCC MYA-4624 / DSM 980 / FGSC 10383) OX=515849 GN=PODANS_2_670 PE=4 SV=1	0	0	0	0	0	0	0	0	0	0	0	0	0	0	0	0	0	0	0	0	0	0	0	0	0	0	0	0	0	0	0	0	0	0	0	0	0	0	2.62806e+06	0	3.68479e+06	6.20171e+06	1.03959e+07	1.35634e+07	1.31159e+07	1.4662e+07	6.63627e+06	0
tr|B2AY56|B2AY56_PODAN Obg-like ATPase 1 OS=Podospora anserina (strain S / ATCC MYA-4624 / DSM 980 / FGSC 10383) OX=515849 GN=PODANS_1_9940 PE=3 SV=1	0	0	0	0	0	0	0	0	0	0	0	0	0	0	0	0	0	0	0	0	0	37994.6	153010	245567	229303	97742	0	0	0	0	0	419437	1.84383e+06	270809	1.99349e+06	399781	2.68658e+06	2.18446e+06	1.86613e+06	1.95362e+06	3.2181e+06	2.52408e+06	4.00319e+06	8.79104e+06	1.09875e+07	5.61877e+06	1.28484e+06	1.15569e+06
tr|B2B0P8|B2B0P8_PODAN Podospora anserina S mat+ genomic DNA chromosome 3, supercontig 2 OS=Podospora anserina (strain S / ATCC MYA-4624 / DSM 980 / FGSC 10383) OX=515849 GN=PODANS_3_6870 PE=3 SV=1	0	792478	1.19736e+06	2.05488e+06	2.90121e+06	2.89246e+06	1.54408e+06	1.56251e+06	1.49682e+06	0	0	0	0	0	0	448265	1.02073e+06	0	0	0	0	2.44692e+06	3.21322e+06	3.03115e+06	5.35114e+06	1.39987e+06	1.56667e+06	1.6832e+06	404572	1.57621e+06	537194	2.75542e+06	4.46816e+06	4.39409e+06	1.07516e+07	6.54477e+06	5.2757e+06	8.86204e+06	5.12023e+06	5.78327e+06	1.46972e+07	9.94846e+06	1.74315e+07	5.69141e+07	8.70714e+07	3.066e+07	5.78076e+06	0
tr|B2B636|B2B636_PODAN Podospora anserina S mat+ genomic DNA chromosome 2, supercontig 2 OS=Podospora anserina (strain S / ATCC MYA-4624 / DSM 980 / FGSC 10383) OX=515849 GN=PODANS_2_6600 PE=4 SV=1	0	98287	397702	658084	1.15196e+06	128305	1.19076e+06	589729	945150	681548	1.31181e+06	744575	919908	361990	420857	983587	607105	509198	0	0	744718	1.35534e+06	1.54752e+06	625018	750096	727579	901048	2.58023e+06	348472	1.47825e+06	2.37801e+06	1.93311e+06	3.24607e+06	5.15315e+06	6.01777e+06	4.04048e+06	2.32602e+07	1.77664e+07	1.27853e+07	1.84096e+07	9.71396e+06	1.73748e+07	3.33463e+07	4.19853e+07	6.8314e+07	1.37807e+07	3.64915e+06	0
tr|A0A090CEV9|A0A090CEV9_PODAN Phosphotransferase OS=Podospora anserina (strain S / ATCC MYA-4624 / DSM 980 / FGSC 10383) OX=515849 PE=3 SV=1	0	0	0	0	0	0	0	0	0	0	0	0	0	0	0	0	0	0	0	0	0	0	0	0	0	0	0	0	0	0	0	0	0	0	0	0	0	0	0	0	0	0	0	0	0	0	0	0
tr|B2AMR5|B2AMR5_PODAN Podospora anserina S mat+ genomic DNA chromosome 5, supercontig 5 OS=Podospora anserina (strain S / ATCC MYA-4624 / DSM 980 / FGSC 10383) OX=515849 GN=PODANS_5_4950 PE=4 SV=1	0	0	0	0	0	0	0	0	0	0	0	0	0	0	0	0	0	0	0	0	0	0	0	0	0	0	0	0	0	0	0	0	0	0	0	0	0	0	0	0	0	0	0	0	0	0	0	0
tr|B2AWG5|B2AWG5_PODAN Tafazzin family protein OS=Podospora anserina (strain S / ATCC MYA-4624 / DSM 980 / FGSC 10383) OX=515849 GN=PODANS_7_7090 PE=3 SV=1	0	0	0	0	0	0	0	0	0	0	0	0	0	0	0	0	0	0	0	0	0	0	0	0	0	0	0	0	0	0	0	0	0	0	202598	0	0	0	0	528158	1.29058e+06	0	2.36703e+06	1.90615e+06	0	0	319135	0
tr|B2ASL0|B2ASL0_PODAN Podospora anserina S mat+ genomic DNA chromosome 1, supercontig 6 OS=Podospora anserina (strain S / ATCC MYA-4624 / DSM 980 / FGSC 10383) OX=515849 GN=PODANS_1_23840 PE=4 SV=1	0	0	0	0	0	0	0	0	0	0	0	0	0	0	0	0	0	0	0	0	0	0	0	0	0	0	0	0	0	0	0	0	0	0	0	0	0	0	0	0	0	0	0	0	0	0	0	0
tr|B2AYQ7|B2AYQ7_PODAN Podospora anserina S mat+ genomic DNA chromosome 1, supercontig 2 OS=Podospora anserina (strain S / ATCC MYA-4624 / DSM 980 / FGSC 10383) OX=515849 GN=PODANS_1_11900 PE=4 SV=1	0	0	136760	0	0	0	135440	0	0	0	0	0	0	0	0	0	103866	0	176409	0	2.38159e+06	6.02071e+06	2.23143e+06	1.64283e+06	1.22066e+06	997786	455831	309354	0	0	0	0	0	218173	0	119635	0	0	0	0	716191	746583	2.12845e+06	1.61163e+06	1.81206e+06	3.55837e+06	6.14756e+06	2.92215e+06
tr|A0A090CG18|A0A090CG18_PODAN Putative 3-oxoacyl-[acyl-carrier-protein] reductase OS=Podospora anserina (strain S / ATCC MYA-4624 / DSM 980 / FGSC 10383) OX=515849 PE=3 SV=1	0	56810.8	195226	229862	238138	273871	634204	1.08076e+06	448717	0	0	0	0	0	0	0	271928	0	0	0	0	601906	466573	457236	1.06527e+06	1.08219e+06	366887	0	400326	521640	0	0	183860	111281	0	488495	720336	0	644631	339121	1.35082e+06	530245	589127	0	886419	244864	384112	360979
tr|A0A090CK74|A0A090CK74_PODAN Uncharacterized protein OS=Podospora anserina (strain S / ATCC MYA-4624 / DSM 980 / FGSC 10383) OX=515849 PE=4 SV=1	0	0	0	0	0	0	0	0	0	0	0	0	0	0	0	0	0	0	0	0	0	0	0	0	0	0	0	0	0	0	0	0	0	0	0	0	0	0	0	1.08664e+06	0	0	0	0	3.93435e+06	5.48273e+06	0	0
tr|B2AZD7|B2AZD7_PODAN Chitin synthase OS=Podospora anserina (strain S / ATCC MYA-4624 / DSM 980 / FGSC 10383) OX=515849 GN=PODANS_3_3340 PE=4 SV=1	0	0	34688.7	0	0	0	0	0	0	0	0	0	0	0	0	0	0	0	0	0	0	0	0	0	0	0	0	0	0	0	0	0	0	0	193455	122310	212587	0	0	0	0	0	526473	0	1.035e+06	510589	367934	0
tr|B2AM43|B2AM43_PODAN Podospora anserina S mat+ genomic DNA chromosome 1, supercontig 3 OS=Podospora anserina (strain S / ATCC MYA-4624 / DSM 980 / FGSC 10383) OX=515849 GN=PODANS_1_14200 PE=3 SV=1	0	0	0	0	0	0	0	0	0	0	0	0	0	0	0	0	0	0	0	0	0	266069	246578	230027	329225	0	0	0	0	0	0	0	0	0	0	580902	685062	579969	614283	0	1.08843e+06	1.79277e+06	1.58775e+06	805457	674327	2.98568e+06	3.12394e+06	1.07115e+06
tr|B2AYP7|B2AYP7_PODAN Podospora anserina S mat+ genomic DNA chromosome 1, supercontig 2 OS=Podospora anserina (strain S / ATCC MYA-4624 / DSM 980 / FGSC 10383) OX=515849 GN=PODANS_1_11810 PE=4 SV=1	0	0	54902.6	93862.4	0	198639	133655	131855	143587	0	167431	132888	0	146642	0	200002	0	0	0	0	0	210049	0	286672	0	506372	416468	0	0	0	0	0	0	0	0	0	1.02346e+06	1.0421e+06	1.6325e+06	1.18689e+06	1.52622e+06	1.62906e+06	1.9955e+06	3.08737e+06	3.54209e+06	4.11355e+06	1.80224e+06	430137
tr|B2B7D5|B2B7D5_PODAN Podospora anserina S mat+ genomic DNA chromosome 2, supercontig 2 OS=Podospora anserina (strain S / ATCC MYA-4624 / DSM 980 / FGSC 10383) OX=515849 GN=PODANS_2_10740 PE=3 SV=1	0	0	0	0	0	0	0	0	0	0	0	0	0	0	0	0	0	0	0	0	0	0	0	0	0	0	0	0	0	0	0	0	0	0	0	0	0	0	0	0	0	0	1.10227e+06	1.50184e+06	3.16539e+06	1.94846e+06	0	0
tr|B2B666|B2B666_PODAN Podospora anserina S mat+ genomic DNA chromosome 2, supercontig 2 OS=Podospora anserina (strain S / ATCC MYA-4624 / DSM 980 / FGSC 10383) OX=515849 GN=PODANS_2_6870 PE=4 SV=1	0	0	0	0	0	0	0	0	0	0	0	0	0	0	0	0	0	0	0	0	0	0	0	0	0	0	0	0	0	0	0	0	0	0	0	0	0	0	0	0	0	0	1.43529e+06	4.01811e+06	5.57431e+06	3.31254e+06	2.98332e+06	541453
tr|B2B3R3|B2B3R3_PODAN Podospora anserina S mat+ genomic DNA chromosome 6, supercontig 2 OS=Podospora anserina (strain S / ATCC MYA-4624 / DSM 980 / FGSC 10383) OX=515849 GN=PODANS_6_7010 PE=4 SV=1	0	0	0	0	0	0	0	0	0	0	0	0	0	0	0	0	0	0	0	0	0	0	0	0	0	0	0	0	0	0	0	0	0	0	0	0	0	0	1.17125e+06	0	0	0	0	0	3.85439e+06	2.5973e+06	1.36366e+06	0
tr|A0A090D3M9|A0A090D3M9_PODAN Putative short-chain-fatty-acid--CoA ligase OS=Podospora anserina (strain S / ATCC MYA-4624 / DSM 980 / FGSC 10383) OX=515849 PE=4 SV=1	0	0	0	0	0	0	0	0	0	0	0	0	0	0	0	0	0	0	0	0	0	0	0	0	0	0	0	0	0	0	0	0	0	0	0	0	0	0	208220	0	0	0	943501	4.22915e+06	7.88749e+06	1.7055e+07	1.03099e+07	597115
tr|B2AR50|B2AR50_PODAN Phosphatidyl-N-methylethanolamine N-methyltransferase OS=Podospora anserina (strain S / ATCC MYA-4624 / DSM 980 / FGSC 10383) OX=515849 GN=PODANS_4_8640 PE=3 SV=1	0	0	0	0	0	0	0	0	0	0	0	0	0	0	0	0	0	0	0	0	0	0	0	0	0	0	0	0	0	0	0	0	0	0	0	0	0	0	0	0	0	0	0	554017	549901	852356	843894	476326
tr|B2ACG8|B2ACG8_PODAN Podospora anserina S mat+ genomic DNA chromosome 3, supercontig 1 OS=Podospora anserina (strain S / ATCC MYA-4624 / DSM 980 / FGSC 10383) OX=515849 GN=PODANS_3_970 PE=4 SV=1	0	0	0	0	0	0	0	0	0	0	0	0	0	0	0	0	0	0	0	0	0	0	0	0	0	0	0	0	0	0	0	0	0	0	0	0	0	0	0	0	0	0	1.14092e+06	1.16179e+06	1.0117e+06	0	0	281358
tr|A0A090CTG8|A0A090CTG8_PODAN Putative tRNA uridine 5-carboxymethylaminomethyl modification enzyme OS=Podospora anserina (strain S / ATCC MYA-4624 / DSM 980 / FGSC 10383) OX=515849 PE=3 SV=1	0	0	0	0	0	0	0	0	0	0	0	0	0	0	0	0	0	0	0	0	0	0	0	0	0	0	0	0	0	0	0	0	0	0	0	0	0	0	0	0	0	0	342326	0	0	0	232329	0
tr|B2AZA6|B2AZA6_PODAN Podospora anserina S mat+ genomic DNA chromosome 3, supercontig 2 OS=Podospora anserina (strain S / ATCC MYA-4624 / DSM 980 / FGSC 10383) OX=515849 GN=PODANS_3_3070 PE=4 SV=1	0	0	5.04027e+06	0	9.59349e+06	1.04433e+07	0	1.00696e+07	0	0	6.5698e+06	5.36011e+06	0	6.82538e+06	8.77814e+06	7.85808e+06	0	1.16444e+07	4.9198e+06	0	6.16693e+06	0	0	0	0	0	1.16301e+07	1.18438e+07	7.23707e+06	0	7.19619e+06	0	1.64684e+07	2.19292e+07	3.29576e+07	5.2146e+06	9.41923e+06	4.2242e+07	7.25786e+06	5.37889e+06	8.00366e+06	8.49703e+07	1.29567e+07	9.02267e+07	1.01414e+08	1.29904e+08	8.40237e+07	2.39421e+07
tr|B2B728|B2B728_PODAN PaTOM70 mitochondrial proteins import receptor encoded by the PaTom70 protein OS=Podospora anserina (strain S / ATCC MYA-4624 / DSM 980 / FGSC 10383) OX=515849 GN=PODANS_2_9700 PE=4 SV=1	0	0	36846.5	67181	33104.6	39001.4	152336	114637	0	0	0	0	30259.1	0	37828.2	0	132558	0	0	0	0	172415	176093	284642	80079.6	405884	109811	366651	0	331878	95698.2	302634	198611	422377	988105	1.04992e+06	2.20217e+06	2.79336e+06	4.45605e+06	7.13875e+06	7.1883e+06	1.66663e+07	2.50952e+07	3.18181e+07	3.36418e+07	2.60712e+07	1.7714e+07	6.62265e+06
tr|B2B7R7|B2B7R7_PODAN Elongation factor Tu OS=Podospora anserina (strain S / ATCC MYA-4624 / DSM 980 / FGSC 10383) OX=515849 GN=PODANS_2_12010 PE=3 SV=1	527154	9.07789e+06	1.84785e+07	2.44219e+07	3.06959e+07	1.8102e+07	3.33176e+07	2.22082e+07	3.35815e+07	2.53907e+07	2.13491e+07	2.33792e+07	1.16774e+07	2.5935e+07	3.50387e+07	4.95558e+07	4.76032e+07	3.44256e+07	2.40146e+07	1.44562e+07	4.43704e+07	5.76993e+07	4.60757e+07	4.45999e+07	4.78993e+07	4.4075e+07	3.103e+07	2.96231e+07	1.1605e+07	2.32257e+07	1.89984e+07	2.36919e+07	2.0031e+07	2.63789e+07	5.70676e+07	3.33277e+07	5.55824e+07	6.57166e+07	6.11651e+07	5.98356e+07	1.0857e+08	8.77814e+07	1.48592e+08	1.84469e+08	2.19794e+08	2.25337e+08	1.91246e+08	8.11911e+07
tr|B2AVN1|B2AVN1_PODAN Tryptophanyl-tRNA synthetase OS=Podospora anserina (strain S / ATCC MYA-4624 / DSM 980 / FGSC 10383) OX=515849 GN=PODANS_7_2370 PE=3 SV=1	0	202103	117520	252387	145100	0	279422	125688	132637	0	0	0	0	0	0	0	0	0	0	0	0	0	364822	195455	103931	85551.1	0	0	0	0	0	186068	238747	0	0	0	415637	278862	79893.2	0	0	0	412897	2.60325e+06	0	4.90022e+06	1.88349e+06	3.29268e+06
tr|B2A974|B2A974_PODAN Ubiquinone biosynthesis monooxygenase COQ6, mitochondrial OS=Podospora anserina (strain S / ATCC MYA-4624 / DSM 980 / FGSC 10383) OX=515849 GN=COQ6 PE=3 SV=1	0	0	0	97914.1	0	0	0	0	0	0	0	0	0	0	0	0	0	0	0	0	0	73467.9	203853	306995	2.43179e+06	2.19098e+06	3.51505e+06	4.33055e+06	2.1628e+06	5.54741e+06	5.31428e+06	3.00985e+06	3.96103e+06	4.44486e+06	4.19624e+06	1.76208e+06	2.56431e+06	2.05136e+06	3.48565e+06	2.58296e+06	5.27886e+06	8.58738e+06	5.72361e+06	7.54829e+06	6.6935e+06	1.59499e+07	1.10349e+07	5.89715e+06
tr|B2AXS5|B2AXS5_PODAN Podospora anserina S mat+ genomic DNA chromosome 7, supercontig 1 OS=Podospora anserina (strain S / ATCC MYA-4624 / DSM 980 / FGSC 10383) OX=515849 GN=PODANS_7_11550 PE=4 SV=1	0	0	0	0	0	0	0	0	0	0	0	0	0	0	0	0	0	0	0	0	0	0	0	114623	0	130664	0	0	0	0	0	0	0	211590	187517	360484	314503	407246	509772	415192	0	812843	551106	644617	773689	820445	1.01163e+06	388637
tr|B2AV02|B2AV02_PODAN Podospora anserina S mat+ genomic DNA chromosome 7, supercontig 1 OS=Podospora anserina (strain S / ATCC MYA-4624 / DSM 980 / FGSC 10383) OX=515849 GN=PODANS_7_4530 PE=3 SV=1	0	0	0	0	0	0	0	0	0	0	0	0	0	0	0	0	0	0	0	0	0	0	0	0	0	0	0	0	0	0	0	0	1.00008e+06	445167	0	0	818939	0	0	0	0	1.69847e+06	815210	626875	1.23873e+06	1.54501e+06	1.28384e+06	842173
tr|B2AB71|B2AB71_PODAN Elongation factor G, mitochondrial OS=Podospora anserina (strain S / ATCC MYA-4624 / DSM 980 / FGSC 10383) OX=515849 GN=MEF1 PE=3 SV=1	0	0	0	0	0	74593.7	0	0	47768.1	0	0	0	0	0	0	0	407928	160654	0	0	103565	1.10758e+06	1.77004e+06	1.71812e+06	1.74523e+06	2.41164e+06	1.12192e+06	172558	191454	307116	0	0	724639	1.80848e+06	4.36239e+06	7.97928e+06	1.08707e+07	1.30657e+07	2.32272e+07	1.90737e+07	2.97988e+07	2.20504e+07	2.08342e+07	1.49689e+07	2.9124e+07	2.74861e+07	2.51748e+07	1.14465e+07
tr|B2B2N8|B2B2N8_PODAN Podospora anserina S mat+ genomic DNA chromosome 6, supercontig 2 OS=Podospora anserina (strain S / ATCC MYA-4624 / DSM 980 / FGSC 10383) OX=515849 GN=PODANS_6_2570 PE=3 SV=1	0	555494	1.17513e+06	1.39155e+06	1.9567e+06	1.396e+06	1.52328e+06	1.69087e+06	2.96224e+06	1.01141e+06	2.7428e+06	1.16272e+06	609636	4.45354e+06	5.30474e+06	7.44288e+06	1.2094e+07	8.74945e+06	8.38086e+06	4.54196e+06	1.72644e+07	2.88981e+07	3.68444e+07	3.49397e+07	2.9788e+07	1.93526e+07	1.61852e+07	1.83723e+07	5.83383e+06	6.7508e+06	6.50182e+06	1.09273e+07	1.65244e+07	2.26033e+07	6.30332e+07	7.48232e+07	8.95024e+07	1.42812e+08	3.07769e+08	3.69462e+08	4.22191e+08	4.32998e+08	5.23117e+08	8.21879e+08	8.29624e+08	6.25742e+08	4.45268e+08	1.97937e+08
tr|B2AVW9|B2AVW9_PODAN Podospora anserina S mat+ genomic DNA chromosome 7, supercontig 1 OS=Podospora anserina (strain S / ATCC MYA-4624 / DSM 980 / FGSC 10383) OX=515849 GN=PODANS_7_5140 PE=4 SV=1	0	282857	881471	549413	374812	1.31496e+06	1.09409e+06	352703	927868	2.00403e+06	1.18273e+06	0	0	0	1.03228e+06	1.03988e+06	4.54712e+06	7.03656e+06	0	0	926434	3.00992e+06	1.87825e+06	2.97084e+06	3.62649e+06	3.54274e+06	1.51332e+06	2.20913e+06	1.29661e+06	2.86693e+06	544078	2.4338e+06	3.86149e+06	5.56986e+06	7.54614e+06	6.34061e+06	1.02181e+07	1.16638e+07	1.86958e+07	1.23235e+07	1.33813e+07	1.80016e+07	2.33025e+07	1.89898e+07	2.94639e+07	2.39479e+07	1.94351e+07	5.80206e+06
tr|B2B2D7|B2B2D7_PODAN Podospora anserina S mat+ genomic DNA chromosome 6, supercontig 2 OS=Podospora anserina (strain S / ATCC MYA-4624 / DSM 980 / FGSC 10383) OX=515849 GN=PODANS_6_3510 PE=4 SV=1	43372.9	2.73556e+06	5.26609e+06	6.86618e+06	7.4816e+06	6.44552e+06	7.98645e+06	8.20588e+06	5.31837e+06	2.32702e+06	3.0219e+06	1.08183e+06	462586	1.91411e+06	1.74336e+06	1.56086e+06	3.50344e+06	1.90493e+06	574060	259135	2.38883e+06	4.51004e+06	4.70209e+06	3.92969e+06	3.50459e+06	4.07426e+06	3.25647e+06	2.55413e+06	1.92257e+06	2.27969e+06	1.09746e+06	2.341e+06	2.13261e+06	5.135e+06	9.42425e+06	8.61392e+06	1.43329e+07	1.49467e+07	1.75979e+07	1.62827e+07	2.30235e+07	2.26836e+07	2.6163e+07	3.08529e+07	3.95859e+07	4.66838e+07	2.93764e+07	7.62574e+06
tr|B2AZ54|B2AZ54_PODAN Lon protease homolog, mitochondrial OS=Podospora anserina (strain S / ATCC MYA-4624 / DSM 980 / FGSC 10383) OX=515849 GN=PIM1 PE=3 SV=1	0	527269	564867	471435	1.4084e+06	1.12299e+06	1.61895e+06	1.62834e+06	1.01579e+06	1.269e+06	1.34408e+06	1.93663e+06	1.84763e+06	2.7874e+06	1.43874e+06	2.86277e+06	5.8045e+06	3.78519e+06	2.01823e+06	1.1719e+06	2.31992e+06	8.92371e+06	6.91157e+06	8.78602e+06	7.25213e+06	6.38909e+06	3.1233e+06	8.75375e+06	1.92286e+06	3.49949e+06	2.59443e+06	3.11993e+06	3.84514e+06	7.96278e+06	1.01356e+07	1.37162e+07	1.81465e+07	2.63251e+07	2.13914e+07	2.04577e+07	2.41522e+07	3.8564e+07	4.29462e+07	3.33664e+07	6.67657e+07	9.00331e+07	5.19524e+07	1.77685e+07
tr|B2A9C8|B2A9C8_PODAN Mitochondrial import inner membrane translocase subunit TIM50 OS=Podospora anserina (strain S / ATCC MYA-4624 / DSM 980 / FGSC 10383) OX=515849 GN=PODANS_1_740 PE=3 SV=1	0	0	1.28212e+06	1.01399e+06	1.99894e+06	1.12163e+06	1.07172e+06	510345	0	0	0	0	0	512661	0	0	1.03658e+06	401925	0	0	816357	1.00395e+06	205036	3.02842e+06	5.08108e+06	3.5441e+06	2.95707e+06	3.94704e+06	1.13834e+06	3.43624e+06	863687	2.5661e+06	5.6491e+06	5.55129e+06	7.76056e+06	4.68925e+06	1.71518e+07	1.64964e+07	1.49051e+07	1.73583e+07	2.06786e+07	2.18016e+07	8.71933e+06	9.4809e+06	2.77141e+07	3.45252e+07	3.35543e+07	1.45666e+07
tr|B2B162|B2B162_PODAN Acetylornithine transaminase OS=Podospora anserina (strain S / ATCC MYA-4624 / DSM 980 / FGSC 10383) OX=515849 GN=PODANS_3_9430 PE=3 SV=1	0	1.56566e+06	2.06341e+06	2.29963e+06	3.02427e+06	1.22941e+06	3.63044e+06	4.16648e+06	2.93527e+06	1.08018e+06	2.49461e+06	2.07381e+06	1.58352e+06	2.90415e+06	2.36703e+06	4.01251e+06	8.80754e+06	5.32762e+06	1.05702e+06	955692	2.07718e+06	7.51817e+06	4.98025e+06	6.62129e+06	5.26767e+06	5.41202e+06	3.58856e+06	3.76117e+06	1.09589e+06	1.1871e+06	2.36689e+06	2.35986e+06	3.2181e+06	4.86616e+06	4.34941e+06	8.51567e+06	1.04949e+07	7.62718e+06	8.92443e+06	7.42495e+06	1.17075e+07	9.63938e+06	1.26434e+07	1.09137e+07	1.75971e+07	2.35972e+07	2.47015e+07	8.78818e+06
tr|B2B7I2|B2B7I2_PODAN Podospora anserina S mat+ genomic DNA chromosome 2, supercontig 2 OS=Podospora anserina (strain S / ATCC MYA-4624 / DSM 980 / FGSC 10383) OX=515849 GN=PODANS_2_11200 PE=3 SV=1	2.89949e+06	2.05617e+06	2.53297e+06	2.29116e+06	2.07202e+06	2.84076e+06	2.16818e+06	1.77814e+06	914243	804095	1.16839e+06	498190	634699	608252	1.6761e+06	1.2051e+06	2.50257e+06	988607	706525	0	787745	1.62977e+06	1.75914e+06	3.86379e+06	1.99249e+06	3.07998e+06	3.02384e+06	1.6221e+06	416526	782151	701304	2.59056e+06	4.64873e+06	2.92423e+06	693617	4.16225e+06	9.85954e+06	5.75925e+06	5.18398e+06	4.14805e+06	5.24487e+06	4.07433e+06	6.89666e+06	6.33623e+06	8.46332e+06	8.36293e+06	1.4515e+07	3.68838e+06
tr|B2APU4|B2APU4_PODAN 2-methoxy-6-polyprenyl-1,4-benzoquinol methylase, mitochondrial OS=Podospora anserina (strain S / ATCC MYA-4624 / DSM 980 / FGSC 10383) OX=515849 GN=COQ5 PE=3 SV=1	0	0	0	0	0	0	0	0	0	0	0	0	0	0	0	0	0	0	0	0	0	0	263366	0	517545	780072	637123	1.72709e+06	332000	1.09087e+06	314008	54477.4	186793	139141	1.92078e+06	1.00632e+06	6.98716e+06	1.05257e+07	1.05501e+07	1.56774e+07	1.55405e+07	1.35985e+07	1.12787e+07	1.5823e+07	1.48449e+07	2.7798e+07	1.27459e+07	8.5379e+06
sp|B2AT43|LIPA_PODAN Lipoyl synthase, mitochondrial OS=Podospora anserina (strain S / ATCC MYA-4624 / DSM 980 / FGSC 10383) OX=515849 GN=Pa_1_14620 PE=3 SV=1	0	0	0	0	0	0	0	125802	0	0	0	0	0	0	0	0	0	0	0	0	0	110844	0	0	0	0	0	0	0	0	0	0	0	0	0	388178	0	617768	0	0	0	296596	714348	1.01363e+06	2.66535e+06	1.25415e+06	2.09281e+06	808397
tr|B2ASL1|B2ASL1_PODAN Podospora anserina S mat+ genomic DNA chromosome 1, supercontig 6 OS=Podospora anserina (strain S / ATCC MYA-4624 / DSM 980 / FGSC 10383) OX=515849 GN=PODANS_1_23850 PE=4 SV=1	0	66908.5	293341	280834	159507	296704	728296	577287	0	0	0	0	846332	0	0	0	764797	0	0	0	0	1.33691e+06	912952	863830	811194	294280	0	0	0	0	0	0	0	0	0	0	755546	643226	990615	0	1.00345e+06	2.88608e+06	3.21021e+06	4.48875e+06	4.51047e+06	6.92713e+06	7.53825e+06	1.60037e+06
tr|B2A9R4|B2A9R4_PODAN MICOS complex subunit MIC60 OS=Podospora anserina (strain S / ATCC MYA-4624 / DSM 980 / FGSC 10383) OX=515849 GN=PODANS_1_1530 PE=3 SV=1	0	0	0	0	327490	0	350659	386335	154415	0	0	0	0	187883	1.01973e+06	1.83974e+06	3.11978e+06	1.29754e+06	844468	627327	2.90716e+06	7.36184e+06	6.71616e+06	6.13272e+06	5.71479e+06	4.6582e+06	2.53556e+06	2.46987e+06	1.07997e+06	1.24282e+06	737332	773259	2.69748e+06	4.54949e+06	5.96276e+06	8.86993e+06	1.01241e+07	1.81084e+07	3.16116e+07	2.70221e+07	3.59057e+07	4.16633e+07	5.67334e+07	5.61805e+07	6.39647e+07	9.20338e+07	7.58702e+07	3.21681e+07
tr|B2AUA0|B2AUA0_PODAN Podospora anserina S mat+ genomic DNA chromosome 1, supercontig 4 OS=Podospora anserina (strain S / ATCC MYA-4624 / DSM 980 / FGSC 10383) OX=515849 GN=PODANS_1_18430 PE=4 SV=1	0	3.7299e+06	1.2018e+07	1.69145e+07	1.67811e+07	1.52099e+07	1.58589e+07	1.52579e+07	1.5354e+07	1.13454e+07	1.2292e+07	8.88283e+06	6.7698e+06	1.54881e+07	1.20568e+07	9.20553e+06	1.10836e+07	1.61723e+07	1.11116e+07	2.8708e+06	1.51948e+07	1.35283e+07	1.25946e+07	1.31037e+07	1.58352e+07	1.04605e+07	1.29159e+07	1.2003e+07	6.22401e+06	6.83212e+06	4.04909e+06	5.78463e+06	8.37225e+06	2.20217e+07	4.07132e+07	1.85903e+07	6.80565e+07	4.85505e+07	9.29087e+07	4.49814e+07	8.08039e+07	5.60794e+07	1.56516e+08	1.75477e+08	1.45867e+08	2.51268e+08	2.33111e+08	1.11245e+08
tr|B2A9X9|B2A9X9_PODAN Podospora anserina S mat+ genomic DNA chromosome 1, supercontig 1 OS=Podospora anserina (strain S / ATCC MYA-4624 / DSM 980 / FGSC 10383) OX=515849 GN=PODANS_1_2150 PE=3 SV=1	0	70831	130478	129410	314725	318992	313341	198854	371993	216581	0	128908	158288	64161.2	0	180181	262806	32818.5	0	0	364937	288565	474877	596427	582063	691910	539058	223193	130277	247704	182146	657360	870642	1.21636e+06	3.16711e+06	1.31202e+06	2.776e+06	3.52603e+06	5.07556e+06	2.22325e+06	6.14821e+06	6.96636e+06	1.58058e+07	1.34085e+07	1.78316e+07	2.13111e+07	3.2731e+07	5.68259e+06
tr|B2AMU5|B2AMU5_PODAN Podospora anserina S mat+ genomic DNA chromosome 5, supercontig 5 OS=Podospora anserina (strain S / ATCC MYA-4624 / DSM 980 / FGSC 10383) OX=515849 GN=PODANS_5_5190 PE=4 SV=1	0	0	163630	200855	791976	540184	372208	0	0	0	0	243294	0	0	368687	0	779498	570374	477100	0	149324	897964	1.07444e+06	1.29704e+06	1.48721e+06	2.2779e+06	1.73411e+06	904633	322161	1.38596e+06	813059	2.1481e+06	2.32802e+06	3.63825e+06	5.35867e+06	4.87383e+06	8.66125e+06	1.23838e+07	3.11204e+07	2.71591e+07	3.12366e+07	2.66987e+07	5.75179e+07	2.7897e+07	3.3314e+07	3.18748e+07	4.2128e+07	1.15125e+07
tr|B2B0B7|B2B0B7_PODAN Podospora anserina S mat+ genomic DNA chromosome 3, supercontig 2 OS=Podospora anserina (strain S / ATCC MYA-4624 / DSM 980 / FGSC 10383) OX=515849 GN=PODANS_3_8590 PE=3 SV=1	1.50693e+06	1.11367e+07	1.25623e+07	1.14888e+07	1.49173e+07	8.07178e+06	1.44096e+07	1.47474e+07	1.14694e+07	4.33844e+06	3.99717e+06	2.17263e+06	0	3.2295e+06	2.08306e+06	6.44581e+06	8.79678e+06	2.3362e+06	1.35139e+06	0	4.28903e+06	2.93334e+07	3.7834e+07	3.83424e+07	3.30042e+07	4.7208e+07	4.67692e+07	3.30064e+07	1.63666e+07	3.06865e+07	2.05416e+07	3.30774e+07	3.20211e+07	4.3023e+07	6.30267e+07	5.75007e+07	7.65012e+07	8.0682e+07	8.62611e+07	1.36158e+08	1.82024e+08	2.7874e+08	4.08071e+08	5.2126e+08	5.03891e+08	4.96204e+08	3.67382e+08	1.74774e+08
tr|B2AAL7|B2AAL7_PODAN Podospora anserina S mat+ genomic DNA chromosome 1, supercontig 1 OS=Podospora anserina (strain S / ATCC MYA-4624 / DSM 980 / FGSC 10383) OX=515849 GN=PODANS_1_4450 PE=3 SV=1	0	3.93564e+06	1.13662e+07	7.39985e+06	1.19435e+07	1.05401e+07	1.06154e+07	1.01751e+07	1.64856e+07	1.29768e+07	9.4429e+06	2.956e+06	4.79517e+06	3.60979e+06	1.0766e+07	1.51791e+07	2.5291e+07	4.50208e+07	9.30449e+06	1.18086e+06	7.909e+06	1.97513e+07	2.33978e+07	2.5646e+07	3.02728e+07	3.90602e+07	4.03575e+07	3.76009e+07	2.35162e+07	4.27698e+07	1.10083e+07	2.26965e+07	6.99913e+07	8.13561e+07	1.06742e+08	8.07895e+07	1.47323e+08	1.75971e+08	2.22806e+08	1.67008e+08	2.47431e+08	1.87015e+08	3.9038e+08	3.91642e+08	4.08681e+08	6.34412e+08	4.7373e+08	2.03143e+08
tr|B2ALW4|B2ALW4_PODAN Podospora anserina S mat+ genomic DNA chromosome 1, supercontig 3 OS=Podospora anserina (strain S / ATCC MYA-4624 / DSM 980 / FGSC 10383) OX=515849 GN=PODANS_1_13030 PE=3 SV=1	0	0	0	0	0	0	0	0	0	0	0	0	0	0	0	0	0	0	0	0	0	571185	670576	657840	873654	980073	727723	1.25358e+06	76486.9	1.4416e+06	0	1.41722e+06	2.31117e+06	5.01833e+06	7.92764e+06	6.46137e+06	1.01564e+07	1.04648e+07	1.23766e+07	1.19678e+07	8.5795e+06	8.44755e+06	1.3871e+07	2.04168e+07	2.94832e+07	4.18247e+07	3.86472e+07	1.50206e+07
tr|B2A8Y5|B2A8Y5_PODAN Podospora anserina S mat+ genomic DNA chromosome 1, supercontig 1 OS=Podospora anserina (strain S / ATCC MYA-4624 / DSM 980 / FGSC 10383) OX=515849 GN=PODANS_1_7820 PE=3 SV=1	0	0	0	0	0	0	0	0	0	0	0	0	0	0	0	0	0	0	0	0	0	0	540808	181070	132938	1.01292e+06	0	0	380477	308780	136050	0	374926	0	596771	1.38596e+06	2.00683e+06	2.39457e+06	5.35824e+06	3.18368e+06	3.71068e+06	4.48968e+06	5.80945e+06	5.99991e+06	7.56192e+06	9.20266e+06	9.85954e+06	7.88533e+06
tr|B2AL19|B2AL19_PODAN Podospora anserina S mat+ genomic DNA chromosome 5, supercontig 9 OS=Podospora anserina (strain S / ATCC MYA-4624 / DSM 980 / FGSC 10383) OX=515849 GN=PODANS_5_9670 PE=3 SV=1	0	0	0	0	0	0	0	0	0	0	0	0	0	0	0	0	0	0	0	0	0	0	0	0	0	0	0	0	0	0	0	0	0	0	0	871790	901765	2.18661e+06	3.68487e+06	1.20697e+06	6.03498e+06	2.32723e+06	934465	2.55162e+06	7.78996e+06	4.73708e+06	8.65049e+06	2.31318e+06
tr|B2AZI0|B2AZI0_PODAN Altered inheritance of mitochondria protein 41 OS=Podospora anserina (strain S / ATCC MYA-4624 / DSM 980 / FGSC 10383) OX=515849 GN=AIM41 PE=3 SV=1	0	0	0	0	0	0	0	0	0	0	0	0	0	0	0	0	0	0	0	0	0	0	0	140747	128133	199880	142045	115333	0	163293	201981	0	0	0	0	0	1.65258e+06	7.35109e+06	2.37005e+07	1.33999e+07	1.75642e+07	3.57278e+06	4.43869e+06	1.36896e+07	1.01134e+07	1.81981e+07	1.777e+07	9.20123e+06
tr|B2AX21|B2AX21_PODAN Podospora anserina S mat+ genomic DNA chromosome 7, supercontig 1 OS=Podospora anserina (strain S / ATCC MYA-4624 / DSM 980 / FGSC 10383) OX=515849 GN=PODANS_7_9060 PE=4 SV=1	0	0	193784	0	0	0	0	480492	0	0	0	0	0	251060	0	0	0	0	0	0	0	547319	527649	949811	611135	2.00375e+06	536771	1.05888e+06	748806	692075	0	0	0	0	0	0	0	1.02037e+07	1.46584e+07	1.33411e+07	1.12335e+07	1.35978e+07	1.76359e+07	0	3.42599e+07	5.92203e+07	8.10907e+07	5.64444e+07
tr|B2B5G9|B2B5G9_PODAN Podospora anserina S mat+ genomic DNA chromosome 2, supercontig 2 OS=Podospora anserina (strain S / ATCC MYA-4624 / DSM 980 / FGSC 10383) OX=515849 GN=PODANS_2_4640 PE=4 SV=1	0	0	0	0	0	0	0	0	0	0	0	0	0	0	0	0	0	0	0	0	0	0	356195	0	0	156194	98925.2	0	0	0	0	0	0	226521	299379	203430	977492	2.04871e+06	2.70386e+06	3.83811e+06	4.8592e+06	2.66205e+06	3.39867e+06	3.72775e+06	7.20193e+06	1.34379e+07	1.31037e+07	7.12728e+06
tr|B2AYM6|B2AYM6_PODAN NADH-cytochrome b5 reductase OS=Podospora anserina (strain S / ATCC MYA-4624 / DSM 980 / FGSC 10383) OX=515849 GN=PODANS_1_11620 PE=3 SV=1	0	439050	938696	1.09115e+06	1.97807e+06	2.22591e+06	2.12092e+06	1.40941e+06	1.16767e+06	896100	892586	0	0	543397	0	603218	633674	632799	1.1615e+06	1.68112e+06	1.68255e+06	3.99114e+06	7.11301e+06	1.48693e+07	1.70235e+07	1.8538e+07	1.43415e+07	1.51002e+07	9.55405e+06	9.12665e+06	6.04588e+06	9.65588e+06	1.87954e+07	4.19158e+07	5.99912e+07	8.22596e+07	8.77168e+07	7.76988e+07	9.36975e+07	5.5761e+07	1.25874e+08	8.72866e+07	1.05358e+08	1.56645e+08	2.01164e+08	2.71663e+08	3.44442e+08	1.93777e+08
tr|B2AT23|B2AT23_PODAN Podospora anserina S mat+ genomic DNA chromosome 1, supercontig 4 OS=Podospora anserina (strain S / ATCC MYA-4624 / DSM 980 / FGSC 10383) OX=515849 GN=PODANS_1_14430 PE=3 SV=1	0	2.04778e+06	2.5116e+06	2.36323e+06	1.77097e+06	767881	2.84535e+06	3.34869e+06	2.80591e+06	1.78037e+06	2.64907e+06	0	0	1.35111e+07	1.67596e+07	4.7634e+06	944576	3.44973e+06	2.36431e+06	0	2.17779e+06	5.34713e+06	1.25272e+07	9.72759e+06	7.50742e+06	5.91615e+06	3.17443e+06	1.40561e+06	523432	482844	0	0	0	1.28951e+06	1.79815e+06	1.30779e+06	2.994e+06	4.30431e+06	5.26746e+06	5.18377e+06	9.94846e+06	1.68894e+07	2.76869e+07	4.7677e+07	3.66637e+07	5.47126e+07	8.32707e+07	3.36504e+07
tr|B2B0V8|B2B0V8_PODAN Podospora anserina S mat+ genomic DNA chromosome 3, supercontig 2 OS=Podospora anserina (strain S / ATCC MYA-4624 / DSM 980 / FGSC 10383) OX=515849 GN=PODANS_3_7460 PE=3 SV=1	0	0	196058	0	224771	194451	197592	0	145222	0	0	0	0	0	0	90434.7	0	0	0	0	0	247740	0	0	0	334783	0	0	144247	213720	99771.4	0	0	0	313319	688862	643892	427397	0	509908	438663	657166	0	1.58488e+06	997284	453335	2.15663e+06	1.06233e+06
tr|A0A090CD88|A0A090CD88_PODAN Uncharacterized protein OS=Podospora anserina (strain S / ATCC MYA-4624 / DSM 980 / FGSC 10383) OX=515849 PE=3 SV=1	0	0	0	0	0	0	0	0	0	0	0	0	0	0	0	0	0	0	0	0	0	0	0	0	0	0	0	0	0	0	0	0	0	0	0	0	0	0	1.18703e+06	0	1.05989e+06	0	0	1.4619e+06	220913	0	3.94389e+06	1.85746e+06
tr|B2B7C9|B2B7C9_PODAN Podospora anserina S mat+ genomic DNA chromosome 2, supercontig 2 OS=Podospora anserina (strain S / ATCC MYA-4624 / DSM 980 / FGSC 10383) OX=515849 GN=PODANS_2_10680 PE=4 SV=1	0	0	0	0	417551	277636	371326	0	0	0	0	0	0	0	0	0	630440	0	0	0	0	432912	0	420965	0	0	0	0	0	0	0	0	0	0	0	0	0	0	0	0	0	0	0	0	0	1.3387e+06	0	1.07667e+06
tr|B2AQA9|B2AQA9_PODAN Podospora anserina S mat+ genomic DNA chromosome 4, supercontig 4 OS=Podospora anserina (strain S / ATCC MYA-4624 / DSM 980 / FGSC 10383) OX=515849 GN=PODANS_4_4780 PE=4 SV=1	0	0	0	0	0	0	0	0	0	0	0	0	0	0	0	0	0	0	0	0	0	0	0	0	0	0	0	0	0	0	0	0	0	0	0	0	0	0	0	0	303681	631737	4.24715e+06	8.61607e+06	1.29123e+06	857376	3.37335e+06	2.6693e+06
tr|B2B159|B2B159_PODAN GrpE protein homolog OS=Podospora anserina (strain S / ATCC MYA-4624 / DSM 980 / FGSC 10383) OX=515849 GN=PODANS_3_9400 PE=3 SV=1	0	0	0	0	0	139628	0	0	0	0	0	0	0	557933	0	0	0	0	0	0	0	496347	386292	359085	574089	761498	291950	0	257794	0	0	0	575559	0	973978	578356	4.24256e+06	1.22791e+07	4.08846e+07	1.26491e+07	2.89999e+07	3.24643e+07	3.81165e+07	6.16105e+07	8.58738e+07	5.7771e+07	2.35915e+07	1.04942e+07
tr|B2AXI0|B2AXI0_PODAN Malate dehydrogenase OS=Podospora anserina (strain S / ATCC MYA-4624 / DSM 980 / FGSC 10383) OX=515849 GN=PODANS_7_10620 PE=3 SV=1	0	0	0	0	0	0	0	0	0	0	0	0	0	0	0	0	0	0	0	0	0	0	0	0	0	0	0	0	0	0	0	0	0	0	0	0	0	0	0	0	0	633817	3.23467e+06	7.27005e+06	8.03306e+06	918402	3.77314e+06	3.38017e+06
tr|B2AKR1|B2AKR1_PODAN Podospora anserina S mat+ genomic DNA chromosome 5, supercontig 9 OS=Podospora anserina (strain S / ATCC MYA-4624 / DSM 980 / FGSC 10383) OX=515849 GN=PODANS_5_8240 PE=3 SV=1	0	662057	889072	2.41946e+06	2.94617e+06	3.34998e+06	2.40562e+06	3.93507e+06	1.46577e+06	0	1.46477e+06	0	0	1.61486e+06	0	2.20741e+06	6.55667e+06	2.43932e+06	0	0	1.96402e+06	8.76236e+06	7.80287e+06	8.58093e+06	7.16148e+06	5.96499e+06	8.08254e+06	3.8085e+06	2.05538e+06	4.26336e+06	2.03932e+06	9.0492e+06	1.2961e+07	8.02087e+06	7.81721e+06	6.56521e+06	0	4.4886e+06	5.18786e+06	3.27963e+06	0	4.371e+06	6.9992e+06	5.80514e+06	8.42317e+06	2.18876e+07	1.51002e+07	1.5301e+07
tr|B2AFG3|B2AFG3_PODAN Podospora anserina S mat+ genomic DNA chromosome 5, supercontig 3 OS=Podospora anserina (strain S / ATCC MYA-4624 / DSM 980 / FGSC 10383) OX=515849 GN=PODANS_5_12810 PE=4 SV=1	0	0	0	0	0	0	0	0	0	0	0	0	0	0	0	0	0	0	0	0	0	0	0	0	0	0	0	0	0	0	0	0	0	0	0	0	0	2.0244e+06	0	0	0	1.22238e+06	2.05739e+06	3.68537e+06	3.48343e+06	1.38459e+06	2.65624e+06	1.88542e+06
tr|B2AUQ3|B2AUQ3_PODAN Podospora anserina S mat+ genomic DNA chromosome 1, supercontig 4 OS=Podospora anserina (strain S / ATCC MYA-4624 / DSM 980 / FGSC 10383) OX=515849 GN=PODANS_1_19910 PE=3 SV=1	0	91080.1	176215	0	84454	0	0	178037	0	0	0	0	0	0	0	0	282484	0	0	0	0	0	76594.5	0	1.05422e+06	367081	624566	430660	144204	416009	457193	597610	894020	1.18158e+06	0	937979	1.66176e+06	1.54179e+06	1.56488e+06	0	2.41228e+06	2.45639e+06	2.98052e+06	2.69031e+06	3.66715e+06	942353	1.9453e+06	177578
tr|B2B0P7|B2B0P7_PODAN Podospora anserina S mat+ genomic DNA chromosome 3, supercontig 2 OS=Podospora anserina (strain S / ATCC MYA-4624 / DSM 980 / FGSC 10383) OX=515849 GN=PODANS_3_6860 PE=4 SV=1	0	0	0	0	0	0	18735.2	0	0	0	0	0	0	0	0	0	0	0	0	0	0	22559.5	0	22944.6	0	0	0	0	0	0	0	0	0	0	49616.1	0	0	75805.6	96752.4	75669.4	103228	105157	107280	122913	110915	102059	36780.5	0
tr|A0A090D6X1|A0A090D6X1_PODAN Uncharacterized protein OS=Podospora anserina (strain S / ATCC MYA-4624 / DSM 980 / FGSC 10383) OX=515849 PE=3 SV=1	0	0	0	0	0	0	0	0	99305.3	0	177764	0	0	0	0	0	329368	0	0	0	0	0	240060	376124	448946	220784	0	0	0	311089	270422	775482	1.10879e+06	1.1998e+06	1.63501e+06	1.39012e+06	1.28778e+06	1.47961e+06	2.29877e+06	1.85932e+06	2.34165e+06	1.23752e+06	2.44412e+06	2.02182e+06	4.01545e+06	1.60575e+06	383797	0
tr|A0A090CFA6|A0A090CFA6_PODAN Malate dehydrogenase OS=Podospora anserina (strain S / ATCC MYA-4624 / DSM 980 / FGSC 10383) OX=515849 PE=3 SV=1	455565	2.58927e+06	3.57171e+06	8.83192e+06	1.55433e+07	1.15103e+07	1.00044e+07	9.4974e+06	7.41348e+06	1.13124e+07	8.68491e+06	7.67235e+06	6.63857e+06	1.03285e+07	1.22597e+07	1.27653e+07	2.49518e+07	2.76231e+07	2.27159e+07	2.1486e+07	2.79042e+07	6.10403e+07	1.06749e+08	1.24705e+08	1.94007e+08	2.66858e+08	2.60246e+08	5.45914e+08	3.01315e+08	4.89972e+08	4.79273e+08	1.0809e+09	1.90916e+09	2.20346e+09	3.47561e+09	2.66722e+09	4.03754e+09	3.21351e+09	3.52488e+09	2.82735e+09	3.37257e+09	3.3588e+09	6.58816e+09	1.05874e+10	1.10291e+10	3.07073e+09	1.416e+09	7.56335e+08
tr|B2AT02|B2AT02_PODAN Podospora anserina S mat+ genomic DNA chromosome 6, supercontig 1 OS=Podospora anserina (strain S / ATCC MYA-4624 / DSM 980 / FGSC 10383) OX=515849 GN=PODANS_6_11790 PE=4 SV=1	0	0	0	0	0	0	0	0	0	0	0	0	0	0	0	0	0	0	0	0	0	0	0	0	0	0	0	0	0	0	0	0	0	0	0	0	0	0	1.22999e+06	1.06613e+06	0	1.78603e+06	4.52202e+06	3.04162e+06	787099	3.58885e+06	521891	320871
tr|A0A090CBX6|A0A090CBX6_PODAN Uncharacterized protein OS=Podospora anserina (strain S / ATCC MYA-4624 / DSM 980 / FGSC 10383) OX=515849 PE=4 SV=1	0	0	0	0	0	0	0	0	0	0	0	0	0	0	0	0	0	0	0	0	0	0	0	0	0	0	0	0	0	0	0	0	0	428860	828046	0	1.69675e+06	1.63264e+06	1.01005e+06	3.5915e+06	1.77284e+06	4.37853e+06	6.69006e+06	2.1628e+06	1.90536e+06	2.63251e+06	1.29668e+06	0
tr|B2A9M3|B2A9M3_PODAN Podospora anserina S mat+ genomic DNA chromosome 1, supercontig 1 OS=Podospora anserina (strain S / ATCC MYA-4624 / DSM 980 / FGSC 10383) OX=515849 GN=PODANS_1_1080 PE=4 SV=1	0	0	0	0	0	0	0	0	0	0	0	0	0	0	0	0	0	0	0	0	0	0	173139	0	142784	0	0	0	0	0	0	0	0	384155	663470	4.05468e+06	0	2.31698e+06	460908	1.47201e+06	1.09481e+06	601354	6.56793e+06	8.30699e+06	7.21986e+06	6.31071e+06	3.19063e+06	977277
tr|B2ARB3|B2ARB3_PODAN Podospora anserina S mat+ genomic DNA chromosome 4, supercontig 4 OS=Podospora anserina (strain S / ATCC MYA-4624 / DSM 980 / FGSC 10383) OX=515849 GN=PODANS_4_8060 PE=4 SV=1	0	637080	1.03888e+06	820015	2.45366e+06	1.08599e+06	4.83884e+06	6.06022e+06	8.43823e+06	1.61091e+06	5.66222e+06	857376	76451	0	0	0	0	0	0	0	0	0	248787	413306	0	0	0	0	0	0	875447	0	0	433557	569786	1.07817e+06	876666	2.77815e+06	3.05532e+06	1.58768e+06	5.10869e+06	3.75342e+06	1.66506e+07	2.76446e+07	3.80326e+07	2.51447e+07	8.62109e+06	3.24263e+06
tr|B2B468|B2B468_PODAN Podospora anserina S mat+ genomic DNA chromosome 2, supercontig 2 OS=Podospora anserina (strain S / ATCC MYA-4624 / DSM 980 / FGSC 10383) OX=515849 GN=PODANS_2_240 PE=4 SV=1	0	208421	509227	1.32113e+06	1.86649e+06	337206	1.09409e+06	724065	451800	0	0	198869	0	272243	0	0	356303	315672	0	0	0	594469	0	900403	565512	1.13576e+06	1.17032e+06	1.23293e+06	880610	1.59679e+06	0	2.648e+06	2.32401e+06	4.99338e+06	9.75986e+06	7.38909e+06	5.17817e+06	7.40631e+06	9.73619e+06	1.39012e+07	1.58194e+07	6.6286e+06	2.05581e+07	2.73914e+07	5.06487e+07	2.93097e+07	2.61731e+07	5.45053e+06
tr|B2B314|B2B314_PODAN Podospora anserina S mat+ genomic DNA chromosome 6, supercontig 2 OS=Podospora anserina (strain S / ATCC MYA-4624 / DSM 980 / FGSC 10383) OX=515849 GN=PODANS_6_1400 PE=3 SV=1	0	0	0	58098	0	0	0	0	0	0	0	0	0	0	0	0	0	0	0	0	0	0	0	0	0	0	0	0	0	0	0	0	34042.6	52244.3	49659.1	71897.4	125451	85608.5	176638	238274	295836	514834	659375	727651	855225	740559	330186	0
tr|A0A090CCU8|A0A090CCU8_PODAN Uncharacterized protein OS=Podospora anserina (strain S / ATCC MYA-4624 / DSM 980 / FGSC 10383) OX=515849 PE=3 SV=1	0	1.25645e+06	1.90005e+06	3.68874e+06	3.10293e+06	1.77269e+06	2.20963e+06	2.5134e+06	3.12538e+06	883479	1.22016e+06	0	0	0	0	1.51367e+06	1.38194e+06	3.42592e+06	0	0	0	0	1.64799e+06	828978	610855	0	910299	0	495408	465827	0	0	0	891008	2.214e+06	1.55663e+06	2.48737e+06	8.05242e+06	1.10628e+07	1.0591e+07	1.76674e+07	7.38694e+07	1.74222e+08	2.00705e+08	2.29274e+08	1.63723e+08	1.32845e+08	4.29778e+07
tr|B2B2W2|B2B2W2_PODAN Podospora anserina S mat+ genomic DNA chromosome 6, supercontig 2 OS=Podospora anserina (strain S / ATCC MYA-4624 / DSM 980 / FGSC 10383) OX=515849 GN=PODANS_6_1920 PE=3 SV=1	0	153024	206398	403898	0	417673	493816	528847	540234	0	0	635825	0	0	0	2.1813e+06	0	388616	0	0	441610	3.15485e+06	3.29677e+06	3.94281e+06	5.05082e+06	7.94485e+06	6.89013e+06	8.19656e+06	193627	9.61572e+06	7.37475e+06	9.42784e+06	0	1.8249e+07	3.43022e+07	3.49835e+07	7.3389e+07	7.93553e+07	1.20639e+08	1.33397e+08	2.19235e+08	1.46814e+08	2.66363e+08	4.16275e+08	2.49533e+08	3.50444e+08	2.37657e+08	8.71862e+07
tr|B2B823|B2B823_PODAN Podospora anserina S mat+ genomic DNA chromosome 2, supercontig 2 OS=Podospora anserina (strain S / ATCC MYA-4624 / DSM 980 / FGSC 10383) OX=515849 GN=PODANS_2_13050 PE=4 SV=1	0	0	0	290214	0	220733	0	464629	711810	160604	207661	0	0	0	737404	246994	1.00897e+06	507950	917972	0	172809	608489	1.13569e+06	955620	1.56545e+06	716643	619862	275585	984376	3.64356e+06	465031	114250	1.19205e+06	1.97764e+06	6.54821e+06	7.48519e+06	7.3432e+06	1.29345e+07	1.99442e+07	2.22698e+07	3.16941e+07	4.6359e+07	5.96649e+07	7.1143e+07	5.135e+07	6.65069e+07	5.55351e+07	1.34343e+07
tr|A0A090CSI6|A0A090CSI6_PODAN Uncharacterized protein OS=Podospora anserina (strain S / ATCC MYA-4624 / DSM 980 / FGSC 10383) OX=515849 PE=3 SV=1	0	0	0	0	0	53114.1	58714.8	61081.9	0	0	0	0	0	0	0	0	0	0	0	0	0	70627.4	87931.9	104583	71595.5	0	0	133225	112048	134085	208299	0	94558	93977.2	1.71124e+06	282563	271003	2.05244e+06	1.6477e+06	1.88248e+06	2.56367e+06	4.09247e+06	5.41489e+06	6.03225e+06	6.21648e+06	7.02688e+06	4.137e+06	414410
tr|B2B627|B2B627_PODAN Homoaconitase, mitochondrial OS=Podospora anserina (strain S / ATCC MYA-4624 / DSM 980 / FGSC 10383) OX=515849 GN=PODANS_2_6510 PE=3 SV=1	0	0	0	21893.3	0	45346.4	0	0	0	0	0	0	0	0	0	0	0	0	0	0	0	0	100446	276819	246349	398024	81571.2	101772	79541.8	155928	302111	389986	1.23371e+06	2.99185e+06	4.12022e+06	4.03489e+06	1.14967e+07	1.18538e+07	1.28147e+07	1.5699e+07	1.48305e+07	2.58948e+07	3.7152e+07	4.89578e+07	6.37704e+07	5.48495e+07	2.62942e+07	9.28585e+06
tr|B2A9T4|B2A9T4_PODAN Lysyl-tRNA synthetase OS=Podospora anserina (strain S / ATCC MYA-4624 / DSM 980 / FGSC 10383) OX=515849 GN=PODANS_1_1720 PE=3 SV=1	0	0	0	0	0	0	0	0	0	0	0	0	0	0	0	0	0	0	0	0	0	0	0	106548	161292	160453	182942	241594	0	0	0	0	0	854436	1.04289e+06	1.46778e+06	237930	2.17284e+06	1.90371e+06	1.73569e+06	2.37456e+06	2.23817e+06	2.25932e+06	5.13716e+06	4.66049e+06	3.82786e+06	4.10065e+06	772829
tr|B2ALL2|B2ALL2_PODAN Podospora anserina S mat+ genomic DNA chromosome 5, supercontig 4 OS=Podospora anserina (strain S / ATCC MYA-4624 / DSM 980 / FGSC 10383) OX=515849 GN=PODANS_5_3970 PE=4 SV=1	0	0	0	0	0	0	0	0	0	0	0	0	0	0	0	0	0	0	0	0	0	0	3.83345e+06	1.62074e+06	0	6.10654e+06	0	0	3.62355e+06	6.79877e+06	5.56391e+06	9.74623e+06	2.42039e+06	2.46664e+07	4.39889e+07	2.41107e+07	4.27906e+07	4.66723e+07	4.87455e+07	3.81337e+07	8.60029e+07	9.23995e+07	1.26763e+08	1.5666e+08	2.12824e+08	2.13476e+08	1.82261e+08	1.09682e+08
tr|B2ALX5|B2ALX5_PODAN Podospora anserina S mat+ genomic DNA chromosome 1, supercontig 3 OS=Podospora anserina (strain S / ATCC MYA-4624 / DSM 980 / FGSC 10383) OX=515849 GN=PODANS_1_13140 PE=4 SV=1	0	147273	502636	844540	938194	1.06634e+06	1.35878e+06	1.39485e+06	1.1947e+06	467139	648410	692756	299795	1.65e+06	1.04368e+06	1.3534e+06	2.93126e+06	1.8609e+06	932314	553214	2.38747e+06	5.01783e+06	5.92418e+06	6.7518e+06	6.48504e+06	6.1396e+06	4.68107e+06	4.32596e+06	3.25274e+06	7.39411e+06	7.13466e+06	8.7473e+06	1.52816e+07	1.48391e+07	2.20927e+07	3.01724e+07	5.32504e+07	6.48188e+07	7.06259e+07	6.75115e+07	1.02511e+08	1.37398e+08	1.01414e+08	1.31884e+08	2.57579e+08	2.44527e+08	9.26792e+07	3.10795e+07
tr|B2AB72|B2AB72_PODAN Podospora anserina S mat+ genomic DNA chromosome 1, supercontig 1 OS=Podospora anserina (strain S / ATCC MYA-4624 / DSM 980 / FGSC 10383) OX=515849 GN=PODANS_1_6340 PE=3 SV=1	0	0	28017.5	0	0	151525	221149	24234.7	0	0	0	0	0	0	0	0	0	0	0	0	0	915032	768454	1.10442e+06	383403	290099	311735	86332.8	0	0	0	0	1.96976e+06	2.56101e+06	6.41024e+06	1.63838e+07	1.31776e+07	1.80755e+07	2.25007e+07	1.99751e+07	2.62476e+07	2.19765e+07	3.63388e+07	6.0514e+07	1.06132e+08	1.20912e+08	8.79248e+07	3.69304e+07
tr|A0A090CXG8|A0A090CXG8_PODAN Putative D-lactate dehydrogenase [cytochrome] 2, mitochondrial OS=Podospora anserina (strain S / ATCC MYA-4624 / DSM 980 / FGSC 10383) OX=515849 PE=3 SV=1	0	26489.3	0	48017.6	203100	0	0	55965.4	0	0	0	0	0	0	0	0	91022.7	0	0	0	0	215090	230472	77662.9	124712	132550	217105	96852.8	44924	101062	0	0	0	226829	2.02591e+06	2.63946e+06	3.63962e+06	1.26383e+07	1.01643e+07	9.11805e+06	2.20741e+07	1.73906e+07	2.59235e+07	6.30396e+07	1.0221e+08	5.69543e+07	5.07663e+07	8.51782e+06
tr|B2B699|B2B699_PODAN CDP-diacylglycerol--glycerol-3-phosphate 3-phosphatidyltransferase OS=Podospora anserina (strain S / ATCC MYA-4624 / DSM 980 / FGSC 10383) OX=515849 GN=PODANS_2_7150 PE=3 SV=1	0	0	0	0	0	0	0	0	0	0	0	0	0	0	0	0	0	0	0	0	0	0	78150.6	0	66821.7	69016.8	0	0	57310.7	110571	100367	0	0	0	551378	463253	1.20223e+06	1.57477e+06	3.07023e+06	1.66585e+06	976703	5.50948e+06	6.74656e+06	7.46869e+06	1.75971e+07	1.43587e+07	1.4733e+06	0
tr|B2B417|B2B417_PODAN Dihydroorotate dehydrogenase (quinone), mitochondrial OS=Podospora anserina (strain S / ATCC MYA-4624 / DSM 980 / FGSC 10383) OX=515849 GN=PODANS_6_7920 PE=3 SV=1	0	0	108950	252924	240397	0	570260	482435	234459	0	0	0	0	369433	528259	790900	2.18855e+06	1.25817e+06	794270	728440	3.97185e+06	1.11969e+07	9.74265e+06	1.65272e+07	1.81823e+07	2.14272e+07	2.47905e+07	3.09598e+07	2.29618e+07	5.12289e+07	2.54273e+07	1.91468e+07	3.31233e+07	5.48166e+07	3.85095e+07	1.90328e+07	4.23819e+07	4.4914e+07	4.14518e+07	3.24614e+07	3.98849e+07	6.94334e+07	1.60181e+08	2.19385e+08	2.64104e+08	2.3154e+08	9.20338e+07	4.56641e+06
tr|B2B7V5|B2B7V5_PODAN Aconitate hydratase, mitochondrial OS=Podospora anserina (strain S / ATCC MYA-4624 / DSM 980 / FGSC 10383) OX=515849 GN=PODANS_2_12390 PE=3 SV=1	0	0	0	0	346536	0	0	0	0	0	0	0	0	0	0	0	0	0	0	0	0	0	0	0	0	0	0	0	0	0	0	0	0	0	0	0	0	652770	2.09539e+06	2.5699e+06	4.10265e+06	1.48657e+07	3.30616e+07	6.88741e+07	9.01478e+07	7.3769e+07	3.59537e+07	4.95142e+06
tr|A0A090CEW3|A0A090CEW3_PODAN Uncharacterized protein OS=Podospora anserina (strain S / ATCC MYA-4624 / DSM 980 / FGSC 10383) OX=515849 PE=4 SV=1	0	0	0	0	0	0	0	0	0	0	0	0	0	0	0	0	0	0	0	0	0	0	0	0	0	0	0	0	0	0	0	0	0	632369	875089	731882	684094	1.97262e+06	2.02175e+06	2.76187e+06	3.07934e+06	5.10847e+06	1.28793e+07	1.67438e+07	2.40985e+07	2.04032e+07	6.0382e+06	618500
tr|B2B2B3|B2B2B3_PODAN Pyridoxal 5-phosphate synthase OS=Podospora anserina (strain S / ATCC MYA-4624 / DSM 980 / FGSC 10383) OX=515849 GN=PODANS_6_6140 PE=4 SV=1	0	0	0	0	0	0	0	0	0	0	0	0	0	0	0	0	0	0	0	0	0	0	0	0	0	0	0	0	0	0	0	0	0	0	0	0	0	0	0	0	0	0	2.2239e+06	6.38457e+06	8.31488e+06	5.152e+06	1.12601e+06	0
tr|B2AD94|B2AD94_PODAN Podospora anserina S mat+ genomic DNA chromosome 4, supercontig 1 OS=Podospora anserina (strain S / ATCC MYA-4624 / DSM 980 / FGSC 10383) OX=515849 GN=PODANS_4_460 PE=4 SV=1	0	0	0	0	0	0	0	0	0	0	0	0	0	0	0	0	0	0	0	0	0	0	0	0	0	0	0	0	0	0	0	0	896387	1.71898e+06	1.26412e+06	855798	1.91863e+06	3.05467e+06	1.79851e+06	0	245775	551701	3.79401e+06	1.451e+07	2.07732e+07	1.44311e+07	4.73995e+06	689787
tr|B2AXL2|B2AXL2_PODAN Protein arginine methyltransferase NDUFAF7 OS=Podospora anserina (strain S / ATCC MYA-4624 / DSM 980 / FGSC 10383) OX=515849 GN=PODANS_7_10940 PE=3 SV=1	0	0	0	0	0	0	0	0	0	0	0	0	0	0	0	0	0	0	0	0	0	0	0	0	0	0	0	0	0	0	0	0	0	0	0	0	0	0	0	0	0	1.43372e+06	1.15032e+07	1.72988e+07	1.57441e+07	1.53935e+07	1.43537e+06	0
tr|A0A090CX56|A0A090CX56_PODAN Uncharacterized protein OS=Podospora anserina (strain S / ATCC MYA-4624 / DSM 980 / FGSC 10383) OX=515849 PE=4 SV=1	0	0	0	0	0	0	0	0	0	0	0	0	0	0	0	0	0	0	0	0	0	0	0	0	0	0	0	0	0	0	0	0	0	0	0	0	0	0	0	0	0	0	2.29955e+06	3.85052e+06	4.2483e+06	4.71134e+06	2.28765e+06	323596
tr|B2AWI0|B2AWI0_PODAN Podospora anserina S mat+ genomic DNA chromosome 7, supercontig 1 OS=Podospora anserina (strain S / ATCC MYA-4624 / DSM 980 / FGSC 10383) OX=515849 GN=PODANS_7_7230 PE=4 SV=1	0	0	0	0	0	0	0	0	0	0	0	0	0	0	0	0	0	0	0	0	0	0	0	0	0	0	0	0	0	0	0	0	0	0	0	0	0	0	0	0	5.57144e+06	1.80231e+07	3.15851e+07	4.353e+07	3.17084e+07	3.10128e+07	1.52077e+07	468839
tr|B2B578|B2B578_PODAN Peptidylprolyl isomerase OS=Podospora anserina (strain S / ATCC MYA-4624 / DSM 980 / FGSC 10383) OX=515849 GN=PODANS_2_3770 PE=4 SV=1	0	0	0	0	0	0	0	0	0	0	0	0	0	0	0	0	0	0	0	0	0	0	0	0	0	0	0	0	0	0	0	0	0	0	0	0	0	0	358483	0	7.56694e+06	6.88719e+07	5.58972e+08	4.45067e+08	2.93455e+08	1.31511e+08	7.57769e+07	2.1509e+07
tr|B2B0Y1|B2B0Y1_PODAN Succinate--CoA ligase [ADP-forming] subunit beta, mitochondrial OS=Podospora anserina (strain S / ATCC MYA-4624 / DSM 980 / FGSC 10383) OX=515849 GN=PODANS_3_7700 PE=3 SV=1	0	573551	1.78876e+06	1.85179e+06	1.7301e+06	1.77485e+06	2.15434e+06	2.05681e+06	2.73914e+06	851711	839090	292516	206449	740344	1.40496e+06	2.01192e+06	3.72603e+06	2.80232e+06	1.48635e+06	201780	3.17056e+06	6.38665e+06	6.25829e+06	7.2005e+06	4.63912e+06	4.50208e+06	5.60952e+06	5.95875e+06	2.62161e+06	4.44264e+06	2.02576e+06	5.49815e+06	8.66985e+06	1.31002e+07	3.45833e+07	1.78553e+07	2.78819e+07	4.87412e+07	6.29206e+07	6.02429e+07	8.08111e+07	9.50959e+07	6.58385e+08	4.31148e+08	2.45e+08	2.08722e+08	2.1671e+08	1.15297e+08
tr|B2A903|B2A903_PODAN Podospora anserina S mat+ genomic DNA chromosome 1, supercontig 1 OS=Podospora anserina (strain S / ATCC MYA-4624 / DSM 980 / FGSC 10383) OX=515849 GN=PODANS_1_7990 PE=3 SV=1	0	556283	933748	1.6041e+06	1.84684e+06	1.40102e+06	1.66032e+06	1.41206e+06	0	0	0	0	0	0	0	0	772900	0	0	0	0	756694	915318	1.23852e+06	785378	1.2056e+06	1.28492e+06	1.26097e+06	607463	644703	991834	1.79579e+06	2.30371e+06	3.00935e+06	2.88256e+06	5.62278e+06	9.07072e+06	7.88677e+06	9.5268e+06	1.02733e+07	2.64577e+07	4.97566e+07	9.61644e+07	8.09688e+07	8.83264e+07	5.25146e+07	4.32883e+07	2.25768e+07
tr|B2B317|B2B317_PODAN NADPH:adrenodoxin oxidoreductase, mitochondrial OS=Podospora anserina (strain S / ATCC MYA-4624 / DSM 980 / FGSC 10383) OX=515849 GN=PODANS_6_1370 PE=3 SV=1	0	0	0	0	0	0	0	0	0	0	0	0	0	0	0	0	0	0	0	0	0	0	0	0	0	0	0	0	0	0	0	90248.2	0	84346.4	0	236259	2.28141e+06	499739	1.39313e+06	854579	1.79457e+06	4.44342e+06	1.00575e+07	1.14616e+07	1.11396e+07	4.43059e+06	1.04676e+06	0
tr|A0A090C8J2|A0A090C8J2_PODAN Uncharacterized protein OS=Podospora anserina (strain S / ATCC MYA-4624 / DSM 980 / FGSC 10383) OX=515849 PE=3 SV=1	0	0	0	0	0	0	0	324786	0	0	0	0	0	0	0	0	0	0	0	0	0	0	0	0	0	0	0	0	0	0	0	0	2.2921e+06	0	365812	1.39076e+06	8.03378e+06	1.62655e+07	1.22862e+07	696141	752750	1.11087e+07	5.14404e+07	1.24935e+08	1.16896e+08	3.83948e+07	2.38303e+07	6.31716e+06
tr|B2AB77|B2AB77_PODAN Podospora anserina S mat+ genomic DNA chromosome 1, supercontig 1 OS=Podospora anserina (strain S / ATCC MYA-4624 / DSM 980 / FGSC 10383) OX=515849 GN=PODANS_1_6390 PE=3 SV=1	0	0	0	0	0	0	0	0	0	0	0	0	0	0	0	0	0	0	0	0	0	0	0	0	0	0	0	0	0	0	0	0	0	0	0	737906	0	2.02712e+06	5.9604e+06	3.66572e+06	6.77568e+06	2.01379e+07	6.41454e+07	6.74269e+07	1.00783e+08	2.79744e+07	3.80505e+06	3.59903e+06
tr|B2ADT1|B2ADT1_PODAN Podospora anserina S mat+ genomic DNA chromosome 4, supercontig 1 OS=Podospora anserina (strain S / ATCC MYA-4624 / DSM 980 / FGSC 10383) OX=515849 GN=PODANS_4_1970 PE=4 SV=1	0	0	0	0	0	0	0	0	0	0	0	0	0	0	0	0	0	0	0	0	0	0	0	0	0	0	0	0	0	0	164978	0	0	1.21901e+06	2.48242e+06	2.38123e+06	7.26862e+06	6.55997e+06	5.78628e+06	3.28042e+06	6.60465e+06	4.05303e+06	1.90393e+07	3.51247e+07	3.21566e+07	1.69396e+07	0	0
tr|B2AUR2|B2AUR2_PODAN Altered inheritance of mitochondria protein 11 OS=Podospora anserina (strain S / ATCC MYA-4624 / DSM 980 / FGSC 10383) OX=515849 GN=AIM11 PE=3 SV=1	0	0	0	0	0	0	0	0	0	0	0	0	0	0	0	0	0	97419.3	0	0	0	0	0	0	0	0	0	0	0	0	0	124103	23732	1.1643e+06	342061	143157	254775	194258	284614	384120	501697	749594	5.334e+06	7.58415e+06	1.11891e+07	2.2409e+06	1.45968e+06	0
tr|B2ASL7|B2ASL7_PODAN Podospora anserina S mat+ genomic DNA chromosome 1, supercontig 6 OS=Podospora anserina (strain S / ATCC MYA-4624 / DSM 980 / FGSC 10383) OX=515849 GN=PODANS_1_23910 PE=4 SV=1	0	0	0	0	0	0	0	0	0	0	0	0	0	0	0	0	0	0	0	0	0	0	0	0	0	0	100022	168829	128721	189267	529306	1.10593e+06	2.70917e+06	3.2006e+06	2.88529e+06	5.20707e+06	4.83805e+06	9.00976e+06	8.64045e+06	1.09173e+06	2.05373e+06	1.28728e+06	1.75398e+07	2.02598e+07	2.77227e+07	2.34674e+07	1.35168e+07	2.36861e+06
tr|B2AE59|B2AE59_PODAN Podospora anserina S mat+ genomic DNA chromosome 4, supercontig 2 OS=Podospora anserina (strain S / ATCC MYA-4624 / DSM 980 / FGSC 10383) OX=515849 GN=PODANS_4_2940 PE=4 SV=1	0	0	0	0	0	0	0	0	0	0	0	0	0	0	0	0	0	0	0	0	0	0	0	0	0	0	0	0	0	0	0	0	0	444938	0	0	0	1.05408e+06	0	768383	0	0	0	1.89826e+06	2.07453e+06	2.31576e+06	1.17011e+06	141751
tr|B2AD12|B2AD12_PODAN Podospora anserina S mat+ genomic DNA chromosome 3, supercontig 3 OS=Podospora anserina (strain S / ATCC MYA-4624 / DSM 980 / FGSC 10383) OX=515849 GN=PODANS_3_10760 PE=4 SV=1	0	0	0	0	0	0	0	0	0	0	0	0	0	0	0	0	0	0	0	0	0	0	0	0	283050	0	0	0	0	0	0	0	0	0	0	0	0	0	0	0	0	0	0	2.46227e+06	0	2.47604e+06	2.46721e+06	0
tr|B2A9Z3|B2A9Z3_PODAN Podospora anserina S mat+ genomic DNA chromosome 1, supercontig 1 OS=Podospora anserina (strain S / ATCC MYA-4624 / DSM 980 / FGSC 10383) OX=515849 GN=PODANS_1_2280 PE=4 SV=1	0	0	0	0	0	0	0	0	0	0	0	0	0	0	0	0	0	0	0	0	0	0	0	0	0	0	0	0	0	0	0	0	0	0	0	0	0	0	0	0	0	0	0	727723	0	609270	834142	0
tr|B2B6T3|B2B6T3_PODAN Podospora anserina S mat+ genomic DNA chromosome 2, supercontig 2 OS=Podospora anserina (strain S / ATCC MYA-4624 / DSM 980 / FGSC 10383) OX=515849 GN=PODANS_2_8920 PE=4 SV=1	0	0	0	0	0	0	0	0	0	0	0	0	0	0	0	0	0	0	0	0	0	0	0	0	0	0	0	0	0	0	0	0	0	0	0	0	0	0	0	0	874802	703276	0	2.46886e+06	1.55849e+06	1.51683e+06	1.99622e+06	445877
tr|B2AUS0|B2AUS0_PODAN Podospora anserina S mat+ genomic DNA chromosome 1, supercontig 4 OS=Podospora anserina (strain S / ATCC MYA-4624 / DSM 980 / FGSC 10383) OX=515849 GN=PODANS_1_20080 PE=4 SV=1	0	0	0	0	0	0	0	0	0	0	0	0	0	0	0	0	0	0	0	0	0	0	0	0	0	0	0	0	0	0	0	0	0	0	0	0	539596	0	760638	0	474798	0	2.42892e+06	6.32304e+06	4.38971e+06	4.56576e+06	4.336e+06	2.71921e+06
tr|B2AE32|B2AE32_PODAN Podospora anserina S mat+ genomic DNA chromosome 4, supercontig 2 OS=Podospora anserina (strain S / ATCC MYA-4624 / DSM 980 / FGSC 10383) OX=515849 GN=PODANS_4_2670 PE=4 SV=1	0	0	0	0	0	0	0	0	0	0	0	0	0	0	0	0	0	0	0	0	0	0	0	0	0	0	0	0	0	0	0	0	0	0	0	0	0	0	0	1.15419e+06	325833	0	862181	2.67697e+06	2.17499e+06	1.8021e+06	1.06182e+06	0
tr|B2A9P8|B2A9P8_PODAN Peptide-methionine (S)-S-oxide reductase OS=Podospora anserina (strain S / ATCC MYA-4624 / DSM 980 / FGSC 10383) OX=515849 GN=PODANS_1_1390 PE=3 SV=1	0	0	0	0	0	0	0	0	0	0	0	0	0	0	0	0	0	0	0	0	0	0	0	0	0	0	0	0	0	0	0	0	0	0	0	0	0	0	0	0	454741	0	0	1.44677e+06	1.46283e+06	1.08499e+06	0	0
tr|B2B5Y8|B2B5Y8_PODAN Glycine cleavage system H protein OS=Podospora anserina (strain S / ATCC MYA-4624 / DSM 980 / FGSC 10383) OX=515849 GN=PODANS_2_6200 PE=3 SV=1	0	539790	368350	392209	659224	0	1.27287e+06	1.14544e+06	0	0	0	0	0	0	543354	735467	863615	0	0	0	0	1.62676e+06	1.54903e+06	1.77155e+06	1.94989e+06	1.60575e+06	0	0	721627	683312	1.66585e+06	1.95527e+06	1.50378e+07	3.22491e+07	3.14223e+06	915175	1.85258e+06	5.70511e+06	2.58489e+06	5.81533e+06	8.87997e+06	9.33246e+06	8.05457e+06	3.18289e+07	4.10373e+07	3.46349e+07	2.72702e+07	1.70464e+07
tr|B2AN22|B2AN22_PODAN PaTrx2 thioredoxin encoded by the Patrx2 protein OS=Podospora anserina (strain S / ATCC MYA-4624 / DSM 980 / FGSC 10383) OX=515849 GN=PODANS_6_8740 PE=4 SV=1	0	0	0	0	123909	70087.4	0	0	0	0	0	0	0	0	0	0	0	0	0	0	0	0	0	92292	94715.8	81262.8	0	138481	104770	122848	0	0	2.42369e+06	141500	103264	0	0	0	298977	0	0	383453	368938	9.84806e+06	1.2117e+07	3.15141e+06	8.80252e+06	1.77327e+06
tr|B2AZ60|B2AZ60_PODAN Podospora anserina S mat+ genomic DNA chromosome 3, supercontig 2 OS=Podospora anserina (strain S / ATCC MYA-4624 / DSM 980 / FGSC 10383) OX=515849 GN=PODANS_3_4230 PE=4 SV=1	0	0	0	0	0	0	0	0	0	0	0	0	0	0	0	0	0	0	0	0	0	0	0	0	0	0	0	0	0	0	0	0	0	0	0	0	0	0	0	0	0	1.20661e+07	1.97212e+07	2.94768e+07	3.14474e+07	1.79622e+07	1.98395e+07	0
tr|B2AAI8|B2AAI8_PODAN Podospora anserina S mat+ genomic DNA chromosome 1, supercontig 1 OS=Podospora anserina (strain S / ATCC MYA-4624 / DSM 980 / FGSC 10383) OX=515849 GN=PODANS_1_4150 PE=4 SV=1	0	0	0	0	0	0	0	0	0	0	0	0	0	0	0	0	0	0	0	0	0	0	0	0	0	0	0	0	0	0	0	0	0	0	0	0	0	0	0	0	0	751531	1.34157e+06	1.26763e+06	1.38223e+06	2.72136e+06	2.47109e+06	517538
tr|B2B1X8|B2B1X8_PODAN Seryl-tRNA synthetase OS=Podospora anserina (strain S / ATCC MYA-4624 / DSM 980 / FGSC 10383) OX=515849 GN=PODANS_6_4790 PE=4 SV=1	0	0	0	0	0	0	0	0	0	0	0	0	0	0	0	0	0	0	0	0	0	0	0	0	0	0	0	0	0	0	0	0	283423	700286	871503	1.13999e+06	4.05611e+06	5.53867e+06	6.7708e+06	4.20886e+06	3.98347e+06	3.22541e+06	4.03704e+06	1.16387e+07	6.67478e+06	1.06907e+07	1.09596e+07	6.89465e+06
tr|B2B2Z0|B2B2Z0_PODAN Carbamoyl-phosphate synthase (glutamine-hydrolyzing) OS=Podospora anserina (strain S / ATCC MYA-4624 / DSM 980 / FGSC 10383) OX=515849 GN=PODANS_6_1640 PE=3 SV=1	0	0	651895	184792	560622	111625	610669	450926	400807	0	410351	0	0	0	418218	723133	2.21788e+06	4.44787e+06	0	0	240440	0	62477.4	180468	100947	199550	0	0	0	0	0	0	296102	866914	1.29496e+06	490797	399609	2.70917e+06	3.29153e+06	775697	4.6336e+06	1.8571e+06	3.04298e+06	1.01141e+07	1.03113e+07	8.46619e+06	1.02274e+07	6.94829e+06
tr|B2B6Q1|B2B6Q1_PODAN Glutathione peroxidase OS=Podospora anserina (strain S / ATCC MYA-4624 / DSM 980 / FGSC 10383) OX=515849 GN=PODANS_2_8460 PE=3 SV=1	0	0	0	0	0	0	0	0	0	0	0	0	0	0	0	0	0	0	0	0	0	0	0	0	0	0	0	0	0	0	0	0	0	0	489018	329024	0	0	1.91404e+06	2.56933e+06	3.90294e+06	2.59952e+06	1.49991e+06	1.55283e+06	4.40119e+06	2.01379e+06	4.68817e+06	1.98051e+06
tr|B2AN87|B2AN87_PODAN Podospora anserina S mat+ genomic DNA chromosome 6, supercontig 4 OS=Podospora anserina (strain S / ATCC MYA-4624 / DSM 980 / FGSC 10383) OX=515849 GN=PODANS_6_9240 PE=4 SV=1	0	0	0	0	0	0	0	0	0	0	0	34363.9	0	0	0	0	0	55201.6	46094.4	0	35006.4	0	0	0	0	0	118459	92987.6	90929.5	224133	205129	0	140905	0	257421	242412	719978	1.0786e+06	1.26491e+06	790900	1.35964e+06	2.03953e+06	8.92156e+06	4.91916e+06	6.38837e+06	1.58675e+07	1.44598e+07	4.36547e+06
tr|B2B6C5|B2B6C5_PODAN Podospora anserina S mat+ genomic DNA chromosome 2, supercontig 2 OS=Podospora anserina (strain S / ATCC MYA-4624 / DSM 980 / FGSC 10383) OX=515849 GN=PODANS_2_7380 PE=4 SV=1	0	619375	500062	1.12687e+06	440972	339881	0	782008	0	0	0	0	0	0	0	2.11196e+06	2.69769e+06	0	0	0	1.90794e+06	3.49361e+06	5.32002e+06	3.25238e+06	4.19064e+06	4.56039e+06	3.63955e+06	3.46507e+06	3.00182e+06	5.06121e+06	2.63366e+06	5.78564e+06	1.06964e+07	9.93483e+06	1.09811e+07	1.02159e+07	779856	2.34975e+07	1.30621e+06	4.19566e+07	5.86567e+07	2.6561e+07	2.17392e+08	2.03365e+08	3.04062e+08	3.15958e+08	3.0523e+08	1.3339e+08
tr|B2AUM5|B2AUM5_PODAN Podospora anserina S mat+ genomic DNA chromosome 1, supercontig 4 OS=Podospora anserina (strain S / ATCC MYA-4624 / DSM 980 / FGSC 10383) OX=515849 GN=PODANS_1_19620 PE=4 SV=1	0	0	0	0	55009.5	0	0	0	0	0	0	0	0	0	0	0	0	0	0	0	0	98222.5	449506	1.08413e+06	1.98352e+06	104088	250192	336798	214437	0	232193	0	672785	0	3.77178e+06	4.15185e+06	5.79919e+06	5.98069e+06	1.31625e+07	1.632e+07	3.86694e+07	3.0736e+07	2.42677e+07	4.97136e+07	5.1619e+07	7.24496e+07	6.132e+07	1.07903e+07
tr|B2B2M1|B2B2M1_PODAN Isocitrate dehydrogenase [NAD] subunit, mitochondrial OS=Podospora anserina (strain S / ATCC MYA-4624 / DSM 980 / FGSC 10383) OX=515849 GN=PODANS_6_2730 PE=3 SV=1	108986	1.07014e+06	1.59335e+06	4.73471e+06	4.62306e+06	3.96009e+06	5.59288e+06	1.35505e+06	4.30431e+06	2.20669e+06	5.46968e+06	3.24564e+06	2.92459e+06	3.76188e+06	6.29156e+06	5.33931e+06	8.71718e+06	4.52353e+06	5.06387e+06	2.83186e+06	4.58563e+06	1.21579e+07	1.38488e+07	7.71323e+07	5.27886e+08	1.5633e+08	1.59542e+07	1.24418e+07	1.50636e+07	2.24462e+07	1.42246e+07	3.6257e+07	7.89107e+07	1.08197e+08	1.43042e+08	1.27438e+08	2.1585e+08	3.00698e+08	2.94488e+08	3.79028e+08	4.03008e+08	5.67571e+08	7.26217e+08	7.95705e+08	9.46728e+08	1.48556e+09	1.2505e+09	7.09917e+08
tr|B2AFT0|B2AFT0_PODAN Podospora anserina S mat+ genomic DNA chromosome 5, supercontig 7 OS=Podospora anserina (strain S / ATCC MYA-4624 / DSM 980 / FGSC 10383) OX=515849 GN=PODANS_5_12510 PE=3 SV=1	0	0	208213	0	43400.9	38354.6	51162.2	0	0	0	0	0	0	0	1.07911e+06	0	0	194344	0	0	0	204849	278597	267941	809186	1.34544e+06	2.12358e+06	725141	2.04089e+06	3.21932e+06	1.82913e+06	2.25144e+06	2.02368e+06	5.678e+06	1.18122e+07	1.71317e+07	2.56388e+07	3.40426e+07	3.05489e+07	3.5849e+07	3.15213e+07	4.58061e+07	7.5275e+07	9.8244e+07	1.12285e+08	1.84634e+08	1.82698e+08	9.2837e+07
tr|A0A090CJI3|A0A090CJI3_PODAN Putative SAM-dependent O-methyltranferase encoded by the PaMTH1 protein OS=Podospora anserina (strain S / ATCC MYA-4624 / DSM 980 / FGSC 10383) OX=515849 PE=3 SV=1	0	702911	1.27258e+06	964727	878459	1.26512e+06	1.85868e+06	1.48363e+06	866914	0	513587	0	0	0	0	90743	77103.6	93231.4	0	0	0	965086	781004	409290	1.25121e+06	1.21407e+06	787243	0	713409	1.14917e+06	926218	1.88162e+06	1.60281e+06	2.04928e+06	6.69945e+06	8.67702e+06	1.55627e+07	1.22762e+07	1.91569e+07	1.53275e+07	2.29912e+07	2.25474e+07	2.88027e+07	3.41853e+07	5.26602e+07	3.30329e+07	3.04284e+07	1.9088e+07
tr|B2AZF2|B2AZF2_PODAN Podospora anserina S mat+ genomic DNA chromosome 3, supercontig 2 OS=Podospora anserina (strain S / ATCC MYA-4624 / DSM 980 / FGSC 10383) OX=515849 GN=PODANS_3_3490 PE=3 SV=1	0	523282	1.39428e+06	1.42848e+06	2.05394e+06	1.82124e+06	2.49819e+06	1.47015e+06	1.78144e+06	0	0	316087	0	0	170077	0	961429	236596	0	0	0	4.69707e+06	3.21745e+06	4.9117e+06	6.63018e+06	6.15911e+06	4.82529e+06	5.73523e+06	775410	2.89999e+06	3.37637e+06	4.15945e+06	5.71744e+06	6.05893e+06	1.07351e+07	5.12203e+06	1.37312e+07	1.46563e+07	1.61199e+07	1.26505e+07	1.91898e+07	1.38158e+07	1.74272e+07	2.98303e+07	3.66292e+07	3.00921e+07	2.32623e+07	5.33587e+06
tr|B2B064|B2B064_PODAN Acetohydroxy-acid synthase small subunit OS=Podospora anserina (strain S / ATCC MYA-4624 / DSM 980 / FGSC 10383) OX=515849 GN=PODANS_3_6450 PE=3 SV=1	0	110377	381990	326034	723563	167789	479925	389455	0	0	0	0	0	0	0	537459	1.17305e+06	0	0	0	692448	5.69665e+06	1.26534e+07	1.82139e+07	1.90651e+07	3.36654e+07	4.21216e+07	7.16306e+07	4.08889e+07	8.20373e+07	4.43941e+07	3.98118e+07	2.50056e+07	1.9012e+07	2.81186e+07	3.58641e+07	4.34705e+07	5.11127e+07	4.04385e+07	4.91937e+07	3.72237e+07	6.88403e+07	9.73189e+07	9.75412e+07	1.33447e+08	1.68994e+08	1.25042e+08	4.19932e+07
tr|A0A090CBS2|A0A090CBS2_PODAN Nudix hydrolase domain-containing protein OS=Podospora anserina (strain S / ATCC MYA-4624 / DSM 980 / FGSC 10383) OX=515849 PE=4 SV=1	0	0	0	0	0	0	0	0	0	0	0	0	0	0	0	0	0	0	0	0	0	0	107136	127925	120933	172787	208184	171188	159270	507039	309849	859671	1.06806e+06	2.68507e+06	4.76232e+06	4.56648e+06	8.01585e+06	6.37632e+06	6.3348e+06	4.12367e+06	4.38484e+06	4.37888e+06	7.83299e+06	6.90734e+06	1.66262e+07	1.73791e+07	1.59399e+07	4.17372e+06
tr|B2AXU0|B2AXU0_PODAN Podospora anserina S mat+ genomic DNA chromosome 1, supercontig 2 OS=Podospora anserina (strain S / ATCC MYA-4624 / DSM 980 / FGSC 10383) OX=515849 GN=PODANS_1_8820 PE=3 SV=1	0	267840	445547	692699	1.4122e+06	674893	519123	689436	769530	548036	389742	338863	0	256496	596671	344306	0	0	332717	0	444844	1.03579e+06	1.25171e+06	1.05379e+06	1.42755e+06	2.12365e+06	1.33755e+06	1.00151e+06	0	673523	508653	0	1.20503e+06	1.32407e+06	1.83673e+06	1.41163e+06	5.33551e+06	5.22744e+06	6.06947e+06	5.39861e+06	4.14697e+06	9.97858e+06	1.27294e+07	2.23666e+07	1.97105e+07	2.73118e+07	2.54624e+07	1.36939e+07
tr|B2ATX2|B2ATX2_PODAN Podospora anserina S mat+ genomic DNA chromosome 1, supercontig 4 OS=Podospora anserina (strain S / ATCC MYA-4624 / DSM 980 / FGSC 10383) OX=515849 GN=PODANS_1_17250 PE=4 SV=1	0	0	0	0	105171	48430.7	0	0	0	0	0	0	0	0	0	0	0	0	0	0	0	0	78186.4	66567.8	96816.9	125408	213003	141866	62072.3	130557	0	0	0	251662	664144	371154	1.26434e+06	2.97299e+06	4.02349e+06	1.99787e+06	3.50129e+06	2.90379e+06	5.68481e+06	1.10966e+07	1.106e+07	1.22662e+07	1.32672e+07	5.15788e+06
tr|B2ASX5|B2ASX5_PODAN Podospora anserina S mat+ genomic DNA chromosome 6, supercontig 1 OS=Podospora anserina (strain S / ATCC MYA-4624 / DSM 980 / FGSC 10383) OX=515849 GN=PODANS_6_11520 PE=4 SV=1	0	52169.7	155835	376117	647256	232408	596907	1.65645e+06	1.07237e+07	1.06046e+06	0	0	463009	718042	0	0	0	0	0	0	0	0	0	0	1.42439e+06	2.99436e+06	2.23473e+06	3.01817e+06	3.73306e+06	1.05121e+07	0	0	0	0	0	0	4.89348e+06	8.46404e+06	6.69644e+06	8.21951e+06	1.11346e+07	1.55082e+07	2.03781e+07	2.85582e+07	7.36543e+07	6.10755e+07	7.9635e+07	2.61688e+07
tr|A0A090CBT8|A0A090CBT8_PODAN Uncharacterized protein OS=Podospora anserina (strain S / ATCC MYA-4624 / DSM 980 / FGSC 10383) OX=515849 PE=3 SV=1	0	0	0	0	0	0	0	0	0	0	0	0	0	0	0	0	0	0	0	0	0	0	0	0	0	0	0	0	0	0	0	0	0	0	0	0	0	0	0	0	0	0	2.71419e+06	7.43786e+06	1.17212e+07	1.77083e+07	1.53239e+07	2.49181e+06
tr|B2AX99|B2AX99_PODAN Podospora anserina S mat+ genomic DNA chromosome 7, supercontig 1 OS=Podospora anserina (strain S / ATCC MYA-4624 / DSM 980 / FGSC 10383) OX=515849 GN=PODANS_7_9820 PE=4 SV=1	0	161156	518362	670949	649579	478004	799792	1.6629e+06	903558	367734	521762	204462	0	334976	825393	446623	952034	380204	0	0	0	734822	1.37506e+06	784876	1.59779e+06	922848	807537	598005	166757	0	0	0	527972	0	289425	1.89338e+06	2.20769e+06	1.85423e+06	2.13978e+06	1.45272e+06	4.91263e+06	5.12712e+06	6.26789e+06	6.93165e+06	1.19305e+07	2.33656e+07	1.90314e+07	5.07427e+06
tr|A0A090CLW1|A0A090CLW1_PODAN Succinyl-CoA:3-ketoacid-coenzyme A transferase OS=Podospora anserina (strain S / ATCC MYA-4624 / DSM 980 / FGSC 10383) OX=515849 PE=3 SV=1	0	0	0	0	0	0	0	0	0	0	0	0	0	0	0	0	0	0	0	0	0	0	0	0	0	0	0	0	0	0	0	0	0	0	0	0	0	585477	1.01801e+06	1.61206e+06	1.77814e+06	873583	2.69604e+06	4.3725e+06	4.1469e+06	5.34039e+06	4.69499e+06	1.35505e+06
tr|A0A090D4A1|A0A090D4A1_PODAN Aminomethyltransferase OS=Podospora anserina (strain S / ATCC MYA-4624 / DSM 980 / FGSC 10383) OX=515849 PE=3 SV=1	0	0	98444.8	0	310702	155089	0	96393.8	75468.6	0	0	0	0	141486	0	0	212874	0	0	0	0	371850	445877	693488	588747	716113	478104	419079	279723	644179	65791.9	799792	2.23294e+06	5.22723e+06	8.27831e+06	1.55634e+07	5.0904e+07	4.00169e+07	6.38708e+07	5.81339e+07	8.86491e+07	8.42962e+07	1.5676e+08	3.29648e+08	6.6314e+08	8.18867e+08	3.86472e+08	6.89995e+07
tr|B2B785|B2B785_PODAN Podospora anserina S mat+ genomic DNA chromosome 2, supercontig 2 OS=Podospora anserina (strain S / ATCC MYA-4624 / DSM 980 / FGSC 10383) OX=515849 GN=PODANS_2_10240 PE=3 SV=1	0	0	0	0	239256	0	0	0	0	0	0	0	0	0	0	0	0	0	0	0	0	0	0	0	0	0	0	0	0	0	0	0	0	0	0	0	0	0	0	0	0	0	0	5.41073e+07	4.26171e+07	7.90828e+07	5.18735e+07	966520
tr|B2ANR2|B2ANR2_PODAN Podospora anserina S mat+ genomic DNA chromosome 6, supercontig 4 OS=Podospora anserina (strain S / ATCC MYA-4624 / DSM 980 / FGSC 10383) OX=515849 GN=PODANS_6_9810 PE=4 SV=1	0	0	0	0	0	0	0	0	0	0	0	0	0	0	0	0	0	0	0	0	0	0	0	0	0	0	0	0	0	0	0	0	0	0	0	0	0	536175	323839	0	0	0	932816	2.88708e+06	1.82555e+06	4.01495e+06	2.49138e+06	644265
tr|B2ACI7|B2ACI7_PODAN Podospora anserina S mat+ genomic DNA chromosome 3, supercontig 1 OS=Podospora anserina (strain S / ATCC MYA-4624 / DSM 980 / FGSC 10383) OX=515849 GN=PODANS_3_1130 PE=4 SV=1	0	1.36925e+06	1.75448e+06	1.85437e+06	2.54947e+06	2.22347e+06	2.80863e+06	3.18425e+06	2.35276e+06	0	1.64699e+06	0	0	0	1.91282e+06	0	0	0	0	0	0	2.58167e+06	3.07798e+06	4.12933e+06	4.35558e+06	0	0	0	1.25652e+06	0	0	0	547750	171009	1.45638e+06	0	840309	1.21227e+06	3.12667e+06	2.52494e+06	0	806318	3.38361e+06	6.18722e+06	1.03866e+07	2.63115e+07	1.42267e+07	2.55793e+06
tr|B2B6D1|B2B6D1_PODAN Podospora anserina S mat+ genomic DNA chromosome 2, supercontig 2 OS=Podospora anserina (strain S / ATCC MYA-4624 / DSM 980 / FGSC 10383) OX=515849 GN=PODANS_2_7440 PE=4 SV=1	0	262584	507061	388953	573716	729013	729515	811481	324585	0	291584	0	0	311842	0	259952	453651	0	0	0	248457	1.16523e+06	1.06118e+06	783012	1.88026e+06	1.00632e+06	928800	504149	458211	615782	314854	659181	0	731093	775697	1.0586e+06	1.29947e+06	1.29804e+06	1.73992e+06	2.53606e+06	1.94344e+06	0	930951	2.28034e+06	1.63257e+06	8.82762e+06	5.37918e+06	1.81845e+06
tr|B2AS95|B2AS95_PODAN Podospora anserina S mat+ genomic DNA chromosome 1, supercontig 6 OS=Podospora anserina (strain S / ATCC MYA-4624 / DSM 980 / FGSC 10383) OX=515849 GN=PODANS_1_22770 PE=4 SV=1	0	26085.6	61568.1	142231	145387	0	213663	118538	0	0	0	0	0	454949	0	356762	292695	0	0	0	339616	407598	325725	337852	436827	443238	457975	0	29649.6	0	0	0	799434	999650	1.23472e+06	0	1.59758e+06	1.48047e+06	0	0	2.74682e+06	0	2.9494e+06	717683	2.98841e+06	5.60041e+06	6.04086e+06	1.70916e+06
tr|B2AZC0|B2AZC0_PODAN Acetolactate synthase OS=Podospora anserina (strain S / ATCC MYA-4624 / DSM 980 / FGSC 10383) OX=515849 GN=PODANS_3_3200 PE=3 SV=1	0	328673	906068	1.44268e+06	1.39593e+06	914530	1.14149e+06	1.14745e+06	487771	0	0	0	0	526459	0	568144	2.51067e+06	1.22117e+06	108463	0	2.4893e+06	5.82264e+06	5.91759e+06	5.32145e+06	5.56434e+06	8.37082e+06	1.65552e+06	2.06771e+06	1.40582e+06	1.0966e+06	1.21536e+06	2.41157e+06	2.70902e+06	7.78781e+06	8.39161e+06	6.77073e+06	1.40625e+07	1.54975e+07	1.45265e+07	1.72443e+07	1.88277e+07	2.26198e+07	2.62111e+07	3.02283e+07	4.00111e+07	4.4397e+07	4.27619e+07	1.99442e+07
tr|B2AP23|B2AP23_PODAN Podospora anserina S mat+ genomic DNA chromosome 7, supercontig 3 OS=Podospora anserina (strain S / ATCC MYA-4624 / DSM 980 / FGSC 10383) OX=515849 GN=PODANS_7_1560 PE=4 SV=1	0	0	182705	112601	290795	0	0	192228	0	0	0	0	0	0	0	0	555839	133605	0	0	0	118051	121156	0	0	0	0	283559	0	0	0	0	538520	264384	1.37391e+06	1.35892e+06	1.2629e+06	1.89424e+06	556190	388645	0	1.869e+06	2.66815e+06	3.26636e+06	2.93556e+06	2.92215e+06	3.70588e+06	1.66154e+06
tr|B2B6H6|B2B6H6_PODAN OXA1 Inner membrane protein mitochondrial encoded by the oxa1 protein OS=Podospora anserina (strain S / ATCC MYA-4624 / DSM 980 / FGSC 10383) OX=515849 GN=PODANS_2_7800 PE=3 SV=1	0	819513	1.5666e+06	1.18976e+06	1.67911e+06	1.29237e+06	644545	1.55606e+06	1.7012e+06	0	0	925143	699942	933103	0	0	0	632620	578069	0	785020	1.58252e+06	1.31747e+06	1.71948e+06	1.48793e+06	1.85344e+06	1.47617e+06	1.34013e+06	910442	1.71705e+06	1.30664e+06	0	0	3.55672e+06	4.23166e+06	4.14618e+06	8.15568e+06	6.19002e+06	8.70571e+06	4.36634e+06	8.49703e+06	1.04913e+07	1.48893e+07	9.23709e+06	1.23486e+07	1.19169e+07	7.28655e+06	778350
tr|B2AL63|B2AL63_PODAN Podospora anserina S mat+ genomic DNA chromosome 5, supercontig 9 OS=Podospora anserina (strain S / ATCC MYA-4624 / DSM 980 / FGSC 10383) OX=515849 GN=PODANS_5_9750 PE=4 SV=1	0	3.25654e+06	7.38479e+06	1.27767e+07	1.37577e+07	9.72687e+06	1.16688e+07	8.11338e+06	6.022e+06	5.18104e+06	5.66846e+06	2.58382e+06	1.86534e+06	4.15472e+06	3.30379e+06	5.22895e+06	7.43356e+06	3.0001e+06	631494	2.75707e+06	8.05529e+06	1.38553e+07	1.54616e+07	1.9296e+07	2.01357e+07	2.08708e+07	2.15061e+07	2.20074e+07	1.12507e+07	1.4885e+07	1.49524e+07	2.86148e+07	2.48213e+07	2.00181e+07	4.62614e+07	4.26888e+07	4.44916e+07	5.50582e+07	9.48305e+07	3.04829e+07	1.64835e+08	1.19879e+08	1.16423e+08	1.60704e+08	1.3719e+08	1.7306e+08	1.18639e+08	4.75788e+07
tr|B2ALD9|B2ALD9_PODAN Cytochrome c oxidase assembly protein COX20, mitochondrial OS=Podospora anserina (strain S / ATCC MYA-4624 / DSM 980 / FGSC 10383) OX=515849 GN=PODANS_5_3410 PE=3 SV=1	0	262519	389161	465060	635789	485304	409885	354474	457724	588675	215326	0	0	0	257406	0	0	0	0	0	0	377565	446781	521188	656463	0	480148	535738	394812	479330	693136	661820	1.01313e+06	1.82153e+06	622085	569851	2.94316e+06	2.66442e+06	1.88005e+06	2.68938e+06	5.98578e+06	5.94663e+06	6.62308e+06	7.19261e+06	9.49094e+06	7.16643e+06	7.00523e+06	3.66823e+06
tr|B2B215|B2B215_PODAN Podospora anserina S mat+ genomic DNA chromosome 6, supercontig 2 OS=Podospora anserina (strain S / ATCC MYA-4624 / DSM 980 / FGSC 10383) OX=515849 GN=PODANS_6_5200 PE=4 SV=1	0	0	0	0	0	0	0	0	0	0	0	0	0	0	0	0	0	0	0	0	0	0	0	0	0	0	0	0	0	0	0	0	0	0	0	0	0	1.76237e+06	3.50896e+06	1.92149e+06	1.42999e+06	1.55641e+06	1.49101e+06	3.4868e+06	3.26844e+06	4.51908e+06	1.97126e+06	1.27602e+06
tr|B2AFB2|B2AFB2_PODAN Podospora anserina S mat+ genomic DNA chromosome 5, supercontig 2 OS=Podospora anserina (strain S / ATCC MYA-4624 / DSM 980 / FGSC 10383) OX=515849 GN=PODANS_0_1600 PE=3 SV=1	0	0	87100.1	0	0	0	0	0	0	0	0	0	0	0	0	0	0	0	0	0	0	0	0	0	0	0	0	0	0	0	0	0	310616	235735	1.00273e+06	956839	2.10443e+06	2.8584e+06	2.37091e+06	845974	1.90493e+06	2.52451e+06	1.52307e+06	2.82125e+06	2.58998e+06	6.439e+06	2.7423e+06	925214
tr|B2AM51|B2AM51_PODAN Podospora anserina S mat+ genomic DNA chromosome 1, supercontig 3 OS=Podospora anserina (strain S / ATCC MYA-4624 / DSM 980 / FGSC 10383) OX=515849 GN=PODANS_1_14280 PE=3 SV=1	0	0	0	0	0	0	0	0	0	0	0	0	0	0	0	0	0	0	0	0	0	0	0	0	0	0	0	0	0	0	0	145164	129682	268500	479194	0	1.70242e+06	581110	1.15648e+06	716758	1.23809e+06	1.02661e+06	1.2383e+06	1.55175e+06	1.0155e+06	1.92967e+06	1.84233e+06	0
tr|A0A090CQI6|A0A090CQI6_PODAN Putative mitochondrial protein fmp-52 OS=Podospora anserina (strain S / ATCC MYA-4624 / DSM 980 / FGSC 10383) OX=515849 PE=4 SV=1	0	0	0	0	0	0	0	0	0	0	0	0	0	0	0	0	0	0	0	0	0	0	0	0	0	0	0	0	204641	0	0	0	0	1.58094e+06	2.09776e+06	2.79293e+06	4.31298e+06	3.57658e+06	5.67786e+06	7.02825e+06	8.54579e+06	8.14565e+06	1.51848e+07	1.74243e+07	1.0591e+07	1.44168e+07	1.34917e+07	3.71577e+06
tr|B2AUW6|B2AUW6_PODAN Podospora anserina S mat+ genomic DNA chromosome 7, supercontig 1 OS=Podospora anserina (strain S / ATCC MYA-4624 / DSM 980 / FGSC 10383) OX=515849 GN=PODANS_7_4870 PE=4 SV=1	0	0	133332	399609	787529	318870	0	301466	0	0	0	0	0	0	0	0	462543	0	0	0	0	686503	746439	1.07638e+06	417666	1.43243e+06	915462	2.19816e+06	761068	1.95592e+06	1.85122e+06	2.34789e+06	0	2.65754e+06	6.58543e+06	5.98098e+06	6.75911e+06	7.31236e+06	1.40345e+07	1.27151e+07	1.76065e+07	1.98281e+07	3.32208e+07	3.74776e+07	1.99055e+07	3.55873e+07	2.95793e+07	7.58056e+06
tr|B2B4S5|B2B4S5_PODAN Podospora anserina S mat+ genomic DNA chromosome 2, supercontig 2 OS=Podospora anserina (strain S / ATCC MYA-4624 / DSM 980 / FGSC 10383) OX=515849 GN=PODANS_2_2290 PE=3 SV=1	55569.5	1.45645e+06	2.91426e+06	3.32144e+06	2.6409e+06	2.38991e+06	2.3717e+06	2.45653e+06	2.44814e+06	762359	1.07444e+06	0	0	412022	427247	141751	971683	377551	0	0	751100	1.78876e+06	1.71784e+06	1.54473e+06	1.18588e+06	1.71267e+06	748662	834787	518355	802374	156186	1.19047e+06	1.69611e+06	1.38323e+06	5.21317e+06	3.2754e+06	8.21592e+06	8.75017e+06	1.19313e+07	7.04244e+06	1.04174e+07	1.05566e+07	1.39463e+07	1.54143e+07	1.63329e+07	1.78252e+07	1.76129e+07	7.00924e+06
tr|B2ACI5|B2ACI5_PODAN Podospora anserina S mat+ genomic DNA chromosome 3, supercontig 1 OS=Podospora anserina (strain S / ATCC MYA-4624 / DSM 980 / FGSC 10383) OX=515849 GN=PODANS_3_1110 PE=4 SV=1	0	0	0	0	0	0	0	0	0	0	0	0	0	0	0	0	0	0	0	0	0	108255	0	164046	491076	719332	360383	1.19556e+06	1.86119e+06	2.92882e+06	634850	495279	1.9557e+06	4.73902e+06	7.39196e+06	6.60874e+06	1.39643e+07	2.9243e+07	2.7466e+07	2.11626e+07	1.58072e+07	2.45753e+07	5.01489e+07	4.48452e+07	2.53642e+07	3.74267e+07	5.38155e+07	3.50666e+07
tr|B2AN29|B2AN29_PODAN Podospora anserina S mat+ genomic DNA chromosome 6, supercontig 4 OS=Podospora anserina (strain S / ATCC MYA-4624 / DSM 980 / FGSC 10383) OX=515849 GN=PODANS_6_8800 PE=3 SV=1	0	0	77498	28131.5	68892.7	192114	152551	46863.1	63324.3	0	124003	49073.9	102991	0	79233.4	211762	301337	163135	213770	0	228528	985810	524981	871144	1.22733e+06	1.74609e+06	1.67122e+06	1.7268e+06	674076	1.59593e+06	797426	1.51317e+06	2.21752e+06	4.33034e+06	5.50675e+06	1.23802e+06	4.7236e+06	8.67487e+06	6.51128e+06	1.04354e+07	1.24103e+07	1.54559e+07	1.70988e+07	1.50163e+07	1.63824e+07	1.60432e+07	1.9154e+07	8.85272e+06
tr|B2APG7|B2APG7_PODAN Carbonic anhydrase OS=Podospora anserina (strain S / ATCC MYA-4624 / DSM 980 / FGSC 10383) OX=515849 GN=PODANS_5_10260 PE=3 SV=1	0	256861	976703	981723	1.90658e+06	1.22346e+06	1.89632e+06	1.23314e+06	1.2667e+06	40510.2	107638	0	0	108664	479617	92621.8	2.60096e+06	1.27961e+06	0	0	113526	363481	1.16329e+06	731595	1.32221e+06	2.21415e+06	500973	2.47833e+06	1.3448e+06	2.3149e+06	939413	974910	1.72694e+06	2.31784e+06	2.88027e+06	2.58009e+06	6.96794e+06	7.95131e+06	4.03883e+06	4.30273e+06	9.02124e+06	8.66627e+06	1.0079e+07	8.16859e+06	1.23321e+07	6.41741e+06	1.20797e+07	6.51609e+06
tr|B2B736|B2B736_PODAN Podospora anserina S mat+ genomic DNA chromosome 2, supercontig 2 OS=Podospora anserina (strain S / ATCC MYA-4624 / DSM 980 / FGSC 10383) OX=515849 GN=PODANS_2_9780 PE=4 SV=1	158158	6.79834e+06	1.42956e+07	2.39464e+07	1.42016e+07	1.74358e+07	2.39665e+07	2.9129e+07	2.79465e+07	1.38933e+07	1.87581e+07	1.49632e+07	7.45148e+06	3.20462e+07	2.05681e+07	3.90251e+07	3.31391e+07	2.8551e+07	2.44663e+07	2.48694e+07	6.72082e+07	1.19822e+08	1.12314e+08	9.42353e+07	1.03457e+08	9.17685e+07	9.14458e+07	1.33318e+08	7.79354e+07	1.79894e+08	1.20854e+08	1.88851e+08	3.99365e+08	4.36899e+08	6.67285e+08	1.07846e+09	2.91175e+09	4.14855e+09	3.26242e+09	2.25115e+09	2.51275e+09	2.73993e+09	4.04306e+09	3.13104e+09	2.35054e+09	2.93341e+09	2.19349e+09	2.14007e+09
tr|B2B2B8|B2B2B8_PODAN Ferrochelatase OS=Podospora anserina (strain S / ATCC MYA-4624 / DSM 980 / FGSC 10383) OX=515849 GN=PODANS_6_6190 PE=3 SV=1	0	1.37828e+06	1.58876e+06	3.33614e+06	5.83698e+06	4.74863e+06	4.31736e+06	4.71413e+06	8.33424e+06	4.03761e+06	4.5535e+06	4.86566e+06	4.86143e+06	8.77527e+06	7.63291e+06	4.87025e+06	8.92012e+06	9.24497e+06	3.55528e+06	0	7.14334e+06	1.08276e+07	8.12055e+06	8.40596e+06	1.10005e+07	1.779e+07	1.83738e+07	2.24771e+07	1.00876e+07	1.6822e+07	1.53619e+07	3.08551e+07	3.6579e+07	4.97617e+07	6.93452e+07	7.3389e+07	1.08742e+08	9.19191e+07	1.30643e+08	1.15992e+08	1.44763e+08	1.54473e+08	1.16179e+08	7.18544e+07	1.03429e+08	1.13102e+08	1.32479e+08	5.88876e+07
tr|B2AXF5|B2AXF5_PODAN Podospora anserina S mat+ genomic DNA chromosome 7, supercontig 1 OS=Podospora anserina (strain S / ATCC MYA-4624 / DSM 980 / FGSC 10383) OX=515849 GN=PODANS_7_10390 PE=3 SV=1	0	39050.2	153347	0	0	182053	216058	0	0	0	0	0	0	0	0	0	0	0	0	0	0	130815	256969	347877	378655	445332	144010	707349	162662	109761	164003	0	871431	3.22161e+06	5.18377e+06	4.26953e+06	6.0088e+06	6.1363e+06	5.5842e+06	5.58198e+06	4.54999e+06	4.07117e+06	5.26882e+06	4.34238e+06	6.32992e+06	7.09415e+06	4.29907e+06	1.52364e+06
tr|B2ANF6|B2ANF6_PODAN Podospora anserina S mat+ genomic DNA chromosome 6, supercontig 4 OS=Podospora anserina (strain S / ATCC MYA-4624 / DSM 980 / FGSC 10383) OX=515849 GN=PODANS_6_10720 PE=3 SV=1	0	198869	1.30643e+06	797354	1.5131e+06	1.44053e+06	2.50121e+06	4.54941e+06	2.97027e+06	0	2.21515e+06	0	0	3.31269e+06	1.44053e+06	1.06154e+06	1.87668e+06	918617	0	0	730089	2.71017e+06	2.32028e+06	2.6812e+06	3.10817e+06	2.9314e+06	2.4272e+06	0	1.44196e+06	1.13604e+06	1.93361e+06	1.72393e+06	5.43906e+06	5.2306e+06	5.3941e+06	6.86984e+06	9.04992e+06	9.70608e+06	9.27438e+06	4.74712e+06	5.31945e+06	9.26003e+06	5.46029e+06	9.86169e+06	1.04404e+07	6.33516e+06	9.91691e+06	6.23333e+06
tr|B2AD08|B2AD08_PODAN Podospora anserina S mat+ genomic DNA chromosome 3, supercontig 3 OS=Podospora anserina (strain S / ATCC MYA-4624 / DSM 980 / FGSC 10383) OX=515849 GN=PODANS_3_10800 PE=4 SV=1	9.64369e+06	8.61965e+07	1.62963e+08	2.52953e+08	2.72631e+08	2.47331e+08	3.24686e+08	3.25905e+08	2.89067e+08	2.16366e+08	2.395e+08	1.54867e+08	1.08635e+08	2.2997e+08	2.08629e+08	2.3846e+08	2.17184e+08	1.69116e+08	1.13604e+08	1.06584e+08	2.13297e+08	2.28851e+08	2.61709e+08	2.70436e+08	2.43043e+08	2.2467e+08	1.61816e+08	1.56516e+08	1.05121e+08	1.16516e+08	1.27222e+08	1.30076e+08	1.9803e+08	2.1793e+08	2.77055e+08	2.16251e+08	3.42606e+08	3.70681e+08	3.05037e+08	2.87116e+08	3.57916e+08	4.58742e+08	4.47677e+08	6.39941e+08	1.05049e+09	1.0705e+09	4.77631e+08	1.28348e+08
tr|B2AE49|B2AE49_PODAN 5-demethoxyubiquinone hydroxylase, mitochondrial OS=Podospora anserina (strain S / ATCC MYA-4624 / DSM 980 / FGSC 10383) OX=515849 GN=COQ7 PE=3 SV=1	0	0	0	0	0	0	0	0	0	0	0	0	0	0	0	0	0	0	0	0	0	0	0	0	431478	652519	862467	251583	1.11984e+06	626983	389448	151482	0	1.54652e+06	1.84935e+06	0	437021	422793	0	483576	1.63279e+06	4.29606e+06	1.47258e+06	4.62887e+06	5.09965e+06	5.80851e+06	913526	0
tr|B2VLD5|B2VLD5_PODAN Ubiquinone biosynthesis protein OS=Podospora anserina (strain S / ATCC MYA-4624 / DSM 980 / FGSC 10383) OX=515849 GN=PODANS_5_5770 PE=3 SV=1	0	0	259744	586567	897391	86512.1	187323	0	0	0	0	0	0	0	0	0	0	1.52866e+06	0	0	0	833640	1.27696e+06	2.20683e+06	4.48695e+06	5.84788e+06	5.33286e+06	4.73565e+06	3.44879e+06	1.29933e+07	7.08203e+06	3.23488e+06	7.06446e+06	3.48867e+06	2.64183e+06	7.05205e+06	9.93268e+06	9.62791e+06	9.04418e+06	9.29804e+06	2.21572e+06	9.74336e+06	1.6756e+07	1.90378e+07	1.42841e+07	1.47294e+07	1.11417e+07	2.31153e+06
tr|B2AYB9|B2AYB9_PODAN MICOS complex subunit OS=Podospora anserina (strain S / ATCC MYA-4624 / DSM 980 / FGSC 10383) OX=515849 GN=PODANS_1_10590 PE=4 SV=1	0	65279.2	934393	0	668704	1.66706e+06	180317	2.70558e+06	312660	0	80187.2	657030	230622	1.31826e+06	261487	864475	1.15741e+06	3.90746e+06	259730	645936	7.40774e+06	1.18782e+07	1.48807e+07	1.72486e+07	2.11289e+07	2.91498e+07	3.27267e+07	4.12467e+07	2.56144e+07	6.1556e+07	3.40677e+07	1.43515e+07	1.92594e+07	3.0333e+07	3.38361e+07	3.28881e+07	5.4486e+07	5.57115e+07	5.51256e+07	7.75195e+07	8.08182e+07	5.96111e+07	6.82652e+07	1.05845e+08	8.87997e+07	7.26934e+07	6.65965e+07	3.58433e+07
tr|B2ARN7|B2ARN7_PODAN Ubiquinone biosynthesis O-methyltransferase, mitochondrial OS=Podospora anserina (strain S / ATCC MYA-4624 / DSM 980 / FGSC 10383) OX=515849 GN=COQ3 PE=3 SV=1	0	0	0	0	0	0	0	0	0	0	0	0	0	0	0	0	0	0	0	0	0	136229	123099	569356	1.49008e+06	1.31102e+06	1.29402e+06	1.74673e+06	1.20252e+06	4.35909e+06	1.1757e+06	774406	2.18123e+06	2.26097e+06	1.81873e+06	2.86686e+06	1.5927e+06	1.40503e+06	2.5116e+06	2.1851e+06	2.57414e+06	3.30401e+06	4.05181e+06	2.41766e+06	3.06256e+06	2.45861e+06	1.95075e+06	903630
tr|B2AAK9|B2AAK9_PODAN Dynein light chain OS=Podospora anserina (strain S / ATCC MYA-4624 / DSM 980 / FGSC 10383) OX=515849 GN=PODANS_1_4370 PE=3 SV=1	0	0	0	0	0	0	0	0	0	0	0	0	0	0	0	0	0	0	0	0	110557	106089	115627	153806	235499	293599	278776	408874	133985	590669	882977	903343	240920	232408	389792	563268	1.1534e+06	995921	322979	1.05121e+06	1.23336e+06	1.52142e+06	354747	1.25329e+06	1.69367e+06	1.71898e+06	188069	0
tr|B2ARS5|B2ARS5_PODAN Podospora anserina S mat+ genomic DNA chromosome 4, supercontig 4 OS=Podospora anserina (strain S / ATCC MYA-4624 / DSM 980 / FGSC 10383) OX=515849 GN=PODANS_4_6540 PE=4 SV=1	0	0	0	0	0	0	0	0	0	0	0	0	0	0	0	0	0	0	0	0	0	0	0	0	0	0	0	0	0	0	0	0	0	0	0	0	0	168363	0	0	0	0	194401	183688	1.11546e+06	533063	831273	0
tr|A0A090DC21|A0A090DC21_PODAN Uncharacterized protein OS=Podospora anserina (strain S / ATCC MYA-4624 / DSM 980 / FGSC 10383) OX=515849 PE=4 SV=1	0	0	0	0	0	0	0	0	0	0	0	0	0	0	0	0	0	0	0	0	0	0	0	0	0	0	0	0	0	0	0	0	0	0	0	0	0	0	0	3.0366e+06	0	7.67092e+06	1.24275e+07	0	2.04785e+07	0	1.02231e+07	2.22921e+06
tr|B2AYR7|B2AYR7_PODAN Podospora anserina S mat+ genomic DNA chromosome 1, supercontig 2 OS=Podospora anserina (strain S / ATCC MYA-4624 / DSM 980 / FGSC 10383) OX=515849 GN=PODANS_1_12000 PE=4 SV=1	0	0	0	0	0	0	0	0	0	0	0	0	0	0	0	0	0	0	0	0	0	0	0	0	0	0	0	0	0	0	0	0	0	0	0	0	118345	0	0	0	295779	457243	411305	0	0	468595	646653	0
tr|B2AYA9|B2AYA9_PODAN Podospora anserina S mat+ genomic DNA chromosome 1, supercontig 2 OS=Podospora anserina (strain S / ATCC MYA-4624 / DSM 980 / FGSC 10383) OX=515849 GN=PODANS_1_10470 PE=4 SV=1	0	0	0	0	0	0	0	0	0	0	0	0	0	0	0	0	0	0	0	0	0	0	0	0	0	0	0	0	0	0	0	0	0	0	0	0	0	0	0	0	0	0	0	0	0	1.13604e+06	575129	356640
tr|B2AWA1|B2AWA1_PODAN Podospora anserina S mat+ genomic DNA chromosome 7, supercontig 1 OS=Podospora anserina (strain S / ATCC MYA-4624 / DSM 980 / FGSC 10383) OX=515849 GN=PODANS_7_6460 PE=4 SV=1	0	0	0	0	0	0	0	0	0	0	0	0	0	0	0	0	0	0	0	0	0	0	0	0	0	0	0	0	0	0	0	0	0	0	196409	0	0	0	0	33773	47354.3	0	112550	115340	0	138244	193806	119349
tr|B2A9S9|B2A9S9_PODAN Isoleucyl-tRNA synthetase OS=Podospora anserina (strain S / ATCC MYA-4624 / DSM 980 / FGSC 10383) OX=515849 GN=PODANS_1_1670 PE=3 SV=1	0	16350.8	41624.6	56757.8	47715.7	92629	93518.2	64706.2	0	0	0	0	0	0	0	0	46726.8	41001.4	0	0	0	120833	148140	177771	0	51801.8	0	82288.3	0	0	0	0	153275	157025	760064	88656.2	197922	267489	372639	133253	172278	0	0	244520	134831	574914	1.0606e+06	340555
tr|B2AX70|B2AX70_PODAN Podospora anserina S mat+ genomic DNA chromosome 7, supercontig 1 OS=Podospora anserina (strain S / ATCC MYA-4624 / DSM 980 / FGSC 10383) OX=515849 GN=PODANS_7_9520 PE=3 SV=1	0	659934	732814	161773	121629	0	0	172845	0	0	0	0	0	0	0	0	260354	0	0	0	0	495931	495960	184914	967596	812915	349132	156409	54909.1	0	0	0	0	0	2.90444e+06	1.42999e+06	2.61508e+06	335048	0	0	0	0	139191	1.83838e+06	0	3.08156e+06	2.79242e+06	1.55627e+06
tr|B2AB15|B2AB15_PODAN Isocitrate dehydrogenase [NAD] subunit, mitochondrial OS=Podospora anserina (strain S / ATCC MYA-4624 / DSM 980 / FGSC 10383) OX=515849 GN=PODANS_1_5850 PE=3 SV=1	849703	1.30241e+07	2.78977e+07	4.11786e+07	5.44243e+07	4.95444e+07	4.54117e+07	4.32998e+07	3.17687e+07	2.50142e+07	2.43602e+07	1.55634e+07	1.28599e+07	2.88048e+07	2.89554e+07	3.18404e+07	6.18729e+07	7.88247e+07	1.57807e+07	6.25678e+06	2.26678e+07	5.30381e+07	6.84043e+07	1.66305e+08	6.85155e+08	2.52279e+08	4.82335e+07	6.10597e+07	3.23545e+07	6.1647e+07	3.48573e+07	4.85038e+07	6.50497e+07	8.7222e+07	1.44705e+08	1.5463e+08	1.50399e+08	2.16926e+08	1.93541e+08	1.74085e+08	2.15764e+08	3.1778e+08	3.08113e+08	2.25925e+08	2.73663e+08	5.14426e+08	6.09543e+08	3.1778e+08
tr|B2AZ34|B2AZ34_PODAN Mitochondrial fission 1 protein OS=Podospora anserina (strain S / ATCC MYA-4624 / DSM 980 / FGSC 10383) OX=515849 GN=PODANS_3_3970 PE=3 SV=1	0	196560	402470	460972	586517	0	101120	125071	0	0	0	0	0	0	0	0	178223	0	0	0	0	927581	1.05759e+06	1.28735e+06	1.06613e+06	818150	0	0	0	0	0	0	0	894164	0	1.34817e+06	0	1.15856e+06	1.07459e+06	0	0	2.07245e+06	2.03996e+06	3.9048e+06	2.67209e+06	3.99057e+06	5.46122e+06	2.00109e+06
tr|A0A090CJ06|A0A090CJ06_PODAN Protein FYV4, mitochondrial OS=Podospora anserina (strain S / ATCC MYA-4624 / DSM 980 / FGSC 10383) OX=515849 PE=3 SV=1	0	183795	974910	764654	1.50686e+06	2.67754e+06	2.92114e+06	6.17324e+06	6.61856e+06	3.01846e+06	4.41582e+06	4.67247e+06	0	8.1858e+06	1.17255e+06	3.62678e+06	5.20765e+06	1.99278e+06	0	0	1.01184e+06	5.68811e+06	2.41501e+06	4.64594e+06	6.46015e+06	6.8167e+06	6.46646e+06	5.4268e+06	573071	2.90035e+06	707120	696249	0	1.76093e+06	6.20343e+06	1.21543e+07	1.12744e+07	1.09911e+07	8.01872e+06	9.8875e+06	1.12773e+07	9.42927e+06	1.2074e+07	1.88334e+07	2.13175e+07	2.11669e+07	2.7466e+07	1.67187e+07
tr|A0A090CCL8|A0A090CCL8_PODAN AB hydrolase-1 domain-containing protein OS=Podospora anserina (strain S / ATCC MYA-4624 / DSM 980 / FGSC 10383) OX=515849 PE=4 SV=1	0	0	0	0	0	0	0	0	0	0	0	0	0	0	0	0	0	0	0	0	0	0	0	0	195584	185889	0	0	156459	0	0	0	0	305367	653366	704079	1.99708e+06	1.06763e+06	1.0999e+06	0	1.45781e+06	0	0	656564	1.98101e+06	2.17901e+06	3.16934e+06	1.54702e+06
tr|B2VLC9|B2VLC9_PODAN Sulfhydryl oxidase OS=Podospora anserina (strain S / ATCC MYA-4624 / DSM 980 / FGSC 10383) OX=515849 GN=PODANS_5_5710 PE=4 SV=1	0	0	0	0	0	0	0	0	0	0	0	0	0	0	0	0	0	0	0	0	0	0	0	0	0	0	0	0	0	0	0	0	0	0	479725	0	0	0	0	0	0	0	875017	0	1.04103e+06	3.5664e+06	5.29793e+06	4.04435e+06
tr|B2ATP7|B2ATP7_PODAN Podospora anserina S mat+ genomic DNA chromosome 1, supercontig 4 OS=Podospora anserina (strain S / ATCC MYA-4624 / DSM 980 / FGSC 10383) OX=515849 GN=PODANS_1_16540 PE=4 SV=1	0	0	0	0	0	0	0	0	0	0	0	0	0	0	0	0	0	0	0	0	0	0	0	0	0	0	0	0	0	873224	0	0	0	0	0	0	0	386149	0	0	0	0	0	2.37779e+06	1.97241e+06	7.30232e+06	1.62504e+07	9.50672e+06
tr|A0A090CH09|A0A090CH09_PODAN Hydroxymethylglutaryl-CoA lyase OS=Podospora anserina (strain S / ATCC MYA-4624 / DSM 980 / FGSC 10383) OX=515849 PE=3 SV=1	0	165781	1.03888e+06	1.35204e+06	1.10356e+06	1.11754e+06	1.19506e+06	499854	360814	0	0	0	0	0	0	111568	860101	538757	0	0	369820	1.09295e+06	1.15691e+06	1.09044e+06	1.26391e+06	1.68879e+06	1.42067e+06	203881	166986	1.38345e+06	2.50981e+06	3.38798e+06	1.85868e+06	5.62328e+06	3.57149e+06	2.73298e+06	4.32159e+06	1.09402e+07	8.76093e+06	1.13375e+07	6.13179e+06	7.93912e+06	2.32831e+07	2.70931e+07	3.07145e+07	3.90947e+07	7.7706e+07	5.05204e+07
tr|B2B1P4|B2B1P4_PODAN Podospora anserina S mat+ genomic DNA chromosome 6, supercontig 2 OS=Podospora anserina (strain S / ATCC MYA-4624 / DSM 980 / FGSC 10383) OX=515849 GN=PODANS_6_4000 PE=4 SV=1	0	0	0	0	0	0	0	0	0	0	0	0	0	0	0	0	0	0	0	0	0	0	0	0	0	0	0	0	0	0	0	0	0	0	0	0	806389	1.81615e+06	0	1.47215e+06	0	0	0	4.06902e+06	1.49281e+06	2.1258e+06	6.40709e+06	4.61266e+06
tr|B2B3Y3|B2B3Y3_PODAN Guanylate kinase OS=Podospora anserina (strain S / ATCC MYA-4624 / DSM 980 / FGSC 10383) OX=515849 GN=PODANS_6_7610 PE=3 SV=1	0	0	0	0	0	0	0	0	0	0	0	0	0	0	0	0	0	0	0	0	0	0	0	0	0	0	0	0	0	0	0	0	0	0	0	0	0	0	0	0	0	0	0	0	0	2.35083e+06	1.60625e+06	2.37535e+06
tr|A0A090CI82|A0A090CI82_PODAN Glyoxalase II OS=Podospora anserina (strain S / ATCC MYA-4624 / DSM 980 / FGSC 10383) OX=515849 PE=3 SV=1	0	0	0	0	0	0	0	0	0	0	0	0	0	0	0	0	0	0	0	0	0	0	0	0	0	0	0	0	0	0	0	0	0	0	0	0	0	0	0	0	0	0	0	0	0	1.08011e+06	1.70808e+06	828978
tr|B2B579|B2B579_PODAN Podospora anserina S mat+ genomic DNA chromosome 2, supercontig 2 OS=Podospora anserina (strain S / ATCC MYA-4624 / DSM 980 / FGSC 10383) OX=515849 GN=PODANS_2_3780 PE=4 SV=1	0	0	0	0	0	0	0	0	0	0	0	0	0	0	0	0	0	0	0	0	0	0	0	0	0	0	0	0	0	0	0	0	0	0	0	0	0	0	0	0	0	0	0	0	0	5.6552e+06	9.64225e+06	1.48191e+06
tr|A0A090C8G3|A0A090C8G3_PODAN Folylpolyglutamate synthase OS=Podospora anserina (strain S / ATCC MYA-4624 / DSM 980 / FGSC 10383) OX=515849 PE=3 SV=1	0	0	0	0	0	0	0	0	0	0	0	0	0	0	0	0	0	0	0	0	0	0	0	0	0	0	0	0	0	0	0	0	0	0	0	0	0	45649	0	0	0	0	0	0	1.74638e+06	3.56518e+06	4.789e+06	1.26864e+06
tr|A0A090CWW3|A0A090CWW3_PODAN Uncharacterized protein OS=Podospora anserina (strain S / ATCC MYA-4624 / DSM 980 / FGSC 10383) OX=515849 PE=4 SV=1	0	0	172049	119786	82453.2	83571.9	140238	97455.2	0	0	0	0	0	0	0	0	0	0	0	0	0	0	0	0	0	0	0	0	0	0	0	0	0	0	0	0	0	0	0	0	0	0	0	278167	722129	2.63982e+06	3.28336e+06	1.31833e+06
tr|A0A090CUK0|A0A090CUK0_PODAN Uncharacterized protein OS=Podospora anserina (strain S / ATCC MYA-4624 / DSM 980 / FGSC 10383) OX=515849 PE=3 SV=1	0	0	0	0	0	0	0	0	0	0	0	0	0	0	0	0	0	0	0	0	0	0	0	0	0	0	0	0	0	0	0	0	0	0	0	0	0	0	0	0	0	0	0	0	0	3.38311e+06	1.579e+06	821305
tr|B2AM48|B2AM48_PODAN Podospora anserina S mat+ genomic DNA chromosome 1, supercontig 3 OS=Podospora anserina (strain S / ATCC MYA-4624 / DSM 980 / FGSC 10383) OX=515849 GN=PODANS_1_14250 PE=3 SV=1	0	0	0	0	0	0	0	0	0	0	0	0	0	0	0	0	0	0	0	0	0	0	0	0	0	0	0	0	0	0	0	0	0	0	0	0	0	0	0	0	0	0	0	0	0	3.3806e+06	4.66845e+06	112644
tr|B2AV21|B2AV21_PODAN Podospora anserina S mat+ genomic DNA chromosome 7, supercontig 1 OS=Podospora anserina (strain S / ATCC MYA-4624 / DSM 980 / FGSC 10383) OX=515849 GN=PODANS_7_4360 PE=4 SV=1	0	0	0	0	0	0	0	0	0	0	0	0	0	0	0	0	0	0	0	0	0	0	0	0	0	0	0	0	0	0	0	0	0	0	0	0	0	0	0	0	0	0	0	256194	782366	1.3993e+06	2.36976e+06	668030
tr|A0A090DBY0|A0A090DBY0_PODAN Adenosine kinase OS=Podospora anserina (strain S / ATCC MYA-4624 / DSM 980 / FGSC 10383) OX=515849 PE=3 SV=1	0	0	0	0	0	0	0	0	0	0	0	0	0	0	0	0	0	0	0	0	0	0	0	0	0	0	0	0	0	0	0	0	0	0	0	0	0	0	0	0	0	0	0	0	0	0	132156	0
tr|B2AYG0|B2AYG0_PODAN Saccharopine dehydrogenase [NAD(+), L-lysine-forming] OS=Podospora anserina (strain S / ATCC MYA-4624 / DSM 980 / FGSC 10383) OX=515849 GN=PODANS_1_10980 PE=3 SV=1	0	0	0	0	0	0	0	0	0	0	0	0	0	0	0	0	0	0	0	0	0	0	0	0	0	0	0	0	0	0	0	0	0	0	0	0	0	0	0	0	0	0	0	0	0	1.52773e+06	1.90012e+06	0
tr|B2ANI8|B2ANI8_PODAN Phosphoglycerate kinase OS=Podospora anserina (strain S / ATCC MYA-4624 / DSM 980 / FGSC 10383) OX=515849 GN=PODANS_6_10610 PE=3 SV=1	0	0	0	0	0	0	0	0	0	0	0	0	0	0	0	0	0	0	0	0	0	0	0	0	0	0	0	0	0	0	0	0	0	0	0	0	0	0	0	0	0	0	0	0	0	811266	1.53641e+06	0
tr|B2ANE6|B2ANE6_PODAN Podospora anserina S mat+ genomic DNA chromosome 6, supercontig 4 OS=Podospora anserina (strain S / ATCC MYA-4624 / DSM 980 / FGSC 10383) OX=515849 GN=PODANS_6_10380 PE=3 SV=1	0	0	0	0	0	0	0	0	0	0	0	0	0	0	0	0	0	0	0	0	0	0	0	0	0	0	0	0	0	0	0	0	0	0	0	0	0	0	0	0	0	0	0	0	0	160367	2.11648e+06	362850
tr|B2AES1|B2AES1_PODAN Nitric oxide dioxygenase OS=Podospora anserina (strain S / ATCC MYA-4624 / DSM 980 / FGSC 10383) OX=515849 GN=PODANS_5_1700 PE=3 SV=1	0	0	0	0	0	0	0	0	0	0	0	0	0	0	0	0	0	0	0	0	0	0	0	0	0	0	0	0	0	0	0	0	0	0	0	0	0	0	0	0	0	0	0	0	0	0	0	0
tr|B2AQG5|B2AQG5_PODAN Podospora anserina S mat+ genomic DNA chromosome 4, supercontig 4 OS=Podospora anserina (strain S / ATCC MYA-4624 / DSM 980 / FGSC 10383) OX=515849 GN=PODANS_4_4220 PE=3 SV=1	0	0	0	0	0	0	0	0	0	0	0	0	0	0	0	0	0	0	0	0	0	0	0	0	0	0	0	0	0	0	0	0	0	0	0	0	0	0	0	0	0	0	0	0	0	0	0	0
tr|B2B412|B2B412_PODAN Podospora anserina S mat+ genomic DNA chromosome 6, supercontig 2 OS=Podospora anserina (strain S / ATCC MYA-4624 / DSM 980 / FGSC 10383) OX=515849 GN=PODANS_6_7870 PE=3 SV=1	0	0	0	0	0	0	0	0	0	0	0	0	0	0	0	0	0	0	0	0	0	0	0	0	0	0	0	0	0	0	0	0	0	0	0	0	49162.9	43370.8	0	0	133899	108699	1.49862e+06	138338	268830	230665	759562	655667
tr|B2AL01|B2AL01_PODAN Podospora anserina S mat+ genomic DNA chromosome 5, supercontig 9 OS=Podospora anserina (strain S / ATCC MYA-4624 / DSM 980 / FGSC 10383) OX=515849 GN=PODANS_5_9460 PE=4 SV=1	0	0	0	0	0	0	0	0	0	0	0	0	0	0	0	0	0	0	0	0	0	0	0	0	0	0	0	0	0	0	0	0	0	0	0	0	0	0	0	0	0	0	0	0	0	0	0	287310
tr|B2A9R3|B2A9R3_PODAN Folylpoly-gamma-glutamate synthetase OS=Podospora anserina (strain S / ATCC MYA-4624 / DSM 980 / FGSC 10383) OX=515849 GN=PODANS_1_1510 PE=3 SV=1	0	0	0	0	0	0	0	0	0	0	0	0	0	0	0	0	0	0	0	0	0	0	0	0	0	0	0	0	0	0	0	0	0	0	0	0	0	0	0	0	0	0	0	0	0	141077	136466	117391
tr|B2AQX7|B2AQX7_PODAN Peroxisomal 3-keto-acyl-CoA thiolase encoded by pthik OS=Podospora anserina (strain S / ATCC MYA-4624 / DSM 980 / FGSC 10383) OX=515849 GN=PODANS_4_9350 PE=3 SV=1	0	0	0	0	0	0	0	0	0	0	0	0	0	0	0	0	0	0	0	0	0	0	0	0	0	0	0	0	0	0	0	0	0	0	0	0	0	0	0	0	0	0	0	0	0	2.44269e+06	4.64515e+06	2.89899e+06
tr|B2ABW4|B2ABW4_PODAN Fructose-bisphosphate aldolase OS=Podospora anserina (strain S / ATCC MYA-4624 / DSM 980 / FGSC 10383) OX=515849 GN=PODANS_0_710 PE=3 SV=1	0	0	0	0	0	0	0	0	0	0	0	0	0	0	0	0	0	0	0	0	0	0	0	0	0	0	0	0	0	0	0	0	0	0	0	0	0	0	0	0	0	0	0	0	0	1.92451e+06	2.0396e+06	976846
tr|B2B5M4|B2B5M4_PODAN Podospora anserina S mat+ genomic DNA chromosome 2, supercontig 2 OS=Podospora anserina (strain S / ATCC MYA-4624 / DSM 980 / FGSC 10383) OX=515849 GN=PODANS_2_5130 PE=3 SV=1	0	0	0	88641.9	0	193275	0	0	0	0	0	0	0	0	0	0	0	0	0	0	0	0	278109	0	0	0	0	0	0	0	0	0	0	0	360677	0	0	0	0	0	0	0	0	0	0	0	870284	411893
tr|B2B7R5|B2B7R5_PODAN Podospora anserina S mat+ genomic DNA chromosome 2, supercontig 2 OS=Podospora anserina (strain S / ATCC MYA-4624 / DSM 980 / FGSC 10383) OX=515849 GN=PODANS_2_11990 PE=3 SV=1	0	0	0	0	0	0	0	0	0	0	0	0	0	0	0	0	0	0	0	0	0	0	0	0	0	0	0	0	0	0	0	0	0	0	56106.6	160769	1.00912e+06	909940	198252	0	0	0	0	98387.4	383109	1.00718e+06	1.13497e+06	437049
tr|B2B4P6|B2B4P6_PODAN Podospora anserina S mat+ genomic DNA chromosome 2, supercontig 2 OS=Podospora anserina (strain S / ATCC MYA-4624 / DSM 980 / FGSC 10383) OX=515849 GN=PODANS_2_1990 PE=4 SV=1	0	0	0	0	0	0	0	0	0	0	0	0	0	0	0	0	0	0	0	0	0	0	0	0	0	0	0	0	0	0	0	0	0	0	0	0	0	0	0	0	0	0	0	0	0	0	1.91497e+06	1.08678e+06
tr|B2ARL0|B2ARL0_PODAN 3(2),5-bisphosphate nucleotidase OS=Podospora anserina (strain S / ATCC MYA-4624 / DSM 980 / FGSC 10383) OX=515849 GN=PODANS_4_7120 PE=3 SV=1	0	0	0	0	0	0	0	0	0	0	0	0	0	0	0	0	0	0	0	0	0	0	0	0	0	0	0	0	0	0	0	0	0	0	0	0	0	0	0	0	0	0	0	0	0	0	265782	0
tr|B2AR08|B2AR08_PODAN Podospora anserina S mat+ genomic DNA chromosome 4, supercontig 4 OS=Podospora anserina (strain S / ATCC MYA-4624 / DSM 980 / FGSC 10383) OX=515849 GN=PODANS_4_9040 PE=3 SV=1	0	0	0	0	0	0	0	0	0	0	0	0	0	0	0	0	0	0	0	0	0	0	0	0	0	0	0	0	0	0	0	0	0	0	0	0	0	0	0	0	0	0	0	0	0	497315	1.06577e+06	259307
tr|B2B712|B2B712_PODAN Podospora anserina S mat+ genomic DNA chromosome 2, supercontig 2 OS=Podospora anserina (strain S / ATCC MYA-4624 / DSM 980 / FGSC 10383) OX=515849 GN=PODANS_2_9540 PE=4 SV=1	0	0	0	0	0	0	0	0	0	0	0	0	0	0	0	0	0	0	0	0	0	0	0	0	0	0	0	0	0	0	0	0	0	0	0	0	158718	0	0	0	0	0	5.73702e+06	1.24906e+07	1.67825e+07	2.52573e+07	4.48057e+07	1.03708e+07
tr|B2B719|B2B719_PODAN Podospora anserina S mat+ genomic DNA chromosome 2, supercontig 2 OS=Podospora anserina (strain S / ATCC MYA-4624 / DSM 980 / FGSC 10383) OX=515849 GN=PODANS_2_9610 PE=3 SV=1	0	0	0	0	0	0	0	0	0	0	0	0	0	0	0	0	0	0	0	0	0	0	20085.5	25359.9	39479.7	75662.2	140181	170880	34758.3	304148	348171	103436	117656	64989.5	57040.3	67902.4	196000	94787.5	458491	463948	99283.8	78903.5	95117.4	0	130406	824891	956911	154351
tr|B2AR74|B2AR74_PODAN Podospora anserina S mat+ genomic DNA chromosome 4, supercontig 4 OS=Podospora anserina (strain S / ATCC MYA-4624 / DSM 980 / FGSC 10383) OX=515849 GN=PODANS_4_8420 PE=4 SV=1	0	0	0	0	0	0	0	0	0	0	0	0	0	0	0	0	0	0	0	0	0	0	0	0	0	0	0	0	0	0	0	0	0	0	0	151834	0	0	270235	0	0	0	0	161859	166290	210687	149682	0
tr|B2AYJ7|B2AYJ7_PODAN Protein phosphatase OS=Podospora anserina (strain S / ATCC MYA-4624 / DSM 980 / FGSC 10383) OX=515849 GN=PODANS_1_11330 PE=3 SV=1	0	0	0	0	0	0	0	0	0	0	0	0	0	0	0	0	0	0	0	0	0	0	0	0	0	0	0	0	0	0	0	0	0	0	0	0	0	0	2.14236e+06	0	0	0	0	0	0	0	0	0
tr|A0A090CTQ9|A0A090CTQ9_PODAN Putative PEX3 peroxisomal biogenesis factor 3 OS=Podospora anserina (strain S / ATCC MYA-4624 / DSM 980 / FGSC 10383) OX=515849 PE=4 SV=1	0	0	0	0	0	0	0	0	0	0	0	0	0	0	0	0	0	0	0	0	0	0	0	0	0	0	0	0	0	0	0	0	0	0	0	0	0	0	0	0	0	0	0	0	0	0	0	0
tr|B2AWJ7|B2AWJ7_PODAN Podospora anserina S mat+ genomic DNA chromosome 7, supercontig 1 OS=Podospora anserina (strain S / ATCC MYA-4624 / DSM 980 / FGSC 10383) OX=515849 GN=PODANS_7_7390 PE=3 SV=1	0	0	0	0	0	0	0	0	0	0	0	0	0	0	0	0	0	0	0	0	0	0	0	0	0	0	0	0	0	0	0	0	0	0	0	0	0	0	0	0	0	0	0	0	0	0	0	0
tr|B2B5H0|B2B5H0_PODAN Podospora anserina S mat+ genomic DNA chromosome 2, supercontig 2 OS=Podospora anserina (strain S / ATCC MYA-4624 / DSM 980 / FGSC 10383) OX=515849 GN=PODANS_2_4650 PE=4 SV=1	0	0	0	0	0	0	0	0	0	0	0	0	0	0	0	0	0	0	0	0	0	0	0	0	0	0	0	0	0	0	0	0	0	0	0	0	0	0	0	0	0	0	0	0	970392	4.74052e+06	5.1241e+06	0
tr|B2AEW8|B2AEW8_PODAN Podospora anserina S mat+ genomic DNA chromosome 5, supercontig 1 OS=Podospora anserina (strain S / ATCC MYA-4624 / DSM 980 / FGSC 10383) OX=515849 GN=PODANS_5_1280 PE=3 SV=1	0	0	0	0	0	0	0	0	0	0	0	0	0	0	0	0	0	0	0	0	0	0	0	0	0	0	0	0	0	0	0	0	0	0	0	0	0	0	0	0	0	0	0	0	0	4.00714e+06	966879	0
tr|B2B6A7|B2B6A7_PODAN Podospora anserina S mat+ genomic DNA chromosome 2, supercontig 2 OS=Podospora anserina (strain S / ATCC MYA-4624 / DSM 980 / FGSC 10383) OX=515849 GN=PODANS_2_7200 PE=4 SV=1	0	0	0	0	0	0	0	0	0	0	0	0	0	0	0	0	0	0	0	0	0	0	0	0	0	0	0	0	0	0	0	0	0	0	0	0	0	0	0	0	0	0	0	0	0	0	0	0
tr|B2AUB9|B2AUB9_PODAN Podospora anserina S mat+ genomic DNA chromosome 1, supercontig 4 OS=Podospora anserina (strain S / ATCC MYA-4624 / DSM 980 / FGSC 10383) OX=515849 GN=PODANS_1_18610 PE=4 SV=1	0	0	0	0	0	0	0	0	0	0	0	0	0	0	0	0	0	0	0	0	0	0	0	0	0	0	0	0	0	0	0	0	0	0	0	0	0	0	0	0	0	0	0	0	0	0	0	0
tr|B2VLD6|B2VLD6_PODAN Podospora anserina S mat+ genomic DNA chromosome 5, supercontig 6 OS=Podospora anserina (strain S / ATCC MYA-4624 / DSM 980 / FGSC 10383) OX=515849 GN=PODANS_5_5780 PE=4 SV=1	0	0	0	0	0	0	0	0	0	0	0	0	0	0	0	0	0	0	0	0	0	0	0	0	0	0	0	0	0	0	0	0	0	0	0	0	0	0	0	0	0	0	0	0	0	0	0	0
tr|B2B4C3|B2B4C3_PODAN Podospora anserina S mat+ genomic DNA chromosome 2, supercontig 2 OS=Podospora anserina (strain S / ATCC MYA-4624 / DSM 980 / FGSC 10383) OX=515849 GN=PODANS_2_790 PE=4 SV=1	0	0	0	0	0	0	0	0	0	0	0	0	0	0	0	0	0	0	0	0	0	0	0	0	0	0	0	0	0	0	0	0	0	0	0	0	72105.3	0	0	0	0	0	0	0	0	0	0	0
tr|B2AMS7|B2AMS7_PODAN Fumarate reductase OS=Podospora anserina (strain S / ATCC MYA-4624 / DSM 980 / FGSC 10383) OX=515849 GN=PODANS_5_5070 PE=3 SV=1	0	0	0	0	0	0	0	0	0	0	0	0	0	0	0	0	0	0	0	0	0	0	0	0	0	0	0	0	0	0	0	0	0	0	0	0	0	0	0	0	0	0	0	0	0	1.78689e+06	987101	0
tr|B2AMK9|B2AMK9_PODAN Mannan endo-1,6-alpha-mannosidase OS=Podospora anserina (strain S / ATCC MYA-4624 / DSM 980 / FGSC 10383) OX=515849 GN=PODANS_5_4390 PE=3 SV=1	0	0	0	0	0	0	0	0	0	0	0	0	0	0	0	0	0	0	0	0	0	0	0	0	0	0	0	0	0	0	0	0	0	0	0	0	0	0	0	0	0	0	0	0	470080	884841	0	0
tr|A0A090C9F7|A0A090C9F7_PODAN Acetylglucosamine phosphomutase OS=Podospora anserina (strain S / ATCC MYA-4624 / DSM 980 / FGSC 10383) OX=515849 PE=3 SV=1	0	0	0	0	0	0	0	0	0	0	0	0	0	0	0	0	0	0	0	0	0	0	0	0	0	0	0	0	0	0	0	0	0	0	0	0	0	0	0	0	0	0	0	0	0	1.12235e+06	190658	0
tr|B2AAB7|B2AAB7_PODAN Glucose-6-phosphate 1-epimerase OS=Podospora anserina (strain S / ATCC MYA-4624 / DSM 980 / FGSC 10383) OX=515849 GN=PODANS_1_3490 PE=3 SV=1	0	0	0	0	0	0	0	0	0	0	0	0	0	0	0	0	0	0	0	0	0	0	0	0	0	0	0	0	0	0	0	0	0	0	0	0	0	0	0	0	0	0	0	0	0	3.44664e+06	0	0
tr|B2A8Z3|B2A8Z3_PODAN Podospora anserina S mat+ genomic DNA chromosome 1, supercontig 1 OS=Podospora anserina (strain S / ATCC MYA-4624 / DSM 980 / FGSC 10383) OX=515849 GN=PODANS_1_7895 PE=3 SV=1	1.15469e+06	4.82715e+06	5.78076e+06	5.87786e+06	4.72009e+06	5.85871e+06	7.09099e+06	6.29536e+06	0	0	0	3.555e+07	3.93865e+07	0	2.94933e+06	0	6.92061e+06	1.49725e+07	5.03375e+07	6.37338e+07	1.92114e+07	3.75679e+07	2.63086e+07	0	8.84124e+06	8.12055e+06	2.47976e+07	1.4193e+07	2.34696e+06	1.98223e+06	1.83286e+06	0	0	2.73678e+06	1.70557e+06	1.33748e+06	1.65086e+06	0	5.06372e+06	0	0	7.47085e+06	2.4485e+07	3.05381e+07	0	2.08471e+08	1.63307e+08	1.6662e+07
tr|B2B385|B2B385_PODAN Podospora anserina S mat+ genomic DNA chromosome 6, supercontig 2 OS=Podospora anserina (strain S / ATCC MYA-4624 / DSM 980 / FGSC 10383) OX=515849 GN=PODANS_6_760 PE=4 SV=1	0	0	557495	0	1.22289e+06	1.64727e+06	1.9405e+06	1.60891e+06	0	3.13047e+06	5.13916e+06	5.42386e+07	9.67667e+08	4.26924e+07	7.6408e+07	1.51453e+07	1.68263e+07	2.03889e+07	4.85849e+07	4.23216e+07	2.25474e+07	1.92659e+07	2.06434e+07	1.95914e+07	1.72995e+06	1.93727e+07	1.74215e+07	1.12959e+07	1.78359e+06	2.50078e+06	0	1.93103e+06	0	1.7709e+06	0	0	0	9.62146e+06	2.18202e+07	3.02742e+07	1.15261e+08	2.4571e+08	4.50122e+08	6.38199e+08	9.55692e+08	1.09417e+09	6.20859e+08	8.49846e+07
tr|B2ACR2|B2ACR2_PODAN Podospora anserina S mat+ genomic DNA chromosome 3, supercontig 1 OS=Podospora anserina (strain S / ATCC MYA-4624 / DSM 980 / FGSC 10383) OX=515849 GN=PODANS_3_1820 PE=3 SV=1	0	0	0	0	0	0	0	0	0	0	0	0	0	0	0	0	0	0	0	0	0	0	0	0	0	0	0	0	0	0	0	0	0	0	0	0	0	0	0	0	0	0	892156	2.38073e+06	1.99356e+06	1.86671e+06	3.91535e+06	460807
tr|A0A090CN30|A0A090CN30_PODAN Phenylalanyl-tRNA synthetase OS=Podospora anserina (strain S / ATCC MYA-4624 / DSM 980 / FGSC 10383) OX=515849 PE=3 SV=1	0	0	0	0	0	0	0	0	0	0	0	0	0	0	0	0	0	0	0	0	0	0	37630.3	0	0	0	0	0	0	0	0	0	0	0	319322	0	963078	333219	0	0	292516	485168	3.67354e+06	4.29871e+06	6.53466e+06	1.75964e+07	1.57312e+07	2.00253e+06
tr|B2B587|B2B587_PODAN Podospora anserina S mat+ genomic DNA chromosome 2, supercontig 2 OS=Podospora anserina (strain S / ATCC MYA-4624 / DSM 980 / FGSC 10383) OX=515849 GN=PODANS_2_3860 PE=4 SV=1	0	0	0	0	0	0	0	0	0	0	0	0	0	0	0	0	0	0	0	0	0	0	0	0	0	0	0	0	0	0	0	0	0	0	0	0	0	0	0	0	0	0	0	0	0	1.3643e+07	1.01571e+07	480492
tr|B2AYH8|B2AYH8_PODAN Protein arginine methyltransferase NDUFAF7 OS=Podospora anserina (strain S / ATCC MYA-4624 / DSM 980 / FGSC 10383) OX=515849 GN=PODANS_1_11160 PE=3 SV=1	0	0	0	141937	104605	0	144426	0	70996.7	0	0	0	0	0	0	0	565642	785808	265101	227166	0	706941	1.21901e+06	994416	1.72056e+06	2.17671e+06	1.01206e+06	1.35656e+06	938266	3.16848e+06	1.54451e+06	2.36044e+06	2.17478e+06	4.21216e+06	6.07528e+06	4.49534e+06	3.7441e+06	2.04405e+06	1.4292e+06	687901	0	1.56021e+06	1.81837e+06	1.43723e+06	7.57698e+06	1.61357e+07	2.35334e+07	364234
tr|B2B1Q5|B2B1Q5_PODAN Podospora anserina S mat+ genomic DNA chromosome 6, supercontig 2 OS=Podospora anserina (strain S / ATCC MYA-4624 / DSM 980 / FGSC 10383) OX=515849 GN=PODANS_6_4100 PE=3 SV=1	0	0	0	0	0	0	0	0	0	0	0	0	0	0	0	0	0	0	0	0	0	0	0	0	0	0	0	0	0	0	0	0	0	0	0	0	0	0	0	0	0	0	0	0	0	345625	864834	0
tr|B2ATH0|B2ATH0_PODAN Podospora anserina S mat+ genomic DNA chromosome 1, supercontig 4 OS=Podospora anserina (strain S / ATCC MYA-4624 / DSM 980 / FGSC 10383) OX=515849 GN=PODANS_1_15830 PE=4 SV=1	0	0	0	0	0	0	0	0	0	0	0	0	0	0	0	0	0	0	0	0	0	0	0	0	0	0	0	0	0	0	0	0	0	0	0	0	0	0	0	0	0	0	3.63998e+06	0	0	5.0544e+06	4.89922e+06	1.92945e+06
tr|B2B0S9|B2B0S9_PODAN Podospora anserina S mat+ genomic DNA chromosome 3, supercontig 2 OS=Podospora anserina (strain S / ATCC MYA-4624 / DSM 980 / FGSC 10383) OX=515849 GN=PODANS_3_7190 PE=4 SV=1	0	0	0	0	0	0	0	0	0	0	0	0	0	0	0	0	0	0	0	0	0	0	0	0	0	0	0	0	0	0	0	0	0	0	0	0	0	0	0	0	0	0	0	0	0	312129	317428	234566
tr|A0A090CQA4|A0A090CQA4_PODAN Putative 3-keto-steroid reductase OS=Podospora anserina (strain S / ATCC MYA-4624 / DSM 980 / FGSC 10383) OX=515849 PE=4 SV=1	0	0	0	0	0	0	0	0	0	0	0	0	0	0	0	0	0	0	0	0	0	0	0	0	0	0	0	0	0	0	0	0	0	0	0	0	0	0	0	0	0	0	0	0	0	1.56186e+06	856515	0
tr|B2B0D7|B2B0D7_PODAN Podospora anserina S mat+ genomic DNA chromosome 3, supercontig 2 OS=Podospora anserina (strain S / ATCC MYA-4624 / DSM 980 / FGSC 10383) OX=515849 GN=PODANS_3_5330 PE=4 SV=1	0	0	0	0	0	0	0	0	0	0	0	0	0	0	0	0	0	0	0	0	0	0	0	0	0	0	0	0	0	0	0	0	0	0	0	0	0	0	0	0	0	0	0	0	0	8.27974e+06	4.4777e+06	0
tr|B2AU70|B2AU70_PODAN Podospora anserina S mat+ genomic DNA chromosome 1, supercontig 4 OS=Podospora anserina (strain S / ATCC MYA-4624 / DSM 980 / FGSC 10383) OX=515849 GN=PODANS_1_18140 PE=4 SV=1	0	0	0	0	0	0	0	0	0	0	0	0	0	0	0	0	0	0	0	0	0	0	0	0	0	0	0	0	0	0	0	0	0	0	0	0	0	0	0	0	0	0	0	0	0	1.632e+06	2.88708e+06	0
tr|B2B246|B2B246_PODAN Podospora anserina S mat+ genomic DNA chromosome 6, supercontig 2 OS=Podospora anserina (strain S / ATCC MYA-4624 / DSM 980 / FGSC 10383) OX=515849 GN=PODANS_6_5510 PE=4 SV=1	0	0	0	0	0	0	0	0	0	0	0	0	210680	0	0	0	0	0	0	0	0	0	0	0	0	0	0	0	0	0	0	0	0	100818	0	208514	0	0	294445	208033	148743	327052	292703	221393	11523.9	1.41557e+06	1.36846e+06	277091
tr|B2B0B8|B2B0B8_PODAN Podospora anserina S mat+ genomic DNA chromosome 3, supercontig 2 OS=Podospora anserina (strain S / ATCC MYA-4624 / DSM 980 / FGSC 10383) OX=515849 GN=PODANS_3_8600 PE=4 SV=1	0	0	0	0	0	0	0	0	0	0	0	0	0	0	0	0	0	0	0	0	0	1.76058e+06	1.33949e+06	0	0	0	0	0	0	0	0	0	0	0	0	0	0	0	0	0	3.54238e+06	3.0158e+06	0	0	0	0	4.00326e+06	0
tr|B2ASQ1|B2ASQ1_PODAN Podospora anserina S mat+ genomic DNA chromosome 1, supercontig 6 OS=Podospora anserina (strain S / ATCC MYA-4624 / DSM 980 / FGSC 10383) OX=515849 GN=PODANS_1_24260 PE=4 SV=1	0	113461	189460	281731	372524	1.17699e+06	352244	275714	0	0	0	0	0	0	0	0	0	0	0	0	0	0	668346	719261	0	0	0	0	0	0	0	0	0	0	0	0	0	0	1.19377e+06	0	0	1.72895e+06	0	0	0	2.11196e+06	1.4941e+06	0
tr|B2AEL5|B2AEL5_PODAN Podospora anserina S mat+ genomic DNA chromosome 5, supercontig 1 OS=Podospora anserina (strain S / ATCC MYA-4624 / DSM 980 / FGSC 10383) OX=515849 GN=PODANS_5_2180 PE=3 SV=1	0	1.7187e+06	4.17286e+06	4.47139e+06	5.09377e+06	2.8333e+06	5.64308e+06	5.11514e+06	3.31642e+06	1.10937e+06	994416	0	0	0	0	0	404550	0	0	0	0	1.39879e+06	688346	643233	840954	926505	633444	0	0	0	0	796493	1.99507e+06	2.40447e+06	0	2.42096e+06	1.93942e+06	2.61487e+06	2.72666e+06	0	0	2.60784e+06	2.81623e+06	4.62048e+06	7.36471e+06	6.37231e+06	5.33243e+06	1.65036e+06
tr|B2ARK9|B2ARK9_PODAN Podospora anserina S mat+ genomic DNA chromosome 4, supercontig 4 OS=Podospora anserina (strain S / ATCC MYA-4624 / DSM 980 / FGSC 10383) OX=515849 GN=PODANS_4_7130 PE=3 SV=1	0	90972.5	92277.6	360842	0	180547	157979	144189	138495	0	0	0	0	0	0	0	85780.6	0	0	0	0	0	76694.8	0	0	62656.7	45768.1	69057.6	0	0	0	0	0	0	0	95533.3	0	382033	0	0	0	0	0	294173	305116	1.10349e+06	672326	414023
tr|B2AWP3|B2AWP3_PODAN Podospora anserina S mat+ genomic DNA chromosome 7, supercontig 1 OS=Podospora anserina (strain S / ATCC MYA-4624 / DSM 980 / FGSC 10383) OX=515849 GN=PODANS_7_7835 PE=4 SV=1	0	66872.6	201845	206843	370989	493041	597840	389541	74385.8	0	65510.8	0	0	0	0	109868	745722	745650	0	0	0	124834	77670.1	100711	0	53677.8	101134	78207.9	0	0	0	0	0	0	129668	220418	1.01299e+06	0	0	0	0	0	0	821019	1.25996e+06	2.3443e+06	2.18726e+06	963436
tr|B2AYF2|B2AYF2_PODAN Deoxyuridine 5-triphosphate nucleotidohydrolase OS=Podospora anserina (strain S / ATCC MYA-4624 / DSM 980 / FGSC 10383) OX=515849 GN=PODANS_1_10900 PE=3 SV=1	0	0	0	0	0	0	0	0	0	0	0	0	30606.9	16435.4	0	0	0	0	0	0	0	0	0	0	0	0	0	0	0	0	0	0	0	0	0	0	0	0	0	0	0	0	0	0	0	448258	698407	382951
tr|A0A090D6E8|A0A090D6E8_PODAN Putative Cytochrome c oxidase polypeptide VIb OS=Podospora anserina (strain S / ATCC MYA-4624 / DSM 980 / FGSC 10383) OX=515849 PE=3 SV=1	0	0	0	0	308995	257220	318612	1.17563e+06	2.18977e+06	0	0	0	0	0	0	4.10144e+06	632476	0	0	0	649178	1.48843e+06	2.31404e+06	1.96158e+06	4.72403e+06	8.98681e+06	9.57413e+06	1.60288e+07	1.51382e+07	7.09264e+07	4.50531e+07	5.22636e+06	2.52222e+06	3.8957e+06	7.35611e+06	1.00732e+07	2.60827e+06	4.87792e+06	3.53879e+06	4.81173e+06	4.45382e+06	4.95974e+06	1.88901e+07	3.86579e+07	3.88035e+07	1.56179e+08	2.02476e+08	8.454e+07
tr|A0A090CND6|A0A090CND6_PODAN Putative mitochondrial translation initiation factor IF-2 OS=Podospora anserina (strain S / ATCC MYA-4624 / DSM 980 / FGSC 10383) OX=515849 PE=3 SV=1	0	0	0	0	0	0	0	0	0	0	0	0	0	0	0	0	0	0	0	0	0	0	0	0	0	0	0	0	0	0	0	0	0	0	0	0	0	0	0	0	0	0	0	0	475838	366271	540607	71300.7
tr|A0A090CB85|A0A090CB85_PODAN Bifunctional cytochrome P450/NADPH--P450 reductase OS=Podospora anserina (strain S / ATCC MYA-4624 / DSM 980 / FGSC 10383) OX=515849 PE=3 SV=1	0	0	0	0	0	0	0	0	0	0	0	0	0	0	0	0	0	0	0	0	0	0	0	0	0	0	0	0	0	0	0	0	0	0	0	0	165581	0	0	0	0	149811	0	237915	265933	438964	692082	75855.8
tr|B2AZ80|B2AZ80_PODAN Podospora anserina S mat+ genomic DNA chromosome 3, supercontig 2 OS=Podospora anserina (strain S / ATCC MYA-4624 / DSM 980 / FGSC 10383) OX=515849 GN=PODANS_3_2870 PE=4 SV=1	0	0	0	0	0	0	0	0	0	0	0	0	0	0	0	0	0	0	0	0	0	0	0	0	0	0	0	0	0	0	0	0	0	0	0	0	1.19205e+06	1.44899e+06	0	0	0	1.93082e+06	1.12622e+06	5.1743e+06	2.83029e+06	9.45078e+06	5.30231e+06	349663
tr|B2AY11|B2AY11_PODAN Podospora anserina S mat+ genomic DNA chromosome 1, supercontig 2 OS=Podospora anserina (strain S / ATCC MYA-4624 / DSM 980 / FGSC 10383) OX=515849 GN=PODANS_1_9510 PE=4 SV=1	0	0	0	0	0	0	0	0	0	0	0	0	0	0	0	0	0	0	0	0	0	0	352409	238202	0	0	0	0	0	0	0	0	0	0	0	0	0	0	0	0	0	1.15483e+06	0	0	0	2.1988e+06	1.46075e+06	675790
tr|B2AP61|B2AP61_PODAN Podospora anserina S mat+ genomic DNA chromosome 7, supercontig 3 OS=Podospora anserina (strain S / ATCC MYA-4624 / DSM 980 / FGSC 10383) OX=515849 GN=PODANS_7_470 PE=4 SV=1	0	0	0	0	0	0	0	0	0	0	0	0	0	0	0	0	0	0	0	0	0	0	0	0	0	0	0	0	0	0	0	0	0	0	2.00446e+06	1.50944e+06	977420	2.19686e+06	5.04788e+06	6.72935e+06	7.18472e+06	4.12144e+06	2.06406e+06	0	4.5398e+06	3.2328e+07	9.21844e+06	969747
tr|A0A090D5J8|A0A090D5J8_PODAN Uncharacterized protein OS=Podospora anserina (strain S / ATCC MYA-4624 / DSM 980 / FGSC 10383) OX=515849 PE=4 SV=1	0	0	0	0	0	0	0	0	0	0	0	0	0	0	0	0	0	0	0	0	0	0	0	0	0	0	0	0	0	0	0	0	0	202060	0	129998	328529	359673	0	245947	0	0	0	0	969173	4.16167e+06	961572	1.28958e+06
tr|B2B0R4|B2B0R4_PODAN Podospora anserina S mat+ genomic DNA chromosome 3, supercontig 2 OS=Podospora anserina (strain S / ATCC MYA-4624 / DSM 980 / FGSC 10383) OX=515849 GN=PODANS_3_7040 PE=4 SV=1	0	0	0	0	0	0	0	0	0	0	0	0	0	0	0	0	0	0	0	0	0	0	0	0	0	0	0	0	0	0	0	0	0	0	0	0	0	0	0	0	0	0	0	0	0	185968	0	0
tr|B2AYF5|B2AYF5_PODAN Proliferating cell nuclear antigen OS=Podospora anserina (strain S / ATCC MYA-4624 / DSM 980 / FGSC 10383) OX=515849 GN=PODANS_1_10930 PE=3 SV=1	0	0	0	0	0	0	0	0	0	0	0	0	0	0	0	0	0	0	0	0	0	0	0	0	0	0	0	0	0	0	0	0	0	0	0	0	0	0	0	0	0	0	0	0	0	4.06271e+06	0	0
tr|B2B269|B2B269_PODAN Actin-depolymerizing factor 1 OS=Podospora anserina (strain S / ATCC MYA-4624 / DSM 980 / FGSC 10383) OX=515849 GN=PODANS_6_5740 PE=3 SV=1	0	0	0	0	0	0	0	0	0	0	0	0	0	0	0	0	0	0	0	0	0	0	0	0	0	0	0	0	0	0	0	0	0	0	0	0	0	0	0	0	0	0	0	0	0	1.55025e+07	1.35498e+06	0
tr|B2B150|B2B150_PODAN 1,3-beta-glucanosyltransferase OS=Podospora anserina (strain S / ATCC MYA-4624 / DSM 980 / FGSC 10383) OX=515849 GN=PODANS_3_9310 PE=3 SV=1	0	0	0	0	0	0	0	0	0	0	0	0	0	0	0	0	0	0	0	0	0	0	0	0	0	0	0	0	0	0	0	0	0	0	0	0	0	0	0	272595	336590	160460	90621.1	0	249368	4.19251e+06	912235	0
sp|B2AWD5|CBPYA_PODAN Carboxypeptidase Y homolog A OS=Podospora anserina (strain S / ATCC MYA-4624 / DSM 980 / FGSC 10383) OX=515849 GN=CPYA PE=3 SV=1	0	0	0	0	0	0	0	0	0	0	0	0	0	0	0	0	0	0	0	0	0	0	0	0	0	0	0	0	0	0	0	0	0	0	0	0	0	0	0	0	0	0	0	342585	5.03619e+06	1.3605e+07	2.74531e+06	0
tr|B2AEF6|B2AEF6_PODAN Alpha-amylase OS=Podospora anserina (strain S / ATCC MYA-4624 / DSM 980 / FGSC 10383) OX=515849 GN=PODANS_5_2740 PE=3 SV=1	0	0	0	0	0	0	0	0	0	0	0	0	0	0	0	0	0	0	0	0	0	0	0	0	0	0	0	0	0	0	0	0	0	0	0	0	0	0	0	0	0	0	0	0	4.19925e+06	8.10334e+06	0	0
tr|B2B7T6|B2B7T6_PODAN Podospora anserina S mat+ genomic DNA chromosome 2, supercontig 2 OS=Podospora anserina (strain S / ATCC MYA-4624 / DSM 980 / FGSC 10383) OX=515849 GN=PODANS_2_12200 PE=3 SV=1	0	0	0	0	0	0	0	0	0	0	0	0	0	0	0	0	0	0	0	0	0	0	0	0	0	0	0	0	0	0	0	0	0	1.27459e+06	2.80763e+06	2.5935e+06	2.08141e+06	807250	0	429986	0	0	0	0	4.15429e+06	0	0	0
tr|A0A090CVS5|A0A090CVS5_PODAN Putative mitochondrial of 3-hydroxyisobutyrate dehydrogenase OS=Podospora anserina (strain S / ATCC MYA-4624 / DSM 980 / FGSC 10383) OX=515849 PE=4 SV=1	0	0	0	0	0	0	0	0	0	0	0	0	0	0	0	0	0	0	0	0	0	0	0	0	0	0	0	0	0	0	0	0	2.28715e+06	1.95082e+07	2.28256e+08	1.18768e+08	4.68445e+07	1.79672e+07	1.52888e+07	7.69458e+06	4.63224e+06	6.12598e+06	3.24012e+07	5.96649e+07	2.3793e+08	5.38399e+07	7.28583e+06	6.59188e+06
tr|B2AXX7|B2AXX7_PODAN Podospora anserina S mat+ genomic DNA chromosome 1, supercontig 2 OS=Podospora anserina (strain S / ATCC MYA-4624 / DSM 980 / FGSC 10383) OX=515849 GN=PODANS_1_9170 PE=4 SV=1	0	0	1.57463e+06	291440	311390	0	0	277156	0	0	0	0	0	0	0	0	0	0	0	0	0	0	0	0	0	0	0	0	0	0	0	0	0	0	6.86216e+06	4.39839e+06	3.18418e+06	3.76683e+06	2.78884e+06	3.3778e+06	0	0	8.89789e+06	4.80442e+06	1.52952e+07	5.43569e+06	335227	0
tr|B2ABN3|B2ABN3_PODAN Podospora anserina S mat+ genomic DNA chromosome 1, supercontig 5 OS=Podospora anserina (strain S / ATCC MYA-4624 / DSM 980 / FGSC 10383) OX=515849 GN=PODANS_1_20415 PE=4 SV=1	0	0	539087	383281	574978	530051	621339	0	0	0	0	0	0	0	0	0	0	0	0	0	0	0	0	0	0	0	0	0	0	0	0	0	0	0	0	0	0	0	0	755690	929302	0	0	0	2.46815e+06	0	86225.2	106577
tr|B2ABQ2|B2ABQ2_PODAN Podospora anserina S mat+ genomic DNA chromosome 2, supercontig 1 OS=Podospora anserina (strain S / ATCC MYA-4624 / DSM 980 / FGSC 10383) OX=515849 GN=PODANS_0_785 PE=4 SV=1	0	0	0	0	0	0	0	0	0	0	0	0	0	0	0	0	0	0	0	0	0	0	0	0	0	0	0	0	0	0	0	0	0	0	0	0	0	0	0	0	0	0	0	0	517767	0	0	0
tr|B2B1S3|B2B1S3_PODAN Pyridoxal phosphate homeostasis protein OS=Podospora anserina (strain S / ATCC MYA-4624 / DSM 980 / FGSC 10383) OX=515849 GN=PODANS_6_4280 PE=3 SV=1	0	0	0	0	0	0	0	0	0	0	0	0	0	0	0	0	0	0	0	0	0	0	0	0	0	0	0	0	0	0	0	0	0	0	0	0	0	0	0	0	0	0	0	0	504852	365776	0	0
tr|B2B1F4|B2B1F4_PODAN Podospora anserina S mat+ genomic DNA chromosome 3, supercontig 2 OS=Podospora anserina (strain S / ATCC MYA-4624 / DSM 980 / FGSC 10383) OX=515849 GN=PODANS_3_9950 PE=4 SV=1	0	0	0	0	0	0	0	0	0	0	0	0	0	0	0	0	0	0	0	0	0	0	0	0	0	0	0	0	0	0	0	0	0	0	0	0	0	0	0	0	0	0	263086	175118	475207	600852	176445	0
tr|A0A090D6W7|A0A090D6W7_PODAN Glyoxalase I OS=Podospora anserina (strain S / ATCC MYA-4624 / DSM 980 / FGSC 10383) OX=515849 PE=3 SV=1	0	0	0	0	0	0	0	0	0	0	0	0	0	0	0	0	0	0	0	0	0	0	0	0	0	0	0	0	0	0	0	0	0	0	0	0	0	0	0	0	0	0	0	2.97306e+06	7.5906e+06	8.27114e+06	3.31512e+06	555122
tr|B2B3S2|B2B3S2_PODAN Podospora anserina S mat+ genomic DNA chromosome 6, supercontig 2 OS=Podospora anserina (strain S / ATCC MYA-4624 / DSM 980 / FGSC 10383) OX=515849 GN=PODANS_6_7100 PE=4 SV=1	0	0	0	0	0	0	0	0	0	0	0	0	0	0	0	0	0	0	0	0	0	0	0	0	0	0	0	0	0	0	0	0	0	0	0	0	0	0	0	0	0	0	477537	2.5438e+06	7.28153e+06	2.96274e+06	2.49891e+06	0
tr|A0A090D3Q8|A0A090D3Q8_PODAN Thioredoxin reductase OS=Podospora anserina (strain S / ATCC MYA-4624 / DSM 980 / FGSC 10383) OX=515849 PE=3 SV=1	0	0	0	0	0	0	0	0	0	0	0	0	0	0	0	0	0	0	0	0	0	0	0	0	0	0	0	0	0	0	0	0	0	0	0	0	0	0	0	0	4.81948e+06	0	4.85038e+06	2.56424e+07	1.00316e+08	964942	1.98216e+06	1.5501e+06
tr|A0A090CA01|A0A090CA01_PODAN Dipeptidyl peptidase 3 OS=Podospora anserina (strain S / ATCC MYA-4624 / DSM 980 / FGSC 10383) OX=515849 PE=3 SV=1	0	0	0	0	0	0	0	0	0	0	0	0	0	0	0	0	0	0	0	0	0	0	0	0	0	0	0	0	0	0	0	0	0	0	0	0	0	0	0	0	0	0	297364	4.95021e+07	1.01657e+08	1.20173e+06	0	0
tr|B2APV6|B2APV6_PODAN Podospora anserina S mat+ genomic DNA chromosome 4, supercontig 4 OS=Podospora anserina (strain S / ATCC MYA-4624 / DSM 980 / FGSC 10383) OX=515849 GN=PODANS_4_6140 PE=4 SV=1	0	0	0	0	0	0	0	0	0	0	0	0	0	0	0	0	0	0	0	0	0	0	0	0	0	0	0	0	0	0	0	0	0	0	302649	0	474368	334123	428631	300096	447534	0	0	1.84971e+06	1.35204e+07	9.1496e+06	0	1.051e+06
tr|B2AQR4|B2AQR4_PODAN Podospora anserina S mat+ genomic DNA chromosome 4, supercontig 4 OS=Podospora anserina (strain S / ATCC MYA-4624 / DSM 980 / FGSC 10383) OX=515849 GN=PODANS_4_3430 PE=4 SV=1	0	0	0	0	0	0	0	0	0	0	0	0	0	0	0	0	0	0	0	0	0	0	0	0	0	0	0	0	0	0	0	0	0	0	0	0	0	0	0	0	0	0	0	0	2.67367e+06	0	0	0
tr|B2AQK0|B2AQK0_PODAN tRNA wybutosine-synthesizing protein 4 OS=Podospora anserina (strain S / ATCC MYA-4624 / DSM 980 / FGSC 10383) OX=515849 GN=PODANS_4_3910 PE=4 SV=1	0	0	0	0	0	0	0	0	0	0	0	0	0	0	0	0	0	0	0	0	0	0	0	0	0	0	0	0	0	0	0	0	0	0	0	0	0	0	0	0	0	0	0	0	1.11181e+06	0	658335	0
tr|B2B729|B2B729_PODAN Podospora anserina S mat+ genomic DNA chromosome 2, supercontig 2 OS=Podospora anserina (strain S / ATCC MYA-4624 / DSM 980 / FGSC 10383) OX=515849 GN=PODANS_2_9710 PE=4 SV=1	0	143766	367963	0	1.02066e+06	749236	2.47632e+06	1.67739e+06	186133	0	1.33576e+06	0	0	1.65387e+06	2.4528e+06	0	4.79244e+06	0	0	0	0	766231	0	0	0	0	0	0	0	0	0	0	0	0	0	0	0	0	1.06613e+06	0	0	0	2.58124e+06	2.44943e+06	6.10977e+06	5.31586e+06	5.11536e+06	1.45351e+06
tr|B2AYH9|B2AYH9_PODAN Podospora anserina S mat+ genomic DNA chromosome 1, supercontig 2 OS=Podospora anserina (strain S / ATCC MYA-4624 / DSM 980 / FGSC 10383) OX=515849 GN=PODANS_1_11170 PE=4 SV=1	0	0	0	0	0	0	0	0	0	0	0	0	0	0	0	0	0	0	0	0	0	0	0	0	0	0	0	0	0	0	0	0	0	0	0	0	0	0	0	0	0	0	0	0	0	0	0	0
tr|B2ALZ4|B2ALZ4_PODAN MtHMG1 mitochondrial protein encoded by the mthmg1 protein OS=Podospora anserina (strain S / ATCC MYA-4624 / DSM 980 / FGSC 10383) OX=515849 GN=PODANS_1_13340 PE=4 SV=1	349555	6.1026e+06	1.26283e+07	1.44139e+07	1.75383e+07	2.69088e+07	1.84089e+07	2.07116e+07	1.66283e+07	1.27818e+07	1.56294e+07	1.15928e+07	2.96109e+06	1.25695e+07	6.31286e+06	1.40195e+07	2.41938e+07	7.97712e+06	3.86909e+06	2.79888e+06	3.15428e+06	2.09131e+07	1.8761e+07	1.43845e+07	1.62224e+07	1.33225e+07	1.00331e+07	8.31703e+06	5.49313e+06	9.13239e+06	6.03928e+06	1.0606e+07	5.23282e+06	3.80599e+06	4.00563e+06	4.80313e+06	7.8e+06	6.03985e+06	4.08616e+06	1.13181e+06	1.21077e+06	2.52544e+06	2.75004e+06	5.23899e+06	4.38118e+06	3.84435e+06	4.09677e+06	846834
tr|B2AWC7|B2AWC7_PODAN Podospora anserina S mat+ genomic DNA chromosome 7, supercontig 1 OS=Podospora anserina (strain S / ATCC MYA-4624 / DSM 980 / FGSC 10383) OX=515849 GN=PODANS_7_6710 PE=3 SV=1	0	0	20964.7	785952	0	0	0	86060.3	400398	0	0	0	0	0	0	0	0	0	0	0	0	0	0	0	0	0	0	0	0	0	0	0	0	0	0	0	0	0	0	0	0	0	0	0	0	0	0	0
tr|B2AWX4|B2AWX4_PODAN Podospora anserina S mat+ genomic DNA chromosome 7, supercontig 1 OS=Podospora anserina (strain S / ATCC MYA-4624 / DSM 980 / FGSC 10383) OX=515849 GN=PODANS_7_8600 PE=4 SV=1	0	0	0	0	0	0	0	0	0	0	0	0	0	0	0	0	0	0	0	0	0	0	0	0	0	0	0	0	0	0	0	0	0	0	0	0	0	0	0	0	0	0	0	0	0	25661.8	0	0
tr|B2AS32|B2AS32_PODAN Podospora anserina S mat+ genomic DNA chromosome 1, supercontig 6 OS=Podospora anserina (strain S / ATCC MYA-4624 / DSM 980 / FGSC 10383) OX=515849 GN=PODANS_1_22170 PE=4 SV=1	0	0	0	0	0	0	0	0	0	0	0	0	0	0	0	0	0	0	0	0	0	0	0	0	0	0	0	0	0	0	0	0	0	0	0	0	0	0	0	0	0	0	0	0	0	0	0	0
tr|B2AU47|B2AU47_PODAN Podospora anserina S mat+ genomic DNA chromosome 1, supercontig 4 OS=Podospora anserina (strain S / ATCC MYA-4624 / DSM 980 / FGSC 10383) OX=515849 GN=PODANS_1_17942 PE=4 SV=1;tr|B2AFM4|B2AFM4_PODAN Podospora anserina S mat+ genomic	0	0	0	0	0	0	0	0	0	0	0	0	0	0	0	0	0	0	0	0	0	0	0	0	0	0	0	0	0	0	0	0	0	0	0	0	0	0	0	0	0	0	0	0	0	0	0	130500
tr|A0A090CHI2|A0A090CHI2_PODAN Putative RNA methyltransferase OS=Podospora anserina (strain S / ATCC MYA-4624 / DSM 980 / FGSC 10383) OX=515849 PE=3 SV=1	0	0	0	0	0	0	0	0	0	0	0	0	0	0	0	0	0	0	0	0	0	0	0	0	0	0	0	0	0	0	0	0	0	0	0	0	0	0	0	0	0	0	0	0	0	0	0	133884
tr|B2B3D9|B2B3D9_PODAN Podospora anserina S mat+ genomic DNA chromosome 6, supercontig 2 OS=Podospora anserina (strain S / ATCC MYA-4624 / DSM 980 / FGSC 10383) OX=515849 GN=PODANS_6_320 PE=4 SV=1	0	0	0	0	0	0	0	0	0	0	0	0	0	0	0	0	0	0	0	0	0	0	0	0	0	0	0	0	0	0	0	0	0	0	0	0	0	0	0	0	0	0	0	0	0	0	0	5.37309e+06
tr|B2AE44|B2AE44_PODAN Podospora anserina S mat+ genomic DNA chromosome 4, supercontig 2 OS=Podospora anserina (strain S / ATCC MYA-4624 / DSM 980 / FGSC 10383) OX=515849 GN=PODANS_4_2800 PE=4 SV=1	0	0	0	0	0	0	0	0	0	0	0	0	0	0	0	0	0	0	0	0	0	0	0	0	0	0	0	0	0	0	0	0	0	0	0	0	0	0	0	0	0	0	0	0	0	0	0	1.64792e+06
tr|B2ARY9|B2ARY9_PODAN Podospora anserina S mat+ genomic DNA chromosome 1, supercontig 6 OS=Podospora anserina (strain S / ATCC MYA-4624 / DSM 980 / FGSC 10383) OX=515849 GN=PODANS_1_21740 PE=4 SV=1	0	0	0	0	0	0	0	0	0	0	0	0	0	0	0	0	0	0	0	0	0	0	0	0	0	0	0	0	0	0	0	0	0	0	0	0	0	0	0	0	0	0	0	0	0	0	0	606861
tr|B2AZK6|B2AZK6_PODAN Podospora anserina S mat+ genomic DNA chromosome 3, supercontig 2 OS=Podospora anserina (strain S / ATCC MYA-4624 / DSM 980 / FGSC 10383) OX=515849 GN=PODANS_3_4730 PE=4 SV=1	0	0	0	0	0	0	0	0	0	0	0	0	0	0	0	0	0	0	0	0	0	0	0	0	0	0	0	0	0	0	0	0	0	0	0	0	0	0	0	0	0	0	0	0	0	0	0	0
tr|B2AN14|B2AN14_PODAN Podospora anserina S mat+ genomic DNA chromosome 6, supercontig 4 OS=Podospora anserina (strain S / ATCC MYA-4624 / DSM 980 / FGSC 10383) OX=515849 GN=PODANS_6_8660 PE=3 SV=1	0	0	0	0	0	0	0	0	0	0	0	0	0	0	0	0	0	0	0	0	0	0	0	0	0	0	0	0	0	0	0	0	0	0	0	0	0	0	0	0	0	0	0	0	0	0	0	0
tr|A0A090CWE9|A0A090CWE9_PODAN Uncharacterized protein OS=Podospora anserina (strain S / ATCC MYA-4624 / DSM 980 / FGSC 10383) OX=515849 PE=4 SV=1	0	0	0	0	0	0	0	0	0	0	0	0	0	0	0	0	0	0	0	0	0	0	0	0	0	0	0	0	0	0	0	0	0	0	0	0	0	0	0	0	0	0	0	0	0	0	0	0
tr|B2ADQ3|B2ADQ3_PODAN Non-specific serine/threonine protein kinase OS=Podospora anserina (strain S / ATCC MYA-4624 / DSM 980 / FGSC 10383) OX=515849 GN=PODANS_4_1740 PE=4 SV=1	0	0	0	0	0	0	0	0	0	0	0	0	0	0	0	0	0	0	0	0	0	0	0	0	0	0	0	0	0	0	0	0	0	0	0	0	0	0	0	0	0	0	0	0	0	0	0	0
tr|A0A090CJG5|A0A090CJG5_PODAN Putative ankyrin OS=Podospora anserina (strain S / ATCC MYA-4624 / DSM 980 / FGSC 10383) OX=515849 PE=4 SV=1	298992	63548.8	0	0	0	0	0	0	0	0	0	0	0	0	0	0	0	0	0	0	0	0	0	0	0	0	0	0	0	0	0	0	0	0	0	0	0	0	0	0	0	0	0	0	0	0	0	0
tr|B2ALD4|B2ALD4_PODAN Podospora anserina S mat+ genomic DNA chromosome 5, supercontig 4 OS=Podospora anserina (strain S / ATCC MYA-4624 / DSM 980 / FGSC 10383) OX=515849 GN=PODANS_5_3370 PE=4 SV=1	3.51936e+06	0	0	0	0	0	0	0	0	0	0	0	0	0	0	0	0	0	0	0	0	0	0	0	0	0	0	0	0	0	0	0	0	0	0	0	0	0	0	0	0	0	0	0	0	0	0	0
tr|B2ABJ9|B2ABJ9_PODAN Podospora anserina S mat+ genomic DNA chromosome 1, supercontig 5 OS=Podospora anserina (strain S / ATCC MYA-4624 / DSM 980 / FGSC 10383) OX=515849 GN=PODANS_1_21110 PE=4 SV=1	1.26347e+06	80567.2	0	152673	0	0	100116	0	0	0	0	0	0	0	0	0	0	187668	0	0	0	401925	0	0	0	139958	0	0	0	0	0	0	0	0	0	0	0	0	0	0	0	0	0	0	0	0	0	0
tr|B2AM52|B2AM52_PODAN Ubiquitin carboxyl-terminal hydrolase OS=Podospora anserina (strain S / ATCC MYA-4624 / DSM 980 / FGSC 10383) OX=515849 GN=PODANS_1_14290 PE=3 SV=1	0	0	60958.6	0	0	0	0	81535.3	68701.2	0	0	0	0	0	0	0	0	0	0	0	0	0	0	0	0	0	0	0	0	0	0	0	0	0	0	0	0	0	0	0	0	0	0	0	0	0	0	0
tr|B2B802|B2B802_PODAN Podospora anserina S mat+ genomic DNA chromosome 2, supercontig 2 OS=Podospora anserina (strain S / ATCC MYA-4624 / DSM 980 / FGSC 10383) OX=515849 GN=PODANS_2_12840 PE=3 SV=1	0	0	0	224455	0	0	0	0	217091	0	0	0	0	0	0	0	0	0	0	0	0	196144	0	0	0	0	0	0	0	0	0	0	0	0	0	0	0	0	0	0	0	0	0	0	0	0	0	0
tr|B2AZD6|B2AZD6_PODAN Chitin synthase OS=Podospora anserina (strain S / ATCC MYA-4624 / DSM 980 / FGSC 10383) OX=515849 GN=PODANS_3_3330 PE=3 SV=1	0	0	0	0	0	0	0	0	0	0	0	0	0	0	0	0	0	0	0	0	0	0	6613.83	9306.65	0	44462.2	19199.2	24310.7	15552	44483	74816	0	0	0	0	0	0	0	0	0	0	0	0	0	0	0	0	0
tr|B2B711|B2B711_PODAN Podospora anserina S mat+ genomic DNA chromosome 2, supercontig 2 OS=Podospora anserina (strain S / ATCC MYA-4624 / DSM 980 / FGSC 10383) OX=515849 GN=PODANS_2_9530 PE=4 SV=1	0	0	0	0	0	0	0	0	0	0	0	0	0	0	0	0	0	0	0	0	0	0	0	28614.1	26381.7	30948.3	0	0	0	0	0	0	0	0	0	0	0	0	0	0	0	0	0	0	0	0	0	0
tr|B2A941|B2A941_PODAN Pyruvate carboxylase OS=Podospora anserina (strain S / ATCC MYA-4624 / DSM 980 / FGSC 10383) OX=515849 GN=PODANS_1_8330 PE=4 SV=1	0	0	0	0	0	0	0	0	0	0	0	0	0	0	0	0	0	0	0	0	0	0	0	0	0	0	51134.9	0	0	0	0	0	0	0	0	0	0	0	0	0	0	0	0	0	0	0	0	0
tr|B2AAI1|B2AAI1_PODAN Podospora anserina S mat+ genomic DNA chromosome 1, supercontig 1 OS=Podospora anserina (strain S / ATCC MYA-4624 / DSM 980 / FGSC 10383) OX=515849 GN=PODANS_1_4080 PE=3 SV=1	0	0	0	0	0	0	0	0	0	0	0	0	0	0	0	0	0	0	0	0	0	0	0	0	181816	0	0	0	0	0	0	0	0	0	0	0	0	0	0	0	0	0	0	0	0	0	0	0
tr|B2AXA8|B2AXA8_PODAN Podospora anserina S mat+ genomic DNA chromosome 7, supercontig 1 OS=Podospora anserina (strain S / ATCC MYA-4624 / DSM 980 / FGSC 10383) OX=515849 GN=PODANS_7_9910 PE=4 SV=1	0	0	42794.2	24376.7	59383.1	39906.4	38599.1	37196.5	0	0	0	0	0	0	0	0	0	0	0	0	0	0	0	0	39204.4	0	0	0	0	0	0	0	0	0	64040.7	0	0	0	0	0	0	0	0	0	0	0	0	0
tr|B2AA97|B2AA97_PODAN Tyrosine--tRNA ligase OS=Podospora anserina (strain S / ATCC MYA-4624 / DSM 980 / FGSC 10383) OX=515849 GN=PODANS_1_3320 PE=3 SV=1	0	144906	489549	417788	1.12651e+06	566911	865910	458771	397824	0	308737	378763	228966	493586	0	277206	756048	284176	0	0	594563	1.8571e+06	2.07782e+06	2.39744e+06	2.03093e+06	2.07531e+06	1.57449e+06	1.81716e+06	971898	1.24856e+06	306062	651013	2.11468e+06	3.3679e+06	2.97586e+06	2.31562e+06	1.23766e+06	113210	55658.4	0	0	0	0	0	0	0	0	0
tr|A0A090CRP9|A0A090CRP9_PODAN Citrate synthase OS=Podospora anserina (strain S / ATCC MYA-4624 / DSM 980 / FGSC 10383) OX=515849 PE=3 SV=1	0	0	0	123522	0	0	177714	0	0	0	0	0	0	0	0	0	120503	0	0	0	0	80667.6	185588	209697	356561	331469	0	173246	134637	0	0	0	0	0	0	0	0	0	0	0	0	0	0	0	0	0	0	0
tr|B2AM01|B2AM01_PODAN Podospora anserina S mat+ genomic DNA chromosome 1, supercontig 3 OS=Podospora anserina (strain S / ATCC MYA-4624 / DSM 980 / FGSC 10383) OX=515849 GN=PODANS_1_13400 PE=4 SV=1	0	3.95335e+06	8.82045e+06	1.19033e+07	1.32199e+07	1.13569e+07	1.27187e+07	1.31905e+07	4.48961e+06	4.00384e+06	3.0584e+06	2.77514e+06	321925	2.44592e+06	2.04527e+06	3.18812e+06	4.48753e+06	6.47808e+06	394037	0	3.97494e+06	1.09746e+07	9.56122e+06	1.19585e+07	9.8287e+06	1.1932e+07	7.15281e+06	6.8793e+06	4.20061e+06	3.1456e+06	1.40769e+06	2.49289e+06	572626	4.29921e+06	4.83719e+06	3.28687e+06	4.49391e+06	2.49081e+06	2.44742e+06	3.39365e+06	488452	798860	0	374948	187144	4.75859e+06	1.40094e+06	0
tr|B2B4F3|B2B4F3_PODAN Podospora anserina S mat+ genomic DNA chromosome 2, supercontig 2 OS=Podospora anserina (strain S / ATCC MYA-4624 / DSM 980 / FGSC 10383) OX=515849 GN=PODANS_2_1090 PE=4 SV=1	0	107344	249160	328981	345926	320426	388028	420993	91818.7	0	55016.6	162511	0	242383	21789.4	57566.7	234143	31762.9	0	0	245409	363137	373987	412510	141565	115863	70385.7	276969	0	393492	0	0	99800.1	130980	113196	58891.2	144576	93740.5	289999	800509	0	0	0	0	0	0	0	0
tr|B2AXR1|B2AXR1_PODAN Podospora anserina S mat+ genomic DNA chromosome 7, supercontig 1 OS=Podospora anserina (strain S / ATCC MYA-4624 / DSM 980 / FGSC 10383) OX=515849 GN=PODANS_7_11410 PE=3 SV=1	0	112005	998646	425117	867200	934250	1.31496e+06	1.34157e+06	1.59614e+06	0	1.35455e+06	0	0	1.3595e+06	1.31002e+06	428846	372216	167624	0	0	0	1.98238e+06	1.67983e+06	1.74322e+06	2.0092e+06	1.80812e+06	1.69474e+06	388229	332595	1.45846e+06	0	0	0	0	2.04892e+06	1.7382e+06	288378	0	710275	1.86699e+06	0	1.52465e+06	2.74947e+06	0	0	0	0	0
tr|B2ALR0|B2ALR0_PODAN Podospora anserina S mat+ genomic DNA chromosome 1, supercontig 3 OS=Podospora anserina (strain S / ATCC MYA-4624 / DSM 980 / FGSC 10383) OX=515849 GN=PODANS_1_13540 PE=3 SV=1	0	223896	598428	0	503482	441883	0	0	0	0	0	0	0	270888	0	0	0	148011	0	0	0	0	366457	335105	241228	358526	195936	177284	0	0	0	0	0	256453	0	0	550575	267991	0	0	0	0	0	0	0	0	0	0
tr|B2AX69|B2AX69_PODAN Podospora anserina S mat+ genomic DNA chromosome 7, supercontig 1 OS=Podospora anserina (strain S / ATCC MYA-4624 / DSM 980 / FGSC 10383) OX=515849 GN=PODANS_7_9510 PE=4 SV=1	0	1.22762e+06	2.88644e+06	4.83683e+06	3.72022e+06	3.0703e+06	2.21243e+06	3.30143e+06	2.98726e+06	247374	666266	0	0	240074	0	1.2406e+06	2.40504e+06	495573	0	0	0	1.23666e+06	2.98949e+06	3.07604e+06	2.78023e+06	2.10787e+06	521891	2.56338e+06	723994	2.20282e+06	1.72013e+06	684588	1.68356e+06	2.33053e+06	3.76834e+06	3.03172e+06	2.40432e+06	3.60735e+06	2.44262e+06	1.00058e+06	962863	4.04607e+06	5.01704e+06	2.4348e+06	1.15232e+06	2.31045e+06	1.26154e+06	0
tr|A0A090D622|A0A090D622_PODAN Putative Glycerol-3-phosphate acyltransferase OS=Podospora anserina (strain S / ATCC MYA-4624 / DSM 980 / FGSC 10383) OX=515849 PE=3 SV=1	0	12717.2	35846.1	48054.2	115820	0	20464.9	11174.7	44110.1	0	0	0	0	0	0	0	0	0	0	0	0	62656.7	50242.1	66788	50430	0	0	0	0	40934.8	61837.1	98172.3	0	0	0	0	0	0	0	0	0	0	0	0	0	0	0	0
tr|A0A090C8L5|A0A090C8L5_PODAN Putative hydrolase OS=Podospora anserina (strain S / ATCC MYA-4624 / DSM 980 / FGSC 10383) OX=515849 PE=4 SV=1	0	0	635538	315571	779211	899685	1.07911e+06	1.36401e+06	736543	0	0	0	0	395185	183021	411155	326019	222067	355399	0	303409	733818	616054	0	764654	0	632232	0	88182.9	0	0	0	350989	252494	571558	0	0	0	0	0	664495	0	0	358677	0	0	0	0
tr|B2AEE2|B2AEE2_PODAN Podospora anserina S mat+ genomic DNA chromosome 5, supercontig 1 OS=Podospora anserina (strain S / ATCC MYA-4624 / DSM 980 / FGSC 10383) OX=515849 GN=PODANS_5_2880 PE=4 SV=1	0	350301	1.07989e+06	757841	883120	571845	695008	1.53784e+06	590296	270465	99326.8	441001	0	831847	0	186456	827042	0	0	0	0	1.26462e+06	1.13024e+06	1.1055e+06	1.51375e+06	821234	929589	830413	140059	628209	0	0	0	0	0	0	0	0	0	0	0	0	0	0	0	0	0	0
tr|B2A9N0|B2A9N0_PODAN Podospora anserina S mat+ genomic DNA chromosome 1, supercontig 1 OS=Podospora anserina (strain S / ATCC MYA-4624 / DSM 980 / FGSC 10383) OX=515849 GN=PODANS_1_1140 PE=4 SV=1	0	0	32767.6	0	0	0	0	0	0	0	0	0	0	0	0	0	0	0	0	0	0	0	0	0	0	0	0	0	0	0	0	0	0	0	0	0	0	0	0	0	0	0	0	0	0	0	0	0
tr|B2AB25|B2AB25_PODAN Podospora anserina S mat+ genomic DNA chromosome 1, supercontig 1 OS=Podospora anserina (strain S / ATCC MYA-4624 / DSM 980 / FGSC 10383) OX=515849 GN=PODANS_1_5930 PE=3 SV=1	0	0	0	0	0	0	0	0	0	0	0	0	0	0	0	0	0	0	0	0	0	0	0	0	0	0	0	0	0	0	0	0	0	0	0	0	0	0	0	0	0	0	0	0	0	0	0	0
tr|A0A090CGY1|A0A090CGY1_PODAN Putative rho-like GTP-binding protein orthologous to S. cerevisiae rho1 OS=Podospora anserina (strain S / ATCC MYA-4624 / DSM 980 / FGSC 10383) OX=515849 PE=4 SV=1	0	1.88478e+06	3.80262e+06	4.24342e+06	4.05382e+06	5.06523e+06	4.99467e+06	6.27234e+06	2.6333e+06	0	723635	0	0	926218	0	4.09226e+06	1.05867e+07	0	0	0	262017	3.72409e+06	1.12471e+07	9.77492e+06	9.51532e+06	4.77035e+06	8.71144e+06	7.25786e+06	1.66728e+06	7.21484e+06	737260	1.84433e+06	0	5.24644e+06	1.04978e+07	1.14852e+07	1.06003e+07	1.52787e+07	1.15067e+07	1.59098e+07	2.08794e+06	1.20173e+07	1.21952e+07	1.62296e+07	2.68206e+06	1.18976e+07	1.96108e+07	6.13867e+06
tr|B2B2X5|B2B2X5_PODAN Podospora anserina S mat+ genomic DNA chromosome 6, supercontig 2 OS=Podospora anserina (strain S / ATCC MYA-4624 / DSM 980 / FGSC 10383) OX=515849 GN=PODANS_6_1780 PE=4 SV=1	0	104053	123816	291068	292688	344191	520987	217772	287360	0	92844.1	0	0	0	0	0	473844	0	158790	0	344083	779283	617209	745148	532253	564007	363582	344664	103730	57196.6	88591.7	178804	0	446157	353255	103163	605204	287941	327870	156480	0	151174	323187	330078	319960	647335	381445	96845.6
tr|B2B5V6|B2B5V6_PODAN Methionine--tRNA ligase OS=Podospora anserina (strain S / ATCC MYA-4624 / DSM 980 / FGSC 10383) OX=515849 GN=PODANS_2_5900 PE=3 SV=1	0	91546.2	251741	315607	276388	300268	374109	340247	300698	0	170349	0	0	0	0	442973	287625	115404	0	0	0	343976	352172	348709	0	199450	47353.6	263086	0	0	0	0	0	168148	0	245287	388745	196789	221615	215907	0	0	436834	764152	658952	425884	293764	0
tr|B2AUN5|B2AUN5_PODAN Elongation factor 1-alpha OS=Podospora anserina (strain S / ATCC MYA-4624 / DSM 980 / FGSC 10383) OX=515849 GN=PODANS_1_19720 PE=3 SV=1	936186	2.76797e+06	4.64558e+06	5.70331e+06	5.80522e+06	9.74121e+06	6.97002e+06	6.64839e+06	6.42365e+06	2.10479e+06	6.25692e+06	1.00783e+06	0	4.18498e+06	2.55685e+06	4.02578e+06	4.87032e+06	2.77012e+06	0	0	2.30364e+06	7.057e+06	5.61332e+06	5.52167e+06	5.79647e+06	6.11164e+06	1.54265e+06	5.66172e+06	3.20892e+06	4.87957e+06	1.7278e+06	5.28273e+06	2.64728e+06	3.5403e+06	4.27146e+06	3.3261e+06	4.71801e+06	2.30106e+06	6.49493e+06	3.92503e+06	1.29273e+06	2.06657e+06	8.02159e+06	9.32744e+06	8.07465e+06	6.82143e+06	6.13968e+06	1.60044e+06
tr|A0A090CN11|A0A090CN11_PODAN Putative mitochondrial LSU ribosomal protein L16 OS=Podospora anserina (strain S / ATCC MYA-4624 / DSM 980 / FGSC 10383) OX=515849 PE=3 SV=1	264613	2.10271e+06	6.04459e+06	9.49023e+06	9.49524e+06	8.98681e+06	1.1288e+07	1.01708e+07	9.77133e+06	4.72095e+06	2.14459e+06	2.71942e+06	3.32445e+06	6.694e+06	3.21401e+06	3.11792e+06	6.99963e+06	6.89458e+06	1.0089e+06	0	2.43645e+06	6.09607e+06	4.13342e+06	3.96074e+06	3.86099e+06	5.63971e+06	3.96461e+06	2.04347e+06	2.35319e+06	5.11371e+06	2.70092e+06	1.77112e+06	3.51376e+06	4.07641e+06	1.88356e+06	1.3453e+06	8.10549e+06	6.05843e+06	1.72694e+06	1.23952e+06	2.5917e+06	4.13349e+06	7.26073e+06	1.16874e+06	3.55815e+06	4.08401e+06	548295	0
tr|B2B1D5|B2B1D5_PODAN Podospora anserina S mat+ genomic DNA chromosome 3, supercontig 2 OS=Podospora anserina (strain S / ATCC MYA-4624 / DSM 980 / FGSC 10383) OX=515849 GN=PODANS_3_9030 PE=3 SV=1	0	1.66943e+06	2.95944e+06	3.53499e+06	2.66277e+06	3.55027e+06	2.40899e+06	2.98181e+06	1.40439e+06	0	178869	169604	264671	248679	0	0	246944	0	126692	152293	226635	371126	378024	414518	276460	676019	214294	204197	40569	478004	0	322491	157176	2.13111e+06	2.38059e+06	2.15757e+06	3.31455e+06	3.75443e+06	1.10621e+06	814995	1.46943e+06	2.1187e+06	1.51081e+06	1.44949e+06	1.44949e+06	699999	129833	0
tr|B2AX48|B2AX48_PODAN Podospora anserina S mat+ genomic DNA chromosome 7, supercontig 1 OS=Podospora anserina (strain S / ATCC MYA-4624 / DSM 980 / FGSC 10383) OX=515849 GN=PODANS_7_9300 PE=4 SV=1	753395	1.65552e+06	4.8582e+06	7.97426e+06	5.16806e+06	4.82105e+06	3.85403e+06	6.14283e+06	4.52826e+06	2.45961e+06	971898	322663	0	0	0	0	1.26699e+06	0	0	0	0	2.9778e+06	3.52631e+06	2.60468e+06	3.2394e+06	2.37134e+06	1.20145e+06	1.01708e+06	908004	897893	1.29316e+06	1.17993e+06	1.98073e+06	1.45953e+06	2.50859e+06	2.19235e+06	1.2487e+06	2.0708e+06	6.73645e+06	2.34452e+06	2.80411e+06	0	4.77882e+06	7.24424e+06	5.11686e+06	7.364e+06	4.01273e+06	1.52924e+06
tr|B2AQS1|B2AQS1_PODAN Mitochondrial import inner membrane translocase subunit TIM16 OS=Podospora anserina (strain S / ATCC MYA-4624 / DSM 980 / FGSC 10383) OX=515849 GN=PODANS_4_3370 PE=3 SV=1	0	1.99973e+06	4.61309e+06	7.60423e+06	7.06769e+06	6.79834e+06	8.8477e+06	2.46721e+06	5.36082e+06	2.80297e+06	4.52948e+06	1.5937e+06	1.41113e+06	4.28659e+06	1.44218e+06	3.11491e+06	2.99085e+06	159915	110571	122052	198367	4.23898e+06	2.39694e+06	3.52137e+06	2.32745e+06	3.13743e+06	2.80103e+06	2.7428e+06	1.04261e+06	2.86693e+06	1.21177e+06	3.20519e+06	674219	597280	735754	1.94086e+06	0	2.56431e+06	4.52102e+06	4.96326e+06	303151	0	346134	6.90003e+06	4.77215e+06	4.26795e+06	4.18763e+06	1.92465e+06
tr|A0A090CFU0|A0A090CFU0_PODAN SURF1-like protein OS=Podospora anserina (strain S / ATCC MYA-4624 / DSM 980 / FGSC 10383) OX=515849 PE=3 SV=1	0	0	0	119133	118653	0	173698	302850	0	0	0	0	0	0	0	0	0	0	0	0	0	0	0	0	0	0	0	0	0	0	0	0	0	0	0	0	0	575724	0	642171	0	0	0	1.07394e+06	656743	3.47275e+06	2.64111e+06	555186
tr|B2ALV3|B2ALV3_PODAN Podospora anserina S mat+ genomic DNA chromosome 1, supercontig 3 OS=Podospora anserina (strain S / ATCC MYA-4624 / DSM 980 / FGSC 10383) OX=515849 GN=PODANS_1_12920 PE=3 SV=1	0	112350	676005	1.2482e+06	495802	968815	1.13038e+06	975986	940919	0	392259	0	0	0	0	0	396590	250465	0	0	0	795274	983515	288866	1.00187e+06	1.35118e+06	869065	994774	347561	678335	0	0	689615	596420	1.39177e+06	653366	1.27165e+06	2.81666e+06	0	0	2.32028e+06	836795	4.43095e+06	3.64213e+06	5.11105e+06	7.7455e+06	7.4436e+06	5.4676e+06
tr|B2A9U0|B2A9U0_PODAN Podospora anserina S mat+ genomic DNA chromosome 1, supercontig 1 OS=Podospora anserina (strain S / ATCC MYA-4624 / DSM 980 / FGSC 10383) OX=515849 GN=PODANS_1_1780 PE=4 SV=1	0	3.9099e+06	8.41528e+06	1.16315e+07	1.0771e+07	1.1397e+07	1.32357e+07	1.31683e+07	1.24641e+07	8.30915e+06	9.95563e+06	3.48135e+06	1.63071e+06	5.49815e+06	9.14028e+06	7.62861e+06	1.21285e+07	9.17326e+06	2.53663e+06	0	7.66231e+06	1.37936e+07	1.8206e+07	1.58381e+07	1.78489e+07	1.42188e+07	5.14074e+06	4.24701e+06	3.72094e+06	7.33244e+06	3.35457e+06	1.0776e+07	9.60209e+06	1.11417e+07	1.20209e+07	9.79428e+06	6.73423e+06	1.16588e+07	9.97356e+06	3.90466e+06	702961	2.53835e+06	2.61738e+06	8.58021e+06	1.05028e+07	1.68643e+07	1.77528e+07	2.95636e+06
tr|B2ACM0|B2ACM0_PODAN Podospora anserina S mat+ genomic DNA chromosome 3, supercontig 1 OS=Podospora anserina (strain S / ATCC MYA-4624 / DSM 980 / FGSC 10383) OX=515849 GN=PODANS_3_1420 PE=4 SV=1	0	650433	881184	1.28477e+06	637030	408559	1.0051e+06	389763	6.2116e+06	0	0	252336	0	0	642573	559274	740702	2.73685e+06	0	0	0	1.23515e+06	0	663427	569686	0	740487	0	0	0	0	0	471535	0	805959	1.52185e+06	1.54573e+06	875949	0	0	0	1.84433e+06	0	0	0	907645	810549	1.68112e+06
tr|B2AZ03|B2AZ03_PODAN Prolyl-tRNA synthetase OS=Podospora anserina (strain S / ATCC MYA-4624 / DSM 980 / FGSC 10383) OX=515849 GN=PODANS_1_12830 PE=3 SV=1	0	0	74966.6	211468	488567	297407	492489	407971	247360	0	0	0	0	0	0	0	154953	0	0	0	0	0	0	713237	673308	550625	392273	0	254122	0	0	0	0	0	0	0	0	0	0	0	0	0	0	0	0	0	413213	798358
tr|B2AMY9|B2AMY9_PODAN Podospora anserina S mat+ genomic DNA chromosome 6, supercontig 4 OS=Podospora anserina (strain S / ATCC MYA-4624 / DSM 980 / FGSC 10383) OX=515849 GN=PODANS_6_8410 PE=3 SV=1	0	2.39228e+06	4.75393e+06	4.60987e+06	8.07107e+06	6.64079e+06	9.43931e+06	9.11805e+06	8.69208e+06	2.0003e+06	1.10801e+07	6.27456e+06	5.03999e+06	4.97186e+06	2.4736e+06	5.79396e+06	6.38758e+06	3.29375e+06	0	0	0	8.88857e+06	6.51659e+06	5.64709e+06	1.01227e+07	1.17843e+07	7.09702e+06	1.62827e+06	2.0277e+06	0	0	0	0	5.06573e+06	5.20213e+06	0	4.00004e+06	4.53005e+06	3.28214e+06	2.39636e+06	3.20283e+06	0	3.48867e+06	2.9238e+06	3.69175e+06	0	2.64068e+06	1.01356e+06
tr|B2B1B1|B2B1B1_PODAN Podospora anserina S mat+ genomic DNA chromosome 3, supercontig 2 OS=Podospora anserina (strain S / ATCC MYA-4624 / DSM 980 / FGSC 10383) OX=515849 GN=PODANS_3_8780 PE=4 SV=1	0	578399	1.27531e+06	1.22296e+06	2.11318e+06	822022	3.17593e+06	3.25431e+06	1.31274e+06	670038	5.62121e+06	1.09488e+07	4.11556e+06	2.38037e+07	3.52445e+07	4.27103e+07	4.98534e+07	3.47188e+07	2.74897e+07	1.22576e+07	8.7222e+07	8.87566e+07	7.03283e+07	3.86343e+07	5.63935e+07	2.41522e+07	3.78928e+07	2.87159e+07	4.9459e+06	1.61307e+07	1.36946e+07	1.03995e+07	3.36568e+07	2.37356e+07	9.73691e+07	4.57086e+07	1.47423e+08	7.24352e+07	4.23267e+07	1.16035e+07	4.72138e+06	3.65848e+06	9.88248e+06	1.18624e+07	1.98611e+07	8.34644e+06	5.31414e+06	2.62921e+06
tr|B2A9Y1|B2A9Y1_PODAN Podospora anserina S mat+ genomic DNA chromosome 1, supercontig 1 OS=Podospora anserina (strain S / ATCC MYA-4624 / DSM 980 / FGSC 10383) OX=515849 GN=PODANS_1_2170 PE=3 SV=1	0	0	0	0	0	0	0	0	0	0	0	0	0	0	0	0	787171	1.08477e+06	761929	3.55141e+06	9.32242e+06	1.25802e+07	1.41507e+07	1.10126e+07	1.00044e+07	5.71543e+06	3.25862e+06	1.20252e+06	82137.7	0	473328	0	0	0	0	0	0	0	0	0	0	0	0	0	0	0	0	0
tr|B2AB69|B2AB69_PODAN Podospora anserina S mat+ genomic DNA chromosome 1, supercontig 1 OS=Podospora anserina (strain S / ATCC MYA-4624 / DSM 980 / FGSC 10383) OX=515849 GN=PODANS_1_6310 PE=4 SV=1	0	0	0	0	0	0	0	0	0	0	0	0	0	0	0	0	0	0	0	0	0	1.01127e+06	1.44024e+06	351018	312638	0	0	0	0	0	0	0	0	358798	0	0	0	0	0	0	0	0	0	0	0	0	0	0
tr|B2ATN4|B2ATN4_PODAN Podospora anserina S mat+ genomic DNA chromosome 1, supercontig 4 OS=Podospora anserina (strain S / ATCC MYA-4624 / DSM 980 / FGSC 10383) OX=515849 GN=PODANS_1_16450 PE=3 SV=1	0	0	0	0	0	0	0	0	0	0	0	0	0	0	0	0	0	0	0	0	0	338182	351190	0	0	0	0	0	0	0	0	0	0	0	0	0	0	0	0	0	0	0	0	0	0	0	0	0
tr|A0A090CXG3|A0A090CXG3_PODAN Eukaryotic translation initiation factor 3 subunit A OS=Podospora anserina (strain S / ATCC MYA-4624 / DSM 980 / FGSC 10383) OX=515849 GN=TIF32 PE=3 SV=1	0	0	0	0	0	0	0	0	0	0	0	0	0	0	0	4861	0	11583.5	16194.5	36496.6	85500.9	547083	293527	52166.1	44204.8	43472.6	25595.8	15718.3	0	0	0	0	0	0	0	0	0	0	0	0	0	0	0	0	0	0	0	0
tr|B2B4I9|B2B4I9_PODAN Eukaryotic translation initiation factor 3 subunit F OS=Podospora anserina (strain S / ATCC MYA-4624 / DSM 980 / FGSC 10383) OX=515849 GN=PODANS_2_1440 PE=3 SV=1	0	0	0	0	0	0	0	0	0	0	0	0	0	0	0	0	0	0	0	0	0	471951	0	0	0	0	0	0	0	0	0	0	0	0	0	0	0	0	0	0	0	0	0	0	0	0	0	0
tr|B2AXS2|B2AXS2_PODAN Eukaryotic translation initiation factor 3 subunit C OS=Podospora anserina (strain S / ATCC MYA-4624 / DSM 980 / FGSC 10383) OX=515849 GN=NIP1 PE=3 SV=1	0	0	0	0	0	0	0	0	0	0	0	0	0	0	0	0	0	0	0	0	0	287511	84461.1	0	0	0	0	0	0	0	0	0	0	0	0	0	0	0	0	0	0	0	0	0	0	0	0	0
tr|A0A090CWM0|A0A090CWM0_PODAN Eukaryotic translation initiation factor 3 subunit L OS=Podospora anserina (strain S / ATCC MYA-4624 / DSM 980 / FGSC 10383) OX=515849 PE=3 SV=1	0	0	0	0	0	0	0	0	0	0	0	0	0	0	0	0	0	0	0	0	0	427928	0	0	0	0	0	0	0	0	0	0	0	0	0	0	0	0	0	0	0	0	0	0	0	0	0	0
tr|B2A8Z0|B2A8Z0_PODAN Eukaryotic translation initiation factor 3 subunit M OS=Podospora anserina (strain S / ATCC MYA-4624 / DSM 980 / FGSC 10383) OX=515849 GN=PODANS_1_7870 PE=3 SV=1	0	0	0	0	0	0	0	0	0	0	0	0	0	0	0	0	0	0	0	0	0	94350.1	0	0	0	0	0	0	0	0	0	0	0	0	0	0	0	0	0	0	0	0	0	0	0	0	0	0
tr|B2B278|B2B278_PODAN Podospora anserina S mat+ genomic DNA chromosome 6, supercontig 2 OS=Podospora anserina (strain S / ATCC MYA-4624 / DSM 980 / FGSC 10383) OX=515849 GN=PODANS_6_5800 PE=3 SV=1	0	0	0	0	0	0	0	0	0	0	0	0	0	0	0	0	0	0	0	0	6.01454e+06	2.75664e+08	3.03144e+07	813059	807537	1.07315e+06	790541	663075	493307	2.20934e+06	0	0	81513.8	158897	0	0	0	0	0	0	0	0	0	0	0	0	0	0
tr|B2AEL6|B2AEL6_PODAN Eukaryotic translation initiation factor 3 subunit E OS=Podospora anserina (strain S / ATCC MYA-4624 / DSM 980 / FGSC 10383) OX=515849 GN=INT6 PE=3 SV=1	0	0	0	0	0	0	0	0	0	0	0	0	0	0	0	0	0	0	0	0	0	0	0	0	0	0	0	0	0	0	0	0	0	0	0	0	0	0	0	0	0	0	0	0	0	0	0	0
tr|B2AT76|B2AT76_PODAN Podospora anserina S mat+ genomic DNA chromosome 1, supercontig 4 OS=Podospora anserina (strain S / ATCC MYA-4624 / DSM 980 / FGSC 10383) OX=515849 GN=PODANS_1_14920 PE=4 SV=1	0	0	428014	201178	398189	273828	232652	782725	385088	0	0	0	0	1.9197e+06	3.51713e+06	1.0084e+06	1.93985e+06	2.46886e+06	3.67067e+06	1.84971e+06	3.28479e+06	2.38711e+07	3.3423e+07	1.24799e+07	7.14019e+06	1.18696e+07	6.1315e+06	3.04348e+06	130306	572770	0	1.19255e+06	1.89668e+06	3.05202e+06	4.62464e+06	1.91906e+06	3.72467e+06	4.5847e+06	4.2587e+06	4.28415e+06	9.42353e+06	4.41431e+06	6.08568e+06	2.83595e+06	2.54997e+06	1.91511e+06	800868	305718
tr|B2B4N1|B2B4N1_PODAN Podospora anserina S mat+ genomic DNA chromosome 2, supercontig 2 OS=Podospora anserina (strain S / ATCC MYA-4624 / DSM 980 / FGSC 10383) OX=515849 GN=PODANS_2_1840 PE=4 SV=1	0	121529	175434	184398	101858	34889.5	339157	222698	616628	0	0	0	0	0	0	471392	2.09238e+06	2.49948e+06	3.7048e+06	2.95356e+06	1.14422e+07	2.54215e+07	3.73076e+07	1.39686e+07	3.60053e+06	4.82665e+06	1.54214e+06	0	288615	462478	425095	732599	1.80461e+06	4.12295e+06	4.50352e+06	3.22333e+06	7.9176e+06	9.8789e+06	1.21801e+07	5.61755e+06	2.2789e+06	1.5027e+06	3.72488e+06	3.95027e+06	5.17079e+06	1.03773e+07	5.28502e+06	1.16953e+06
tr|B2ABN6|B2ABN6_PODAN Podospora anserina S mat+ genomic DNA chromosome 1, supercontig 5 OS=Podospora anserina (strain S / ATCC MYA-4624 / DSM 980 / FGSC 10383) OX=515849 GN=PODANS_1_20440 PE=3 SV=1	0	0	35740.7	54726.2	101629	109266	113167	89194.1	136946	0	0	0	0	0	236847	1.01751e+06	1.01528e+06	1.33942e+06	2.18424e+06	4.63489e+06	2.10594e+07	2.96274e+07	6.05556e+07	2.35678e+07	1.8188e+07	1.7339e+07	8.2317e+06	3.79896e+06	1.22303e+06	0	637015	922705	1.23529e+06	1.59098e+06	2.65703e+06	5.42522e+06	1.24254e+07	1.79815e+07	1.26964e+07	7.63937e+06	1.31231e+07	1.13626e+07	1.0804e+07	1.06849e+07	2.22763e+07	1.60374e+07	2.99092e+07	4.92711e+06
tr|B2B148|B2B148_PODAN ATP citrate synthase OS=Podospora anserina (strain S / ATCC MYA-4624 / DSM 980 / FGSC 10383) OX=515849 GN=PODANS_3_9290 PE=4 SV=1	0	0	0	0	0	0	0	0	0	0	0	0	0	0	0	0	0	0	0	0	6.28317e+06	5.26208e+06	1.87065e+06	634878	0	0	0	0	0	0	0	0	0	0	0	0	0	0	0	0	0	0	0	0	0	0	0	0
tr|B2B149|B2B149_PODAN ATP citrate synthase OS=Podospora anserina (strain S / ATCC MYA-4624 / DSM 980 / FGSC 10383) OX=515849 GN=PODANS_3_9300 PE=4 SV=1	0	0	0	0	0	0	0	0	0	0	0	0	0	0	0	0	0	0	0	0	1.6685e+07	1.32113e+07	1.40704e+06	0	0	0	0	0	0	0	0	0	0	0	0	0	0	0	0	0	0	0	0	0	0	0	0	0
tr|B2AF12|B2AF12_PODAN Eukaryotic translation initiation factor 3 subunit K OS=Podospora anserina (strain S / ATCC MYA-4624 / DSM 980 / FGSC 10383) OX=515849 GN=PODANS_5_870 PE=3 SV=1	0	0	0	0	0	0	0	0	0	0	0	0	0	0	0	0	0	0	0	0	0	738192	0	0	0	0	0	0	0	0	0	0	0	0	0	0	0	0	0	0	0	0	0	0	0	0	0	0
tr|B2ADV4|B2ADV4_PODAN Podospora anserina S mat+ genomic DNA chromosome 4, supercontig 1 OS=Podospora anserina (strain S / ATCC MYA-4624 / DSM 980 / FGSC 10383) OX=515849 GN=PODANS_4_2190 PE=4 SV=1	0	0	13037	0	0	0	73934	15368.4	0	0	0	0	0	0	0	44001.1	325510	80309.1	0	0	247295	1.34401e+06	951389	418792	0	0	0	0	0	0	0	0	0	0	0	0	0	0	0	0	0	0	0	0	0	0	0	0
tr|B2ADV5|B2ADV5_PODAN Podospora anserina S mat+ genomic DNA chromosome 4, supercontig 1 OS=Podospora anserina (strain S / ATCC MYA-4624 / DSM 980 / FGSC 10383) OX=515849 GN=PODANS_4_2200 PE=4 SV=1	0	0	0	0	0	0	0	0	0	0	0	0	0	105193	0	77440.6	373012	37365.7	198482	98244	560407	1.12658e+06	854579	300526	0	0	0	0	0	0	0	0	0	0	0	0	0	0	0	0	0	0	0	0	0	0	0	0
tr|B2AEX1|B2AEX1_PODAN Podospora anserina S mat+ genomic DNA chromosome 5, supercontig 1 OS=Podospora anserina (strain S / ATCC MYA-4624 / DSM 980 / FGSC 10383) OX=515849 GN=PODANS_5_1250 PE=4 SV=1	0	55550.2	126534	60348.3	76745	61579.6	84575.9	62973.7	79627.8	0	80395.1	90226.7	0	0	116157	0	226356	39555.8	0	0	112808	261809	314539	77569.7	79405.5	45361.5	46544	59071.2	0	26274.2	0	0	0	0	0	0	0	0	0	0	0	0	0	0	0	0	0	0
sp|B2B3P6|LAP1_PODAN Leucine aminopeptidase 1 OS=Podospora anserina (strain S / ATCC MYA-4624 / DSM 980 / FGSC 10383) OX=515849 GN=LAP1 PE=3 SV=1	0	0	0	0	0	0	0	0	0	0	0	0	0	0	0	0	0	0	0	0	0	946656	431069	559087	0	0	563268	478154	0	762431	0	0	0	0	0	0	0	0	0	0	0	0	0	0	0	0	0	0
tr|B2A9U2|B2A9U2_PODAN Podospora anserina S mat+ genomic DNA chromosome 1, supercontig 1 OS=Podospora anserina (strain S / ATCC MYA-4624 / DSM 980 / FGSC 10383) OX=515849 GN=PODANS_1_1800 PE=3 SV=1	0	1.24268e+06	2.69647e+06	4.39208e+06	3.85869e+06	2.25882e+06	2.4746e+06	2.18898e+06	2.23731e+06	574175	383008	624036	0	2.11067e+06	1.06362e+06	2.50995e+06	5.2747e+06	3.31054e+06	2.86887e+06	7.37619e+06	1.67036e+07	2.99321e+07	2.19421e+07	9.72113e+06	4.48925e+06	3.98139e+06	1.86886e+06	1.18624e+06	199407	64499	202705	0	0	0	0	283222	0	0	0	0	0	0	225567	482837	0	656428	990973	109166
tr|B2AF96|B2AF96_PODAN Podospora anserina S mat+ genomic DNA chromosome 5, supercontig 1 OS=Podospora anserina (strain S / ATCC MYA-4624 / DSM 980 / FGSC 10383) OX=515849 GN=PODANS_5_140 PE=3 SV=1	0	0	0	0	0	0	0	0	0	0	0	0	0	0	0	0	23972.2	0	0	0	0	39074.6	33535.6	0	0	0	0	0	0	0	0	0	0	0	0	0	0	0	0	0	0	0	0	0	0	0	0	0
tr|B2ALU6|B2ALU6_PODAN Podospora anserina S mat+ genomic DNA chromosome 1, supercontig 3 OS=Podospora anserina (strain S / ATCC MYA-4624 / DSM 980 / FGSC 10383) OX=515849 GN=PODANS_1_13890 PE=3 SV=1	0	0	0	0	0	0	0	0	0	0	0	0	0	0	0	0	0	0	0	0	0	124827	781936	1.70471e+06	3.01831e+06	6.77625e+06	4.49441e+06	2.5025e+06	0	0	0	0	0	0	0	0	0	0	0	0	0	0	0	0	0	0	0	0
tr|B2ARP9|B2ARP9_PODAN Podospora anserina S mat+ genomic DNA chromosome 4, supercontig 4 OS=Podospora anserina (strain S / ATCC MYA-4624 / DSM 980 / FGSC 10383) OX=515849 GN=PODANS_4_6780 PE=4 SV=1	0	0	0	0	0	0	0	0	0	0	0	0	0	0	0	0	0	0	0	0	0	368013	923135	1.00517e+06	1.33547e+06	2.09217e+06	634068	1.07968e+06	565434	1.22181e+06	346192	270479	0	0	0	0	0	0	0	0	0	0	0	0	0	0	0	0
tr|B2AZB1|B2AZB1_PODAN Podospora anserina S mat+ genomic DNA chromosome 3, supercontig 2 OS=Podospora anserina (strain S / ATCC MYA-4624 / DSM 980 / FGSC 10383) OX=515849 GN=PODANS_3_3120 PE=3 SV=1	0	689436	0	0	0	0	0	586968	0	0	0	0	0	0	0	0	0	0	0	0	0	7.79139e+06	6.51989e+06	6.03089e+06	1.90665e+07	2.37134e+07	6.48496e+06	8.43249e+06	9.38051e+06	4.28387e+06	0	680049	3.93291e+06	0	0	0	0	0	0	0	0	0	0	0	0	0	0	0
tr|B2AB84|B2AB84_PODAN Podospora anserina S mat+ genomic DNA chromosome 1, supercontig 1 OS=Podospora anserina (strain S / ATCC MYA-4624 / DSM 980 / FGSC 10383) OX=515849 GN=PODANS_1_6460 PE=4 SV=1	0	0	0	0	0	0	0	0	0	0	0	0	0	0	0	0	38055.6	0	0	0	0	892729	1.15333e+06	1.16903e+06	1.92773e+06	1.96459e+06	316281	571644	199414	0	0	0	0	0	53950.3	0	526272	0	0	0	0	0	0	0	0	0	0	0
tr|B2B4V1|B2B4V1_PODAN Podospora anserina S mat+ genomic DNA chromosome 2, supercontig 2 OS=Podospora anserina (strain S / ATCC MYA-4624 / DSM 980 / FGSC 10383) OX=515849 GN=PODANS_2_2560 PE=4 SV=1	0	0	0	0	0	0	67558.2	97562.7	0	0	0	0	0	131891	0	0	469635	0	204649	0	438455	1.72063e+06	2.26528e+06	2.41917e+06	3.97917e+06	2.43573e+06	2.39436e+06	2.41128e+06	554376	905207	116552	0	0	0	0	0	0	522486	0	0	0	0	0	0	0	0	0	0
tr|B2ATY6|B2ATY6_PODAN Magnesium transporter OS=Podospora anserina (strain S / ATCC MYA-4624 / DSM 980 / FGSC 10383) OX=515849 GN=PODANS_1_17380 PE=3 SV=1	0	151941	456390	340290	408630	279135	642100	507950	234688	0	0	0	0	145638	54166.9	96085.5	769673	192400	0	0	1.76029e+06	4.70101e+06	5.50532e+06	8.80682e+06	9.01478e+06	8.0725e+06	3.89555e+06	3.06098e+06	476612	0	0	0	0	0	0	0	0	0	0	0	0	0	0	0	0	29903.5	0	0
tr|A0A090CPA1|A0A090CPA1_PODAN Putative Nuclear control of ATPase protein OS=Podospora anserina (strain S / ATCC MYA-4624 / DSM 980 / FGSC 10383) OX=515849 PE=4 SV=1	0	592720	866412	1.33167e+06	1.86907e+06	1.44117e+06	1.18452e+06	3.13076e+06	2.46499e+06	1.46907e+06	1.87244e+06	1.21299e+06	1.4259e+06	1.99823e+06	2.46184e+06	3.74224e+06	6.24545e+06	3.556e+06	1.61608e+06	2.3063e+06	5.81375e+06	1.66685e+07	1.79055e+07	1.87768e+07	1.88507e+07	1.55018e+07	1.06957e+07	9.30019e+06	1.85846e+06	3.48802e+06	968026	433536	83865.9	160382	31242.3	0	0	59702.2	220396	69002.4	351183	1.01636e+06	1.03967e+06	1.8657e+06	2.41773e+06	1.92616e+06	1.56079e+06	814923
tr|B2AMA8|B2AMA8_PODAN Altered inheritance of mitochondria protein 24, mitochondrial OS=Podospora anserina (strain S / ATCC MYA-4624 / DSM 980 / FGSC 10383) OX=515849 GN=PODANS_5_7380 PE=3 SV=1	43928	2.81709e+06	7.80789e+06	9.2543e+06	7.88462e+06	8.28548e+06	1.0568e+07	8.08111e+06	7.01971e+06	2.89597e+06	3.90122e+06	2.71376e+06	3.63653e+06	5.09757e+06	3.55751e+06	6.37976e+06	8.59742e+06	5.05053e+06	7.293e+06	5.17509e+06	1.1344e+07	1.84519e+07	2.14738e+07	2.85424e+07	3.00612e+07	2.90838e+07	3.58311e+07	3.70107e+07	1.52242e+07	2.59472e+07	1.97105e+07	2.7091e+07	4.11743e+07	3.03918e+07	4.21015e+07	2.00583e+07	8.43249e+06	0	0	0	0	0	0	0	0	0	0	0
tr|B2AE30|B2AE30_PODAN Aldehyde dehydrogenase OS=Podospora anserina (strain S / ATCC MYA-4624 / DSM 980 / FGSC 10383) OX=515849 GN=PODANS_4_2650 PE=3 SV=1	0	748088	3.55822e+06	3.20304e+06	3.16224e+06	978065	4.21832e+06	5.42845e+06	3.20663e+06	1.55606e+06	2.17141e+06	619475	508660	2.068e+06	764725	3.04958e+06	3.75729e+06	1.81142e+06	432438	694026	2.31612e+06	1.05186e+07	1.26326e+07	1.53942e+07	1.76101e+07	1.60403e+07	9.02912e+06	1.34587e+07	9.86456e+06	1.2363e+07	9.76416e+06	1.05358e+07	2.09647e+07	1.29675e+07	1.42074e+07	1.71425e+07	1.41012e+07	0	0	0	0	0	0	0	0	0	0	0
tr|A0A090CDK6|A0A090CDK6_PODAN tRNA-intron endonuclease Sen2 OS=Podospora anserina (strain S / ATCC MYA-4624 / DSM 980 / FGSC 10383) OX=515849 PE=3 SV=1	0	45930.9	179299	309533	209023	145372	143422	239766	267116	113475	186642	0	0	54209.2	224620	314703	801657	153361	0	94974	489449	981149	1.78259e+06	1.72909e+06	1.43723e+06	1.37635e+06	435314	760710	668891	759204	773402	352345	153253	135526	65963.3	128649	0	0	0	0	0	0	0	0	0	0	0	0
tr|B2AWH7|B2AWH7_PODAN Podospora anserina S mat+ genomic DNA chromosome 7, supercontig 1 OS=Podospora anserina (strain S / ATCC MYA-4624 / DSM 980 / FGSC 10383) OX=515849 GN=PODANS_7_7210 PE=3 SV=1	0	872148	1.91353e+06	2.13792e+06	2.3063e+06	1.60934e+06	2.06363e+06	1.67832e+06	1.53619e+06	0	296819	268170	0	329727	0	300340	1.89295e+06	623534	0	1.41177e+06	3.57436e+06	1.20632e+07	1.18631e+07	1.19155e+07	1.8353e+07	2.01214e+07	2.17865e+07	2.5732e+07	1.23458e+07	2.47704e+07	2.14337e+07	2.29396e+07	8.18007e+06	335184	1.05143e+06	0	0	0	0	0	0	0	0	0	0	0	0	0
tr|B2B7I0|B2B7I0_PODAN Podospora anserina S mat+ genomic DNA chromosome 2, supercontig 2 OS=Podospora anserina (strain S / ATCC MYA-4624 / DSM 980 / FGSC 10383) OX=515849 GN=PODANS_2_11180 PE=3 SV=1	0	734177	1.38911e+06	2.18396e+06	2.38001e+06	1.46355e+06	2.67962e+06	600292	671724	260060	904562	136279	0	313994	227446	1.07344e+06	1.76129e+06	571558	0	0	1.60202e+06	7.69387e+06	8.16859e+06	1.24418e+07	1.35534e+07	1.85165e+07	1.49116e+07	1.75405e+07	7.4522e+06	1.28721e+07	8.82762e+06	1.42289e+07	2.00511e+06	147825	0	0	0	0	0	0	0	0	0	0	0	0	0	0
tr|B2B5L5|B2B5L5_PODAN Podospora anserina S mat+ genomic DNA chromosome 2, supercontig 2 OS=Podospora anserina (strain S / ATCC MYA-4624 / DSM 980 / FGSC 10383) OX=515849 GN=PODANS_2_5030 PE=4 SV=1	0	577180	1.50837e+06	1.7666e+06	1.57305e+06	1.1042e+06	2.33663e+06	2.06563e+06	1.10765e+06	263968	1.24526e+06	1.09725e+06	1.48162e+06	1.38847e+06	475114	501589	1.29632e+06	2.20045e+06	1.81694e+06	1.59636e+06	4.32152e+06	1.16896e+07	1.27423e+07	1.88528e+07	2.23831e+07	2.36051e+07	1.7316e+07	2.86098e+07	6.4902e+06	1.59715e+07	1.35921e+07	1.21536e+07	7.1883e+06	1.37628e+06	654900	393062	0	0	0	0	0	0	0	0	0	0	0	0
tr|B2ASC6|B2ASC6_PODAN Podospora anserina S mat+ genomic DNA chromosome 1, supercontig 6 OS=Podospora anserina (strain S / ATCC MYA-4624 / DSM 980 / FGSC 10383) OX=515849 GN=PODANS_1_23070 PE=3 SV=1	0	0	96236.1	62460.9	0	160152	251827	0	0	0	186757	0	0	0	0	0	361473	1.30485e+06	0	0	1.74666e+06	4.77258e+06	6.95151e+06	7.91043e+06	1.3321e+07	1.74932e+07	1.41328e+07	1.51296e+07	6.97195e+06	8.89144e+06	0	68003.5	0	0	0	0	0	0	0	0	0	0	0	0	0	0	0	0
tr|B2AVR8|B2AVR8_PODAN Podospora anserina S mat+ genomic DNA chromosome 7, supercontig 1 OS=Podospora anserina (strain S / ATCC MYA-4624 / DSM 980 / FGSC 10383) OX=515849 GN=PODANS_7_2020 PE=3 SV=1	0	140338	267116	216524	689271	2.47259e+06	1.74745e+06	383861	302505	0	359731	0	0	551407	416612	785880	1.33956e+06	3.09512e+06	3.08214e+06	0	1.34171e+06	5.61375e+06	8.54436e+06	6.54542e+06	6.40207e+06	6.20644e+06	5.34304e+06	4.38254e+06	1.13683e+06	2.50128e+06	1.9192e+06	0	0	0	0	0	0	0	0	0	0	0	0	0	0	0	0	0
tr|A0A090CMZ4|A0A090CMZ4_PODAN Putative tRNA-splicing endonuclease subunit OS=Podospora anserina (strain S / ATCC MYA-4624 / DSM 980 / FGSC 10383) OX=515849 PE=3 SV=1	0	29881.2	111726	0	308759	257349	251555	178653	161428	0	214279	0	0	225911	214437	308400	577703	213935	102539	0	901908	1.25508e+06	1.91569e+06	1.84118e+06	1.71081e+06	1.23579e+06	862683	914458	169374	365747	70080.2	128241	727651	169274	0	0	0	0	0	0	0	0	0	0	0	0	0	0
tr|B2B450|B2B450_PODAN Probable alpha/beta-glucosidase agdC OS=Podospora anserina (strain S / ATCC MYA-4624 / DSM 980 / FGSC 10383) OX=515849 GN=PODANS_2_60 PE=3 SV=1	0	0	149991	68465.3	64425.1	76974.5	190005	83779.9	86512.1	0	92872.8	315263	185344	323674	268120	309347	376059	468925	0	0	366959	2.37248e+06	2.27302e+06	2.93004e+06	2.76395e+06	2.58905e+06	2.33591e+06	1.82684e+06	692785	1.38101e+06	684524	555702	90872.1	0	0	0	0	0	0	0	1.95204e+06	0	0	0	0	0	0	0
tr|B2B580|B2B580_PODAN Podospora anserina S mat+ genomic DNA chromosome 2, supercontig 2 OS=Podospora anserina (strain S / ATCC MYA-4624 / DSM 980 / FGSC 10383) OX=515849 GN=PODANS_2_3790 PE=4 SV=1	0	342176	1.11216e+06	2.26865e+06	1.62841e+06	1.41034e+06	2.1466e+06	1.82698e+06	1.64476e+06	0	0	0	0	0	0	904777	869423	0	0	0	0	3.33226e+06	3.96712e+06	5.30503e+06	7.1883e+06	6.83828e+06	6.36011e+06	5.65211e+06	3.1342e+06	4.93472e+06	2.99938e+06	3.17077e+06	803808	0	0	0	0	1.24985e+06	0	0	0	0	0	0	1.26957e+06	0	746511	1.96732e+06
tr|B2ABT2|B2ABT2_PODAN Podospora anserina S mat+ genomic DNA chromosome 2, supercontig 1 OS=Podospora anserina (strain S / ATCC MYA-4624 / DSM 980 / FGSC 10383) OX=515849 GN=PODANS_0_1030 PE=3 SV=1	0	930521	2.9471e+06	4.26415e+06	3.7882e+06	3.34933e+06	2.85388e+06	3.13943e+06	1.83358e+06	619045	1.14487e+06	758343	0	915677	716801	0	1.33095e+06	809760	0	0	1.17864e+06	3.06536e+06	4.82536e+06	5.13414e+06	4.22743e+06	5.34074e+06	3.72165e+06	4.87627e+06	1.09008e+06	2.16438e+06	1.85064e+06	3.07023e+06	3.86658e+06	2.94961e+06	2.82634e+06	1.6586e+06	2.75807e+06	1.23579e+06	3.6148e+06	1.78847e+06	1.3197e+06	2.41372e+06	3.3522e+06	3.15076e+06	3.32029e+06	1.58933e+06	1.77743e+06	805744
tr|B2ALX8|B2ALX8_PODAN Podospora anserina S mat+ genomic DNA chromosome 1, supercontig 3 OS=Podospora anserina (strain S / ATCC MYA-4624 / DSM 980 / FGSC 10383) OX=515849 GN=PODANS_1_13170 PE=4 SV=1	0	0	23929.2	36064.9	0	17990.8	0	0	0	0	0	0	0	12112	0	0	0	0	0	0	0	119643	198560	215886	175871	337113	26283.5	142569	0	0	0	0	0	0	0	0	0	0	0	0	0	0	0	0	648719	0	0	0
tr|B2APE5|B2APE5_PODAN Podospora anserina S mat+ genomic DNA chromosome 5, supercontig 10 OS=Podospora anserina (strain S / ATCC MYA-4624 / DSM 980 / FGSC 10383) OX=515849 GN=PODANS_5_10730 PE=3 SV=1	0	0	0	255944	24921	25400	183157	248170	0	0	0	0	0	0	0	0	0	0	0	0	0	237521	217126	1.23013e+06	1.11009e+06	506846	0	255786	0	0	0	0	0	461130	531478	300103	0	445992	424192	723133	0	0	0	415758	475809	0	0	0
tr|B2AXA0|B2AXA0_PODAN Podospora anserina S mat+ genomic DNA chromosome 7, supercontig 1 OS=Podospora anserina (strain S / ATCC MYA-4624 / DSM 980 / FGSC 10383) OX=515849 GN=PODANS_7_9830 PE=4 SV=1	0	0	0	0	0	0	0	0	0	0	0	0	0	0	402313	1.24899e+06	3.28888e+06	6.2988e+06	9.3425e+06	9.69102e+06	2.25352e+07	7.81649e+07	1.66427e+08	6.80809e+08	9.36115e+08	1.00768e+08	5.90654e+07	5.11708e+07	1.31912e+07	4.29455e+07	5.97653e+07	5.97983e+06	4.8828e+06	1.91777e+06	6.86417e+06	1.04454e+06	2.41271e+06	2.36051e+06	4.41804e+06	4.30316e+06	9.6989e+06	1.94767e+07	2.67252e+07	5.30998e+06	0	0	0	0
tr|B2B3S3|B2B3S3_PODAN Podospora anserina S mat+ genomic DNA chromosome 6, supercontig 2 OS=Podospora anserina (strain S / ATCC MYA-4624 / DSM 980 / FGSC 10383) OX=515849 GN=PODANS_6_7110 PE=4 SV=1	0	0	0	0	0	0	0	0	0	0	0	0	0	0	0	0	0	0	0	0	0	0	0	29750.7	249805	59884.4	0	0	0	0	0	0	0	0	0	0	0	0	0	0	0	0	0	0	0	0	0	0
tr|B2B751|B2B751_PODAN Podospora anserina S mat+ genomic DNA chromosome 2, supercontig 2 OS=Podospora anserina (strain S / ATCC MYA-4624 / DSM 980 / FGSC 10383) OX=515849 GN=PODANS_2_9920 PE=4 SV=1	0	0	0	0	0	0	0	0	0	0	0	0	0	0	0	0	0	0	0	0	0	0	0	1.12522e+06	8.10979e+06	0	0	0	0	0	0	0	0	0	0	0	0	0	0	0	0	0	0	0	0	0	0	0
tr|B2AKU7|B2AKU7_PODAN Podospora anserina S mat+ genomic DNA chromosome 5, supercontig 9 OS=Podospora anserina (strain S / ATCC MYA-4624 / DSM 980 / FGSC 10383) OX=515849 GN=PODANS_5_8950 PE=3 SV=1	0	0	0	0	0	0	0	0	0	0	0	0	0	0	0	0	0	0	0	0	0	0	0	0	0	0	0	0	0	0	0	0	0	0	0	0	0	0	0	0	0	0	0	0	0	0	0	0
tr|B2ATW6|B2ATW6_PODAN V-type proton ATPase proteolipid subunit OS=Podospora anserina (strain S / ATCC MYA-4624 / DSM 980 / FGSC 10383) OX=515849 GN=PODANS_1_17190 PE=3 SV=1	0	0	0	0	0	0	0	0	0	0	0	0	0	0	0	0	0	0	0	0	0	1.21442e+06	0	2.80899e+06	0	0	0	0	0	0	0	0	0	0	0	0	0	0	0	0	0	0	0	0	0	0	0	0
tr|B2AKS7|B2AKS7_PODAN Podospora anserina S mat+ genomic DNA chromosome 5, supercontig 9 OS=Podospora anserina (strain S / ATCC MYA-4624 / DSM 980 / FGSC 10383) OX=515849 GN=PODANS_5_8420 PE=4 SV=1	0	0	0	0	0	0	0	0	0	0	0	0	0	0	0	175850	1.56667e+06	737834	0	0	1.02912e+06	5.0065e+06	4.4625e+06	1.63207e+06	511385	422098	250917	163329	0	662494	0	0	0	0	0	0	0	0	0	0	0	0	0	0	0	0	109997	0
tr|B2ABG6|B2ABG6_PODAN Podospora anserina S mat+ genomic DNA chromosome 1, supercontig 5 OS=Podospora anserina (strain S / ATCC MYA-4624 / DSM 980 / FGSC 10383) OX=515849 GN=PODANS_1_20600 PE=3 SV=1	0	0	0	0	0	0	0	0	0	0	58203.5	0	0	0	0	354438	570762	0	0	0	1.42583e+06	2.20439e+06	3.012e+06	2.28442e+06	1.94616e+06	1.19843e+06	331778	152744	0	0	0	0	0	0	0	0	0	0	0	0	0	0	0	0	0	0	0	0
tr|B2ABY0|B2ABY0_PODAN Podospora anserina S mat+ genomic DNA chromosome 2, supercontig 1 OS=Podospora anserina (strain S / ATCC MYA-4624 / DSM 980 / FGSC 10383) OX=515849 GN=PODANS_0_1280 PE=3 SV=1	0	0	229253	0	431599	250823	757411	1.01163e+06	605599	0	0	0	0	0	639188	606510	1.57162e+06	1.63773e+06	0	0	2.21171e+06	6.92104e+06	7.05327e+06	6.9561e+06	4.78183e+06	1.44591e+06	0	0	0	0	0	0	0	0	0	0	0	0	0	0	0	0	0	0	0	0	0	0
tr|B2AZD9|B2AZD9_PODAN Podospora anserina S mat+ genomic DNA chromosome 3, supercontig 2 OS=Podospora anserina (strain S / ATCC MYA-4624 / DSM 980 / FGSC 10383) OX=515849 GN=PODANS_3_3360 PE=4 SV=1	0	0	0	0	31632.4	21070.1	32089.2	29283.2	0	0	0	0	0	0	0	342513	71062	633874	288615	0	5.33429e+06	1.51497e+07	1.5709e+07	1.92451e+07	1.0345e+07	730089	0	0	0	473428	0	599209	0	0	827472	0	0	0	0	0	0	0	0	0	0	0	0	0
tr|B2A8V2|B2A8V2_PODAN UTP--glucose-1-phosphate uridylyltransferase OS=Podospora anserina (strain S / ATCC MYA-4624 / DSM 980 / FGSC 10383) OX=515849 GN=PODANS_1_7480 PE=3 SV=1	0	0	0	0	0	0	0	0	0	0	0	0	0	0	0	0	0	0	0	0	240927	1.31919e+06	2.33964e+06	3.39974e+06	640185	0	0	0	0	0	0	0	0	0	0	0	0	0	0	0	0	0	0	0	0	0	0	0
tr|B2ACB4|B2ACB4_PODAN Mod-A OS=Podospora anserina (strain S / ATCC MYA-4624 / DSM 980 / FGSC 10383) OX=515849 GN=PODANS_3_500 PE=4 SV=1	0	0	0	0	0	0	0	0	0	0	0	0	0	0	0	0	137097	0	0	0	68988.1	1.51461e+06	1.87675e+06	1.85495e+06	1.3833e+06	291476	0	0	0	0	0	0	0	0	0	0	0	0	0	0	0	0	0	0	0	0	0	0
tr|A0A090D8M8|A0A090D8M8_PODAN V-type proton ATPase subunit a OS=Podospora anserina (strain S / ATCC MYA-4624 / DSM 980 / FGSC 10383) OX=515849 PE=3 SV=1	0	0	0	0	0	0	0	0	0	0	0	616499	621633	1.66405e+07	4.72898e+06	506473	830269	330889	0	0	2.08342e+06	7.84446e+06	1.55498e+07	1.68291e+07	2.24957e+07	0	0	0	0	0	0	0	0	0	0	0	0	0	0	0	0	0	0	0	0	0	0	0
tr|B2B1Z1|B2B1Z1_PODAN V-type proton ATPase subunit OS=Podospora anserina (strain S / ATCC MYA-4624 / DSM 980 / FGSC 10383) OX=515849 GN=PODANS_6_4920 PE=3 SV=1	0	0	0	0	0	0	0	0	0	0	280669	810405	7.00523e+06	3.35779e+07	8.65479e+06	946082	126814	0	0	0	3.82047e+06	1.19829e+07	1.72766e+07	3.44112e+07	2.03544e+07	0	0	0	0	0	0	0	0	0	0	0	0	0	0	0	0	0	0	0	0	0	0	0
tr|B2AW38|B2AW38_PODAN Podospora anserina S mat+ genomic DNA chromosome 7, supercontig 1 OS=Podospora anserina (strain S / ATCC MYA-4624 / DSM 980 / FGSC 10383) OX=515849 GN=PODANS_7_5840 PE=3 SV=1	0	0	0	0	0	0	0	0	0	0	0	0	0	0	0	0	552432	0	0	0	0	1.19937e+06	922633	1.13626e+06	1.03931e+06	0	0	0	0	0	0	0	0	0	0	0	0	0	0	0	0	0	0	0	0	0	0	0
tr|B2A982|B2A982_PODAN Dolichyl-diphosphooligosaccharide--protein glycosyltransferase subunit 1 OS=Podospora anserina (strain S / ATCC MYA-4624 / DSM 980 / FGSC 10383) OX=515849 GN=PODANS_1_8720 PE=3 SV=1	0	0	0	0	0	0	0	0	0	0	0	0	0	0	0	0	0	0	0	0	0	654190	493142	1.54465e+06	1.41421e+06	0	0	0	0	0	0	0	0	0	0	0	0	0	0	0	0	0	0	0	0	0	0	0
tr|A0A090D4B8|A0A090D4B8_PODAN Dolichyl-diphosphooligosaccharide--protein glycosyltransferase subunit WBP1 OS=Podospora anserina (strain S / ATCC MYA-4624 / DSM 980 / FGSC 10383) OX=515849 PE=3 SV=1	0	0	0	0	0	0	0	0	0	0	0	0	0	0	0	0	0	0	0	0	0	219299	395507	870571	697647	0	0	0	0	0	0	0	0	0	0	0	0	0	0	0	0	0	0	0	0	0	0	0
tr|B2AM05|B2AM05_PODAN Dolichyl-diphosphooligosaccharide--protein glycotransferase OS=Podospora anserina (strain S / ATCC MYA-4624 / DSM 980 / FGSC 10383) OX=515849 GN=PODANS_1_13440 PE=3 SV=1	0	0	0	0	0	0	0	0	0	0	0	0	0	0	0	0	0	0	0	0	0	110621	279515	500915	239773	0	0	0	0	0	0	0	0	0	0	0	0	0	0	0	0	0	0	0	0	0	0	0
tr|B2AE07|B2AE07_PODAN Podospora anserina S mat+ genomic DNA chromosome 4, supercontig 2 OS=Podospora anserina (strain S / ATCC MYA-4624 / DSM 980 / FGSC 10383) OX=515849 GN=PODANS_4_2450 PE=3 SV=1	0	0	0	0	0	0	0	0	0	0	0	0	0	0	0	0	45867	0	0	0	0	112557	168650	425855	137305	0	0	0	0	0	0	0	0	0	0	0	0	0	0	0	0	0	0	0	0	0	0	0
tr|B2B4A5|B2B4A5_PODAN Geranylgeranyl pyrophosphate synthetase involved in carotenoid biosynthesis encoded by the PaAl3 protein OS=Podospora anserina (strain S / ATCC MYA-4624 / DSM 980 / FGSC 10383) OX=515849 GN=PODANS_2_610 PE=3 SV=1	0	0	0	0	0	0	0	0	0	0	0	0	0	0	0	0	0	0	0	0	0	0	36728.9	2.03365e+06	332803	0	0	0	0	0	0	0	0	0	0	0	0	0	0	0	0	0	0	0	0	0	0	0
tr|B2AEU9|B2AEU9_PODAN Podospora anserina S mat+ genomic DNA chromosome 5, supercontig 1 OS=Podospora anserina (strain S / ATCC MYA-4624 / DSM 980 / FGSC 10383) OX=515849 GN=PODANS_5_1460 PE=4 SV=1	0	0	0	0	0	0	0	0	0	0	0	0	0	0	0	0	0	0	0	0	0	0	0	2.76453e+06	516340	0	0	0	0	0	0	0	0	0	0	0	0	0	0	0	0	0	0	0	0	0	0	0
tr|B2A9X6|B2A9X6_PODAN Dolichyl-diphosphooligosaccharide--protein glycosyltransferase subunit 2 OS=Podospora anserina (strain S / ATCC MYA-4624 / DSM 980 / FGSC 10383) OX=515849 GN=PODANS_1_2120 PE=3 SV=1	0	0	0	0	0	0	0	0	0	0	0	0	0	0	0	0	0	0	0	0	0	0	0	492288	0	0	0	0	0	0	0	0	0	0	0	0	0	0	0	0	0	0	0	0	0	0	0	0
tr|B2B1L3|B2B1L3_PODAN Podospora anserina S mat+ genomic DNA chromosome 6, supercontig 2 OS=Podospora anserina (strain S / ATCC MYA-4624 / DSM 980 / FGSC 10383) OX=515849 GN=PODANS_6_3690 PE=3 SV=1	0	0	0	0	0	0	0	0	0	0	0	0	0	0	0	0	0	0	0	0	0	0	0	42556.1	30647.8	0	0	0	0	37218	0	0	0	0	0	0	0	0	0	0	0	0	0	0	0	0	0	0
tr|B2B2T3|B2B2T3_PODAN tRNA-splicing endonuclease subunit Sen34 OS=Podospora anserina (strain S / ATCC MYA-4624 / DSM 980 / FGSC 10383) OX=515849 GN=PODANS_6_2150 PE=3 SV=1	0	0	0	0	0	0	0	0	0	0	0	0	0	0	0	0	0	0	0	0	0	1.60245e+06	1.9633e+06	2.341e+06	652541	2.20855e+06	609242	1.36954e+06	588467	797067	0	1.43027e+06	0	0	0	0	0	0	0	0	0	0	0	0	0	0	0	0
sp|B2AFW1|AMPP3_PODAN Probable Xaa-Pro aminopeptidase PEPP OS=Podospora anserina (strain S / ATCC MYA-4624 / DSM 980 / FGSC 10383) OX=515849 GN=PEPP PE=3 SV=1	0	0	0	0	0	0	0	0	0	0	0	0	0	0	0	0	0	0	0	0	0	256718	1.02102e+06	1.57126e+06	729946	1.02963e+06	915749	689666	0	0	225029	243043	0	0	0	0	625018	0	0	0	0	0	0	0	0	0	0	0
tr|B2AKS5|B2AKS5_PODAN 1,3-beta-D-glucan-UDP glucosyltransferase OS=Podospora anserina (strain S / ATCC MYA-4624 / DSM 980 / FGSC 10383) OX=515849 GN=PODANS_5_8380 PE=3 SV=1	0	0	0	0	83995	0	8894.31	18785.4	12432.5	0	0	0	0	0	0	0	10139.2	0	0	0	0	18489.9	133504	130363	173483	206320	127359	0	47212.3	0	0	0	0	0	0	0	0	0	0	0	0	0	0	0	0	0	0	0
tr|A0A090C8W5|A0A090C8W5_PODAN Uncharacterized protein OS=Podospora anserina (strain S / ATCC MYA-4624 / DSM 980 / FGSC 10383) OX=515849 PE=4 SV=1	0	0	0	0	0	0	0	0	0	0	0	0	0	0	0	0	0	0	0	0	1.15734e+06	4.70331e+06	7.60494e+06	1.69431e+06	2.05746e+06	3.18074e+06	1.42906e+06	0	0	0	0	0	628969	1.3468e+06	0	0	0	0	0	0	0	0	0	0	283437	1.20532e+06	1.50693e+06	935756
tr|B2APQ5|B2APQ5_PODAN Podospora anserina S mat+ genomic DNA chromosome 5, supercontig 10 OS=Podospora anserina (strain S / ATCC MYA-4624 / DSM 980 / FGSC 10383) OX=515849 GN=PODANS_5_11180 PE=4 SV=1	0	0	0	0	0	0	0	0	0	0	0	0	0	0	0	0	0	0	0	0	0	0	127179	0	0	0	0	0	0	0	0	0	0	0	0	0	0	0	0	0	0	0	0	0	0	0	0	0
tr|B2AXG1|B2AXG1_PODAN Podospora anserina S mat+ genomic DNA chromosome 7, supercontig 1 OS=Podospora anserina (strain S / ATCC MYA-4624 / DSM 980 / FGSC 10383) OX=515849 GN=PODANS_7_10450 PE=3 SV=1	0	0	0	0	0	339437	0	0	0	0	0	0	0	0	0	0	0	0	0	0	0	2.54122e+06	9.16824e+07	4.58835e+07	331441	125229	301193	615366	354532	1.04935e+06	0	827616	7.82151e+06	6.60372e+06	237141	0	377250	327360	3.11405e+06	5.94018e+06	987890	0	0	0	0	0	526021	0
tr|B2ASC3|B2ASC3_PODAN Podospora anserina S mat+ genomic DNA chromosome 1, supercontig 6 OS=Podospora anserina (strain S / ATCC MYA-4624 / DSM 980 / FGSC 10383) OX=515849 GN=PODANS_1_23040 PE=4 SV=1	0	0	0	0	0	0	0	0	0	0	0	0	0	0	0	0	0	0	0	0	0	2.0016e+06	5.11342e+06	770462	0	0	0	0	0	0	0	0	0	0	0	0	0	0	0	0	0	0	0	0	0	0	0	0
tr|B2AL23|B2AL23_PODAN Podospora anserina S mat+ genomic DNA chromosome 5, supercontig 9 OS=Podospora anserina (strain S / ATCC MYA-4624 / DSM 980 / FGSC 10383) OX=515849 GN=PODANS_5_9710 PE=4 SV=1	0	0	0	0	0	0	0	0	0	0	0	0	0	0	0	50200.5	459545	742782	1.34702e+06	2.06563e+06	1.17706e+07	7.22631e+07	2.28593e+08	3.67519e+07	4.49749e+06	0	0	0	0	0	0	0	0	0	0	0	0	0	0	0	0	0	0	0	0	0	0	0
tr|B2B6V1|B2B6V1_PODAN Podospora anserina S mat+ genomic DNA chromosome 2, supercontig 2 OS=Podospora anserina (strain S / ATCC MYA-4624 / DSM 980 / FGSC 10383) OX=515849 GN=PODANS_2_9010 PE=3 SV=1	0	0	0	0	0	0	0	0	0	0	0	0	0	0	0	0	0	0	0	0	0	1.51023e+06	9.58847e+06	1.95764e+06	79592	108578	0	0	0	0	0	0	0	0	0	0	0	139671	0	0	0	0	0	0	0	0	0	0
tr|B2AE81|B2AE81_PODAN Glucosidase 2 subunit beta OS=Podospora anserina (strain S / ATCC MYA-4624 / DSM 980 / FGSC 10383) OX=515849 GN=PODANS_4_9650 PE=4 SV=1	0	0	0	0	0	0	0	0	0	0	0	0	0	0	0	0	0	0	0	0	0	1.81221e+06	1.31962e+07	3.29619e+06	1.18875e+06	3.04377e+06	0	0	0	0	0	0	0	0	0	0	0	0	0	0	0	0	0	0	0	0	0	0
tr|A0A090CV17|A0A090CV17_PODAN Lon protease homolog 2, peroxisomal OS=Podospora anserina (strain S / ATCC MYA-4624 / DSM 980 / FGSC 10383) OX=515849 PE=3 SV=1	0	0	0	0	0	0	0	0	0	0	0	0	0	0	0	0	0	0	0	0	0	0	0	0	0	0	0	0	0	0	0	0	0	0	0	0	0	0	0	0	0	0	0	0	0	0	0	0
tr|B2B505|B2B505_PODAN ER membrane protein complex subunit 2 OS=Podospora anserina (strain S / ATCC MYA-4624 / DSM 980 / FGSC 10383) OX=515849 GN=PODANS_2_3120 PE=3 SV=1	0	0	0	0	0	0	0	0	0	0	0	0	0	0	0	0	0	0	0	0	0	0	0	0	0	0	831201	971611	0	0	0	0	0	0	0	0	0	0	0	0	0	0	0	0	0	0	0	0
tr|B2VLF7|B2VLF7_PODAN Podospora anserina S mat+ genomic DNA chromosome 5, supercontig 6 OS=Podospora anserina (strain S / ATCC MYA-4624 / DSM 980 / FGSC 10383) OX=515849 GN=PODANS_5_5990 PE=4 SV=1	0	0	0	0	0	0	0	0	0	0	0	0	0	0	0	0	0	0	0	0	0	0	0	0	0	0	154473	0	0	0	0	0	0	0	0	0	0	0	0	0	0	0	0	0	0	0	0	0
tr|B2A9S5|B2A9S5_PODAN Podospora anserina S mat+ genomic DNA chromosome 1, supercontig 1 OS=Podospora anserina (strain S / ATCC MYA-4624 / DSM 980 / FGSC 10383) OX=515849 GN=PODANS_1_1630 PE=3 SV=1	0	0	0	0	0	0	0	0	0	0	0	0	0	0	0	0	0	0	0	0	0	0	0	0	0	186606	1.12457e+06	0	0	0	0	0	0	0	0	0	0	0	0	0	0	0	0	0	0	0	0	0
tr|B2AT57|B2AT57_PODAN ER membrane protein complex subunit 1 OS=Podospora anserina (strain S / ATCC MYA-4624 / DSM 980 / FGSC 10383) OX=515849 GN=PODANS_1_14740 PE=3 SV=1	0	0	0	0	0	0	0	0	0	0	0	0	0	0	0	0	0	0	0	0	0	0	0	103020	146276	480212	679447	429111	0	137814	0	0	0	0	0	0	0	0	0	0	0	0	0	0	0	0	0	0
tr|B2ABG2|B2ABG2_PODAN Dolichyl-phosphate-mannose--protein mannosyltransferase OS=Podospora anserina (strain S / ATCC MYA-4624 / DSM 980 / FGSC 10383) OX=515849 GN=PODANS_1_20990 PE=3 SV=1	0	0	0	0	0	0	0	0	0	0	0	0	0	0	0	0	0	0	0	0	0	0	137577	247998	890435	2.50623e+06	1.69145e+06	2.04892e+06	844970	425174	0	0	0	0	0	0	0	0	0	0	0	0	0	0	0	0	0	0
tr|B2AX86|B2AX86_PODAN Podospora anserina S mat+ genomic DNA chromosome 7, supercontig 1 OS=Podospora anserina (strain S / ATCC MYA-4624 / DSM 980 / FGSC 10383) OX=515849 GN=PODANS_7_9670 PE=4 SV=1	0	0	0	0	0	0	0	0	0	0	0	0	0	0	0	0	0	0	0	0	0	0	0	0	0	0	0	0	0	0	0	0	0	0	0	0	0	0	0	0	0	0	0	0	0	0	0	0
tr|B2AQB2|B2AQB2_PODAN Podospora anserina S mat+ genomic DNA chromosome 4, supercontig 4 OS=Podospora anserina (strain S / ATCC MYA-4624 / DSM 980 / FGSC 10383) OX=515849 GN=PODANS_4_4750 PE=4 SV=1	0	0	0	0	0	0	0	0	0	0	0	0	0	0	0	0	0	0	0	0	0	0	0	0	0	0	0	0	0	0	0	0	0	0	0	0	0	0	0	0	0	0	0	0	0	0	0	0
tr|B2B0P9|B2B0P9_PODAN Dolichyl-phosphate-mannose--protein mannosyltransferase OS=Podospora anserina (strain S / ATCC MYA-4624 / DSM 980 / FGSC 10383) OX=515849 GN=PODANS_3_6880 PE=3 SV=1	0	0	0	0	0	0	0	0	0	0	0	0	0	0	0	0	98401.7	0	0	0	0	228120	587442	999650	1.2999e+06	4.56791e+06	3.18024e+06	3.25926e+06	1.96144e+06	2.64147e+06	625513	0	0	0	0	0	7.38264e+06	0	0	0	0	0	0	0	0	0	0	0
tr|B2APX7|B2APX7_PODAN Podospora anserina S mat+ genomic DNA chromosome 4, supercontig 4 OS=Podospora anserina (strain S / ATCC MYA-4624 / DSM 980 / FGSC 10383) OX=515849 GN=PODANS_4_5940 PE=4 SV=1	0	0	0	0	0	0	0	0	0	0	0	0	0	0	0	0	0	0	0	0	0	0	93905.5	131360	370652	208155	166635	0	0	67160.9	0	0	0	0	0	0	0	0	0	0	0	0	0	0	0	0	0	0
tr|B2AFL5|B2AFL5_PODAN Podospora anserina S mat+ genomic DNA chromosome 5, supercontig 7 OS=Podospora anserina (strain S / ATCC MYA-4624 / DSM 980 / FGSC 10383) OX=515849 GN=PODANS_5_11930 PE=4 SV=1	0	0	0	0	0	0	0	0	0	0	0	0	0	0	0	0	0	0	0	0	0	0	0	323187	1.41758e+06	202175	399652	0	0	0	0	0	0	0	0	0	0	0	0	0	0	0	0	0	0	0	0	0
tr|B2AUT9|B2AUT9_PODAN Sulfate adenylyltransferase OS=Podospora anserina (strain S / ATCC MYA-4624 / DSM 980 / FGSC 10383) OX=515849 GN=MET3 PE=3 SV=1	0	0	0	0	0	0	0	0	0	0	0	0	0	0	0	0	0	0	0	0	0	0	0	494081	1.44053e+06	7.73402e+06	0	0	0	0	0	0	0	0	0	0	0	0	0	0	0	0	0	0	0	0	0	0
tr|A0A090CA40|A0A090CA40_PODAN Putative Xaa-Pro dipeptide hydrolase OS=Podospora anserina (strain S / ATCC MYA-4624 / DSM 980 / FGSC 10383) OX=515849 PE=4 SV=1	0	0	0	0	0	0	0	0	0	0	0	0	0	0	0	0	0	0	0	0	0	0	0	0	0	1.66628e+06	356647	0	0	0	0	0	0	0	0	0	0	0	0	0	0	0	0	0	0	0	0	0
tr|B2AY97|B2AY97_PODAN Alpha-mannosidase OS=Podospora anserina (strain S / ATCC MYA-4624 / DSM 980 / FGSC 10383) OX=515849 GN=PODANS_1_10350 PE=3 SV=1	0	0	0	0	0	0	0	0	0	0	0	0	0	0	0	0	0	0	0	0	0	0	166585	184319	2.48256e+06	1.12321e+07	516806	0	0	0	0	0	0	0	0	0	0	0	0	0	0	0	0	0	0	0	0	0
tr|B2AC91|B2AC91_PODAN Podospora anserina S mat+ genomic DNA chromosome 3, supercontig 1 OS=Podospora anserina (strain S / ATCC MYA-4624 / DSM 980 / FGSC 10383) OX=515849 GN=PODANS_3_260 PE=4 SV=1	0	0	0	0	0	0	0	0	0	0	0	0	0	0	0	0	0	0	0	0	0	0	131374	195907	0	738049	204842	176631	0	0	0	0	0	0	0	0	0	0	0	0	0	0	0	0	0	0	0	0
tr|B2AQM2|B2AQM2_PODAN Podospora anserina S mat+ genomic DNA chromosome 4, supercontig 4 OS=Podospora anserina (strain S / ATCC MYA-4624 / DSM 980 / FGSC 10383) OX=515849 GN=PODANS_4_3750 PE=3 SV=1	0	0	0	0	0	0	0	0	0	0	0	0	0	0	0	0	0	0	0	0	0	0	0	0	400197	990471	0	0	0	0	0	0	0	0	0	0	0	0	0	0	0	0	0	0	0	0	0	0
tr|B2B4E8|B2B4E8_PODAN Chitin synthase OS=Podospora anserina (strain S / ATCC MYA-4624 / DSM 980 / FGSC 10383) OX=515849 GN=PODANS_2_1040 PE=3 SV=1	0	0	0	0	19034.2	0	52446.5	38951.9	40712.4	0	0	0	0	0	0	0	38688.8	0	0	0	0	73145.2	128922	428179	1.41364e+06	1.19399e+06	2.00676e+06	2.84707e+06	1.47287e+06	0	0	0	0	0	0	0	0	0	0	0	0	0	0	0	0	0	0	0
tr|B2AYQ1|B2AYQ1_PODAN Multifunctional fusion protein OS=Podospora anserina (strain S / ATCC MYA-4624 / DSM 980 / FGSC 10383) OX=515849 GN=PODANS_1_11850 PE=3 SV=1	0	0	0	0	0	0	0	0	0	0	0	0	0	0	0	0	0	0	0	0	1.07688e+06	1.28506e+06	3.37809e+06	1.06003e+07	3.5185e+07	7.06754e+07	2.91519e+08	1.09187e+09	5.75796e+08	0	0	0	0	0	0	0	0	0	0	0	0	0	0	0	0	0	0	0
tr|B2AP41|B2AP41_PODAN Podospora anserina S mat+ genomic DNA chromosome 7, supercontig 3 OS=Podospora anserina (strain S / ATCC MYA-4624 / DSM 980 / FGSC 10383) OX=515849 GN=PODANS_7_630 PE=4 SV=1	0	0	0	0	0	0	0	0	0	0	0	0	0	0	0	0	0	0	0	0	0	0	156244	0	137434	163558	843321	1.40388e+06	442901	604846	0	0	0	0	0	0	0	0	0	0	0	0	0	0	0	0	0	0
tr|A0A090CHF6|A0A090CHF6_PODAN Putative transitional endoplasmic reticulum ATPase OS=Podospora anserina (strain S / ATCC MYA-4624 / DSM 980 / FGSC 10383) OX=515849 PE=4 SV=1	0	0	0	0	0	0	0	0	0	0	0	0	0	0	0	0	0	0	0	0	0	0	0	96845.6	1.41479e+06	1.6657e+06	5.96355e+06	1.17369e+07	0	0	0	0	0	0	0	0	0	0	0	0	0	0	0	0	0	0	0	0
tr|B2ATS6|B2ATS6_PODAN ER membrane protein complex subunit 3 OS=Podospora anserina (strain S / ATCC MYA-4624 / DSM 980 / FGSC 10383) OX=515849 GN=PODANS_1_16820 PE=3 SV=1	0	0	0	0	0	0	0	0	0	0	0	0	0	0	0	0	0	0	0	0	0	0	0	0	0	0	574304	721125	0	0	0	0	0	0	0	0	0	0	0	0	0	0	0	0	0	0	0	0
tr|B2AYF7|B2AYF7_PODAN ER membrane protein complex subunit 6 OS=Podospora anserina (strain S / ATCC MYA-4624 / DSM 980 / FGSC 10383) OX=515849 GN=PODANS_1_10950 PE=3 SV=1	0	0	0	0	0	0	0	0	0	0	0	0	0	0	0	0	0	0	0	0	0	0	0	0	0	0	0	0	0	0	0	0	0	0	0	0	0	0	0	0	0	0	0	0	0	0	0	0
tr|B2AMP5|B2AMP5_PODAN Podospora anserina S mat+ genomic DNA chromosome 5, supercontig 5 OS=Podospora anserina (strain S / ATCC MYA-4624 / DSM 980 / FGSC 10383) OX=515849 GN=PODANS_5_4710 PE=3 SV=1	0	0	0	0	0	0	0	0	0	0	0	0	0	0	0	0	0	0	0	0	0	0	0	0	0	0	1.17319e+06	0	0	0	0	0	0	0	0	0	0	0	0	0	0	0	0	0	0	0	0	0
tr|B2AMY3|B2AMY3_PODAN Pyridoxal 5-phosphate synthase (glutamine hydrolyzing) OS=Podospora anserina (strain S / ATCC MYA-4624 / DSM 980 / FGSC 10383) OX=515849 GN=PODANS_6_8360 PE=3 SV=1	0	0	0	0	0	0	0	0	0	0	0	0	0	0	0	0	0	0	0	0	0	0	0	0	0	0	4.61754e+06	0	0	0	0	1.11683e+06	0	0	0	0	0	0	0	0	0	0	0	0	0	0	0	0
tr|B2B1I3|B2B1I3_PODAN Tubulin alpha chain OS=Podospora anserina (strain S / ATCC MYA-4624 / DSM 980 / FGSC 10383) OX=515849 GN=PODANS_3_10220 PE=3 SV=1	0	0	0	283739	88914.4	0	112292	77885.2	67098.5	0	0	0	0	0	0	45225.2	77713.1	0	0	0	0	66871.2	239328	220898	0	106605	83105.8	140840	56573.5	0	0	0	0	50346.8	52685.3	67300.7	94565.2	93209.9	77591.2	0	0	94500.7	0	109711	140338	145975	0	180654
tr|B2AS24|B2AS24_PODAN Podospora anserina S mat+ genomic DNA chromosome 1, supercontig 6 OS=Podospora anserina (strain S / ATCC MYA-4624 / DSM 980 / FGSC 10383) OX=515849 GN=PODANS_1_22090 PE=4 SV=1	0	442363	634936	674671	570582	1.05178e+06	1.66405e+06	1.10987e+06	0	266858	0	0	0	1.22045e+06	639482	0	715302	899040	0	0	0	889072	1.24956e+06	1.00367e+06	213942	0	0	0	0	0	0	871288	1.23364e+06	0	3.266e+06	0	526229	0	0	801441	0	2.37127e+06	0	1.99105e+06	837297	572275	0	0
tr|B2AVI4|B2AVI4_PODAN Podospora anserina S mat+ genomic DNA chromosome 7, supercontig 1 OS=Podospora anserina (strain S / ATCC MYA-4624 / DSM 980 / FGSC 10383) OX=515849 GN=PODANS_7_2840 PE=4 SV=1	0	0	0	0	0	0	0	0	0	0	0	0	0	0	0	0	0	0	0	0	0	0	0	0	0	0	0	0	0	0	0	0	0	0	9.31884e+06	0	0	0	0	0	0	0	0	517394	0	310336	258446	0
tr|B2B5X9|B2B5X9_PODAN Podospora anserina S mat+ genomic DNA chromosome 2, supercontig 2 OS=Podospora anserina (strain S / ATCC MYA-4624 / DSM 980 / FGSC 10383) OX=515849 GN=PODANS_2_6110 PE=4 SV=1	0	0	0	0	0	868850	0	0	0	0	0	0	0	0	0	0	0	0	0	0	0	0	0	0	0	0	0	0	0	0	0	0	0	0	0	0	0	0	0	0	0	0	0	0	0	0	76501.2	0
tr|A0A090CQV0|A0A090CQV0_PODAN Tubulin beta chain OS=Podospora anserina (strain S / ATCC MYA-4624 / DSM 980 / FGSC 10383) OX=515849 PE=3 SV=1	0	0	0	0	0	147065	0	0	0	0	0	0	0	0	0	0	0	0	0	0	0	0	0	0	0	0	0	0	0	0	0	0	0	0	0	0	0	0	0	0	0	0	0	0	0	0	0	0
tr|B2A8T2|B2A8T2_PODAN GTP-binding nuclear protein OS=Podospora anserina (strain S / ATCC MYA-4624 / DSM 980 / FGSC 10383) OX=515849 GN=PODANS_1_7290 PE=3 SV=1	0	411829	491923	0	453055	1.39478e+06	0	0	0	0	0	0	0	0	0	0	0	0	0	0	0	0	0	0	0	0	0	0	0	0	0	0	0	0	0	0	0	0	0	0	0	0	0	0	0	0	0	0
tr|B2B0K5|B2B0K5_PODAN Podospora anserina S mat+ genomic DNA chromosome 3, supercontig 2 OS=Podospora anserina (strain S / ATCC MYA-4624 / DSM 980 / FGSC 10383) OX=515849 GN=PODANS_3_6020 PE=4 SV=1	0	17695.4	28913.8	0	0	30127.2	38100.7	0	0	0	0	0	0	0	0	0	0	0	0	0	0	0	0	0	0	0	0	0	0	0	0	0	0	0	0	0	0	0	0	0	0	0	0	0	0	0	0	0
tr|B2AXD3|B2AXD3_PODAN Podospora anserina S mat+ genomic DNA chromosome 7, supercontig 1 OS=Podospora anserina (strain S / ATCC MYA-4624 / DSM 980 / FGSC 10383) OX=515849 GN=PODANS_7_10170 PE=3 SV=1	0	0	0	0	0	999507	1.68514e+06	0	0	0	0	0	0	0	0	0	599561	0	0	0	0	0	0	0	0	0	0	0	0	0	0	0	0	0	0	0	0	0	0	0	0	0	0	0	0	0	0	0
tr|B2ASF1|B2ASF1_PODAN 3-oxoacyl-[acyl-carrier-protein] reductase OS=Podospora anserina (strain S / ATCC MYA-4624 / DSM 980 / FGSC 10383) OX=515849 GN=PODANS_1_23310 PE=3 SV=1	0	0	0	0	42364	191554	147603	0	0	0	0	0	0	0	0	0	0	0	0	0	0	0	0	0	0	0	0	570267	0	0	0	0	0	0	0	0	0	0	0	0	0	0	0	0	0	0	0	0
tr|B2ASF0|B2ASF0_PODAN 3-hydroxyacyl-[acyl-carrier-protein] dehydratase OS=Podospora anserina (strain S / ATCC MYA-4624 / DSM 980 / FGSC 10383) OX=515849 GN=PODANS_1_23300 PE=3 SV=1	0	0	0	0	29577.2	528201	358712	0	0	0	0	0	0	0	0	0	0	0	0	0	0	0	0	0	0	0	0	0	0	0	0	0	0	0	0	0	0	0	0	0	0	0	0	0	0	0	0	0
tr|A0A090CIP0|A0A090CIP0_PODAN Translation factor GUF1, mitochondrial OS=Podospora anserina (strain S / ATCC MYA-4624 / DSM 980 / FGSC 10383) OX=515849 GN=GUF1 PE=3 SV=1	0	0	169725	0	137671	0	160453	63799.8	0	0	0	0	0	0	0	0	0	0	0	0	0	98473.5	0	0	76336.3	0	0	0	0	0	0	0	0	0	0	0	0	0	0	0	0	0	0	0	0	0	0	0
tr|A0A090CSU8|A0A090CSU8_PODAN Putative cytosolic 40S ribosomal protein Rps18 OS=Podospora anserina (strain S / ATCC MYA-4624 / DSM 980 / FGSC 10383) OX=515849 PE=3 SV=1	0	0	514748	0	546832	0	0	0	0	0	0	0	0	0	0	0	0	0	0	0	0	0	0	0	0	0	0	0	0	0	0	0	0	0	0	0	0	0	0	0	0	0	0	0	0	0	0	0
tr|A0A090CX94|A0A090CX94_PODAN Putative cytosolic 60S ribosomal protein Rpl7 OS=Podospora anserina (strain S / ATCC MYA-4624 / DSM 980 / FGSC 10383) OX=515849 PE=3 SV=1	0	0	419566	0	204340	0	127165	154910	0	0	0	0	0	0	0	0	0	0	0	0	0	0	0	0	0	0	0	0	0	0	0	0	0	0	0	0	0	0	0	0	0	0	0	0	0	0	0	0
tr|B2B010|B2B010_PODAN Acetyltransferase component of pyruvate dehydrogenase complex OS=Podospora anserina (strain S / ATCC MYA-4624 / DSM 980 / FGSC 10383) OX=515849 GN=PODANS_3_2310 PE=3 SV=1	197571	4.93314e+06	6.5343e+06	5.21582e+06	3.57113e+06	2.81659e+06	2.89583e+06	1.42246e+06	0	0	0	0	0	0	0	0	0	0	0	0	0	0	0	0	0	0	0	0	0	0	0	0	0	0	0	0	0	0	0	0	0	0	0	0	0	0	0	0
tr|A0A090CBI2|A0A090CBI2_PODAN Uncharacterized protein OS=Podospora anserina (strain S / ATCC MYA-4624 / DSM 980 / FGSC 10383) OX=515849 PE=4 SV=1	231246	4.86143e+06	1.04719e+07	9.36903e+06	6.57331e+06	4.88631e+06	2.14674e+06	157284	127366	0	0	0	0	0	0	0	0	0	0	0	0	0	0	0	0	0	0	0	0	0	0	0	0	0	0	0	0	0	0	0	0	0	0	0	0	0	0	0
tr|B2B020|B2B020_PODAN Podospora anserina S mat+ genomic DNA chromosome 3, supercontig 2 OS=Podospora anserina (strain S / ATCC MYA-4624 / DSM 980 / FGSC 10383) OX=515849 GN=PODANS_3_6030 PE=3 SV=1	664846	1.35053e+07	2.99694e+07	3.77013e+07	3.1314e+07	1.4226e+07	8.51926e+06	1.46878e+06	1.06147e+06	214165	253484	0	0	0	0	24044	153519	0	0	0	0	179736	77110.8	78846.2	0	129324	20416.8	0	0	0	0	0	0	0	0	0	0	0	36271.4	0	427734	0	436347	7.99218e+06	859742	5.84351e+06	2.68228e+06	817505
tr|B2AEH2|B2AEH2_PODAN Podospora anserina S mat+ genomic DNA chromosome 5, supercontig 1 OS=Podospora anserina (strain S / ATCC MYA-4624 / DSM 980 / FGSC 10383) OX=515849 GN=PODANS_5_2590 PE=4 SV=1	0	0	1.15075e+06	1.03228e+07	2.76066e+07	2.46951e+07	4.54669e+06	0	0	0	0	0	0	0	0	0	0	0	0	0	0	0	0	0	0	0	0	0	0	0	0	0	0	0	0	0	0	0	0	0	0	0	0	0	0	3.49591e+06	6.1021e+06	1.09926e+07
tr|B2VL95|B2VL95_PODAN Dihydrolipoyllysine-residue succinyltransferase OS=Podospora anserina (strain S / ATCC MYA-4624 / DSM 980 / FGSC 10383) OX=515849 GN=PODANS_5_5370 PE=3 SV=1	9.99077e+06	7.56909e+07	2.66693e+08	9.70321e+08	2.84793e+09	2.93412e+09	1.00818e+09	2.25395e+08	3.18382e+07	1.22862e+06	234566	0	0	0	0	18954.6	0	0	0	0	0	0	0	271569	374725	503805	324671	346730	186147	0	0	1.11797e+06	48188.3	45879.2	0	50864.6	0	0	0	83041.3	0	18939.6	547025	434970	0	0	0	0
tr|B2AE05|B2AE05_PODAN Podospora anserina S mat+ genomic DNA chromosome 4, supercontig 2 OS=Podospora anserina (strain S / ATCC MYA-4624 / DSM 980 / FGSC 10383) OX=515849 GN=PODANS_4_2430 PE=3 SV=1	0	0	257299	528825	649350	330344	0	318468	0	0	0	0	0	0	0	0	0	0	0	0	0	141106	0	0	0	0	0	0	0	0	0	0	0	0	0	0	0	0	0	0	0	0	0	0	0	0	0	82295.5
sp|B2B5P2|RS3A_PODAN 40S ribosomal protein S1 OS=Podospora anserina (strain S / ATCC MYA-4624 / DSM 980 / FGSC 10383) OX=515849 GN=RPS1 PE=3 SV=2	0	113683	224219	539947	330688	176732	228801	231791	0	0	0	0	0	0	0	0	0	0	0	0	0	0	0	0	0	0	0	0	0	0	0	0	0	0	0	0	0	0	0	0	0	0	0	0	0	0	0	0
tr|B2B198|B2B198_PODAN Putative lipoate-protein ligase A OS=Podospora anserina (strain S / ATCC MYA-4624 / DSM 980 / FGSC 10383) OX=515849 GN=PODANS_3_9780 PE=3 SV=1	0	0	0	211346	1.02045e+06	752678	266793	0	0	0	0	0	0	0	0	0	0	0	0	0	0	0	0	0	0	0	0	0	0	0	0	0	0	0	269081	0	0	0	0	0	0	0	0	0	0	0	0	0
tr|B2AZB4|B2AZB4_PODAN Podospora anserina S mat+ genomic DNA chromosome 3, supercontig 2 OS=Podospora anserina (strain S / ATCC MYA-4624 / DSM 980 / FGSC 10383) OX=515849 GN=PODANS_3_3150 PE=4 SV=1	0	507427	326572	283344	1.06333e+06	886347	1.23723e+06	591106	753754	1.32507e+06	638758	490854	782223	566624	343130	1.42045e+06	1.13153e+06	320354	0	0	413865	556728	1.3704e+06	424213	0	426996	0	204147	0	0	0	0	0	0	0	0	0	0	0	0	0	0	0	0	0	0	0	0
tr|B2ATR5|B2ATR5_PODAN Podospora anserina S mat+ genomic DNA chromosome 1, supercontig 4 OS=Podospora anserina (strain S / ATCC MYA-4624 / DSM 980 / FGSC 10383) OX=515849 GN=PODANS_1_16710 PE=4 SV=1	0	574462	1.72895e+06	2.60454e+06	2.89433e+06	2.55061e+06	2.62577e+06	1.42984e+06	2.53398e+06	1.63845e+06	1.17771e+06	561683	578098	747802	946728	1.2198e+06	1.10507e+06	658995	410043	587728	0	1.69661e+06	3.93241e+06	2.69769e+06	805099	861320	589306	528854	186907	475852	359473	0	0	0	0	905279	0	0	1.12027e+06	1.09295e+06	1.41773e+06	0	0	1.05989e+06	1.03099e+06	622723	0	308400
tr|B2AAI3|B2AAI3_PODAN Podospora anserina S mat+ genomic DNA chromosome 1, supercontig 1 OS=Podospora anserina (strain S / ATCC MYA-4624 / DSM 980 / FGSC 10383) OX=515849 GN=PODANS_1_4100 PE=4 SV=1	146792	4.62471e+06	1.03264e+07	8.55225e+06	8.41384e+06	9.7742e+06	1.34616e+07	1.89611e+07	1.72615e+07	7.08927e+06	1.01134e+07	6.49515e+06	4.3005e+06	8.89574e+06	9.03916e+06	5.80801e+06	9.83157e+06	4.61725e+06	2.79895e+06	1.80568e+06	1.76093e+06	2.30092e+07	1.85416e+07	2.12264e+07	1.5372e+07	1.34788e+07	1.02496e+07	8.58595e+06	5.65627e+06	8.97534e+06	5.57825e+06	7.21412e+06	5.45892e+06	6.66087e+06	7.43642e+06	1.941e+06	3.84105e+06	2.83667e+06	5.42708e+06	3.38174e+06	1.36588e+06	1.96316e+06	4.73938e+06	2.63258e+06	1.01865e+06	2.90293e+06	2.8419e+06	941780
tr|B2AWP0|B2AWP0_PODAN Podospora anserina S mat+ genomic DNA chromosome 7, supercontig 1 OS=Podospora anserina (strain S / ATCC MYA-4624 / DSM 980 / FGSC 10383) OX=515849 GN=PODANS_7_7810 PE=3 SV=1	0	1.20123e+06	2.24054e+06	3.84242e+06	3.66852e+06	1.99062e+06	3.51419e+06	2.71067e+06	1.69647e+06	740631	0	0	0	1.07903e+06	0	909725	0	0	0	0	0	1.48843e+06	0	1.81766e+06	1.85272e+06	1.40109e+06	0	713452	649809	892443	0	0	0	0	0	0	0	1.26598e+06	1.57305e+06	0	0	0	0	1.77126e+06	0	1.78438e+06	0	0
tr|B2B2G7|B2B2G7_PODAN Podospora anserina S mat+ genomic DNA chromosome 6, supercontig 2 OS=Podospora anserina (strain S / ATCC MYA-4624 / DSM 980 / FGSC 10383) OX=515849 GN=PODANS_6_3250 PE=3 SV=1	0	529133	3.17235e+06	1.31826e+07	1.47402e+07	4.69441e+06	1.86018e+07	1.26864e+07	1.31532e+06	0	0	0	2.61143e+06	4.53357e+06	0	0	3.79293e+06	2.62139e+06	2.55255e+06	0	4.28086e+06	6.13853e+06	2.17356e+06	7.94127e+06	5.86925e+06	9.44505e+06	8.76523e+06	3.80821e+06	932672	3.94797e+06	3.60756e+06	5.26258e+06	1.95226e+06	4.36734e+06	4.9241e+06	1.37377e+06	1.74494e+06	0	0	0	0	0	0	0	0	0	0	0
tr|B2AZ59|B2AZ59_PODAN 54S ribosomal protein L4, mitochondrial OS=Podospora anserina (strain S / ATCC MYA-4624 / DSM 980 / FGSC 10383) OX=515849 GN=PODANS_3_4220 PE=3 SV=1	0	2.83882e+06	6.45026e+06	1.00603e+07	1.11597e+07	7.7749e+06	1.40998e+07	9.86312e+06	1.04088e+07	6.15581e+06	7.8e+06	5.20471e+06	124246	5.89098e+06	3.16238e+06	3.50982e+06	3.09361e+06	2.57614e+06	75052.7	1.9471e+06	2.03731e+06	5.42242e+06	7.07973e+06	6.93258e+06	6.1903e+06	5.02708e+06	3.96533e+06	4.4658e+06	1.32249e+06	857448	2.63222e+06	1.55204e+06	194279	175355	1.27896e+06	114071	525742	756766	0	0	0	528208	0	0	0	0	0	0
tr|B2AFE0|B2AFE0_PODAN Podospora anserina S mat+ genomic DNA chromosome 5, supercontig 3 OS=Podospora anserina (strain S / ATCC MYA-4624 / DSM 980 / FGSC 10383) OX=515849 GN=PODANS_5_13020 PE=3 SV=1	338691	1.04397e+07	1.90687e+07	2.27905e+07	2.41135e+07	2.323e+07	2.69597e+07	2.37392e+07	2.06692e+07	1.07911e+07	1.4302e+07	1.17226e+07	8.10764e+06	1.3595e+07	1.06383e+07	1.6411e+07	1.56739e+07	1.24124e+07	7.09702e+06	2.85675e+06	1.01457e+07	1.76904e+07	1.97191e+07	1.76438e+07	1.62432e+07	1.58331e+07	9.35111e+06	1.3742e+07	6.40501e+06	9.79213e+06	6.34348e+06	8.71144e+06	1.08327e+07	1.27889e+07	1.56502e+07	1.16659e+07	1.67438e+07	1.37011e+07	1.29969e+07	5.3287e+06	1.60367e+07	1.30019e+07	1.38151e+07	1.12278e+07	1.12041e+07	3.54023e+06	3.67476e+06	897534
tr|B2ABN0|B2ABN0_PODAN Podospora anserina S mat+ genomic DNA chromosome 1, supercontig 5 OS=Podospora anserina (strain S / ATCC MYA-4624 / DSM 980 / FGSC 10383) OX=515849 GN=PODANS_1_20410 PE=4 SV=1	0	2.60024e+06	6.51107e+06	7.70749e+06	8.71073e+06	6.44007e+06	7.57052e+06	8.53002e+06	8.78746e+06	2.83359e+06	4.40061e+06	3.25976e+06	0	3.99745e+06	2.775e+06	1.82167e+06	2.42842e+06	1.32027e+06	0	0	1.23859e+06	3.30179e+06	3.56662e+06	2.39773e+06	1.83766e+06	1.24275e+06	0	590740	331484	1.64742e+06	1.13841e+06	1.82002e+06	2.1633e+06	3.30408e+06	3.74976e+06	2.17887e+06	2.95585e+06	3.18117e+06	628030	2.06126e+06	1.86958e+06	2.28987e+06	0	2.23853e+06	1.75355e+06	1.78331e+06	972042	0
sp|B2B3L4|MKAR_PODAN Very-long-chain 3-oxoacyl-CoA reductase OS=Podospora anserina (strain S / ATCC MYA-4624 / DSM 980 / FGSC 10383) OX=515849 GN=Pa_6_6580 PE=3 SV=2	0	1.55039e+06	2.9798e+06	3.76683e+06	4.82227e+06	4.86358e+06	7.21197e+06	4.10495e+06	2.1268e+06	366809	427412	2.11863e+06	97318.9	2.7461e+06	496562	868204	2.48493e+06	2.56417e+06	70592.2	2.14014e+06	1.60539e+06	3.73521e+06	4.11592e+06	3.9185e+06	2.99859e+06	3.08572e+06	2.25301e+06	1.89482e+06	974982	994774	473644	208263	1.74774e+06	1.75348e+06	2.39672e+06	153347	459165	280734	0	0	0	0	0	0	0	0	112299	56719.8
tr|A0A090CFP7|A0A090CFP7_PODAN Putative mitochondrial DnaJ homolog 1 OS=Podospora anserina (strain S / ATCC MYA-4624 / DSM 980 / FGSC 10383) OX=515849 PE=3 SV=1	160410	1.57319e+06	3.89519e+06	6.73853e+06	4.60018e+06	6.49558e+06	5.60916e+06	6.4694e+06	4.20936e+06	2.37836e+06	2.56431e+06	2.12078e+06	535430	1.17262e+06	1.39772e+06	2.5988e+06	100402	578105	676557	252838	885773	1.16509e+06	1.31439e+06	1.23673e+06	1.72329e+06	434217	528244	0	0	281788	0	0	0	0	0	0	0	0	0	0	0	0	0	0	0	222311	0	253670
tr|B2ACV6|B2ACV6_PODAN Podospora anserina S mat+ genomic DNA chromosome 3, supercontig 3 OS=Podospora anserina (strain S / ATCC MYA-4624 / DSM 980 / FGSC 10383) OX=515849 GN=PODANS_3_11310 PE=3 SV=1	0	4.45454e+06	8.99255e+06	1.17011e+07	1.36322e+07	1.22848e+07	1.90034e+07	1.23056e+07	9.21414e+06	4.06372e+06	7.33316e+06	4.10624e+06	2.56144e+06	4.45626e+06	1.58668e+06	3.36009e+06	4.47189e+06	208887	485799	0	758343	2.45553e+06	4.47075e+06	2.75341e+06	2.71634e+06	1.41486e+06	0	231268	0	0	0	0	0	0	0	0	0	0	0	0	0	0	0	0	0	0	0	0
tr|B2B0R5|B2B0R5_PODAN Podospora anserina S mat+ genomic DNA chromosome 3, supercontig 2 OS=Podospora anserina (strain S / ATCC MYA-4624 / DSM 980 / FGSC 10383) OX=515849 GN=PODANS_3_7050 PE=4 SV=1	0	5.52253e+06	1.2984e+07	1.07358e+07	1.61063e+07	1.55369e+07	1.84978e+07	1.35871e+07	1.17247e+07	1.12629e+07	7.79713e+06	3.19271e+06	2.47539e+06	3.6214e+06	3.15277e+06	6.39769e+06	7.93912e+06	1.95828e+06	1.7169e+06	0	2.79773e+06	7.80358e+06	4.7373e+06	6.09364e+06	2.79285e+06	2.02182e+06	1.92996e+06	77010.4	257062	286786	176782	1.02353e+06	0	1.35354e+06	565175	0	0	0	0	0	0	0	0	0	0	0	0	0
tr|A0A090CEA1|A0A090CEA1_PODAN Putative mitochondrial LSU ribosomal protein L2 OS=Podospora anserina (strain S / ATCC MYA-4624 / DSM 980 / FGSC 10383) OX=515849 PE=3 SV=1	0	2.54495e+06	7.61355e+06	1.05896e+07	6.68253e+06	7.97426e+06	8.58595e+06	6.81082e+06	8.06533e+06	6.34513e+06	7.33029e+06	3.77938e+06	1.69037e+06	3.18103e+06	1.37757e+06	1.84849e+06	4.61847e+06	3.55686e+06	0	0	880610	3.64729e+06	2.32006e+06	1.40769e+06	382678	0	0	0	0	0	0	1.86793e+06	1.45953e+06	1.92608e+06	1.77606e+06	1.41937e+06	1.33669e+06	1.67216e+06	0	0	0	805386	682595	615423	0	0	0	0
[truncated: 349 more rows]
[truncated: 673 more columns]

## Sheet: B_Native mass calibration
Native mass calibration
			Slice	kDa
			35	1048
			31	720
			25	480
			15	242
			10	146
[truncated: 3 more rows]
[truncated: 1 more columns]

## Sheet: C_OXPHOS
OXPHOS
[truncated: 112 more rows]
[truncated: 56 more columns]

## Sheet: D_Complex_I_NDEs
Complex I, Complex I assembly factors and alternative Dehydrogenase´s
[truncated: 49 more rows]
[truncated: 57 more columns]

[truncated: 3 more sheets: E_Complex IV and AOX, F_mtRibosome_eIF3, G_Proteasome_and_ER]
